# Supplementary material for: Correlation among isolated teratozoospermia, sperm DNA fragmentation and markers of systemic inflammation in primary infertile men
Source: PLoS One. 2021 Jun 7;16(6):e0251608. doi: 10.1371/journal.pone.0251608 (PMC8184012; doi:10.1371/journal.pone.0251608)
Supplement: S1 Dataset — (XLSX) [file pone.0251608.s001.xlsx]

## Sheet: Dataset isolated terato 13 5 20
dxage	bmi	prader_mean	azoospermia	azoo_type	concentration	pt_motility	morphology	Infertile	ISOLATEDtherato	NLR	dfi	SpermCATunDUtre	OLIGO	Astheno	Therato	IsolatedCAT	IsolatedOligo	Isolatedastehno	theratovsNormal	fsh	id	DummyTZS	DummyOZS	DummmyAST	DFI30	smoke	cci	CCI01	PLR	MER	V1	bmi_cat	lh	prolactin	tsh	testosterone	shbg	inhibin	amh	volume	sperm_leukocytes	pcr	cigar_day	smoke_years	smoke_exyears	karyotype	y_microdeletions	waist	birthweight
36	32.87	15	0		7	29	1	1	0	3.65	#NULL!	3	1	1	1	4	0	0	#NULL!	#NULL!	2027273	#NULL!	#NULL!	#NULL!	#NULL!	1	0	0	#NULL!	#NULL!	3036	30+	#NULL!	#NULL!	#NULL!	#NULL!	#NULL!	#NULL!	#NULL!	7	#NULL!	#NULL!	15	#NULL!	#NULL!	#NULL!	#NULL!	106	#NULL!
42	38.82	20	0		6	30	1	1	0	2.45395	#NULL!	3	1	1	1	4	0	0	#NULL!	#NULL!	2027206	#NULL!	#NULL!	#NULL!	#NULL!	0	0	0	#NULL!	#NULL!	3029	30+	#NULL!	#NULL!	#NULL!	#NULL!	#NULL!	#NULL!	#NULL!	2	#NULL!	#NULL!	#NULL!	#NULL!	#NULL!	#NULL!	#NULL!	131	3450
48	23.99	#NULL!	0		10	15	2	1	0	2.17647	#NULL!	3	1	1	1	4	0	0	#NULL!	#NULL!	2027204	#NULL!	#NULL!	#NULL!	#NULL!	0	0	0	#NULL!	#NULL!	3027	18.5-24.9	#NULL!	#NULL!	#NULL!	#NULL!	#NULL!	#NULL!	#NULL!	4	#NULL!	#NULL!	#NULL!	#NULL!	#NULL!	#NULL!	#NULL!	#NULL!	#NULL!
47	23.51	16	0		2.4	25	3	1	0	1.79	#NULL!	3	1	1	1	4	0	0	#NULL!	#NULL!	2027197	#NULL!	#NULL!	#NULL!	#NULL!	0	0	0	145.417	4.55556	3020	18.5-24.9	#NULL!	#NULL!	#NULL!	#NULL!	#NULL!	#NULL!	#NULL!	7	#NULL!	#NULL!	#NULL!	#NULL!	#NULL!	#NULL!	#NULL!	84	#NULL!
48	24.86	25	0		2	17	1	1	0	3.45	#NULL!	3	1	1	1	4	0	0	#NULL!	4.3	2027193	#NULL!	#NULL!	#NULL!	#NULL!	0	0	0	102.632	1.5	3016	18.5-24.9	3.6	17	1.69	4.33	46.2	#NULL!	6.53	5	#NULL!	1	#NULL!	#NULL!	#NULL!	#NULL!	#NULL!	97	#NULL!
34	23.14	25	0		2	30	2	1	0	#NULL!	#NULL!	3	1	1	1	4	0	0	#NULL!	#NULL!	2027191	#NULL!	#NULL!	#NULL!	#NULL!	0	0	0	#NULL!	#NULL!	3014	18.5-24.9	#NULL!	#NULL!	#NULL!	#NULL!	#NULL!	#NULL!	#NULL!	8	#NULL!	#NULL!	#NULL!	#NULL!	#NULL!	#NULL!	#NULL!	80	#NULL!
36	22.49	#NULL!	0		0.2	24	1	1	0	3.23	48	3	1	1	1	4	0	0	#NULL!	9.1	2026979	#NULL!	#NULL!	#NULL!	1	0	0	0	#NULL!	#NULL!	2993	18.5-24.9	4.5	9.9	#NULL!	#NULL!	#NULL!	#NULL!	#NULL!	3	#NULL!	#NULL!	#NULL!	#NULL!	#NULL!	#NULL!	#NULL!	#NULL!	#NULL!
45	31.63	18	0		1.2	9	0	1	0	#NULL!	#NULL!	3	1	1	1	4	0	0	#NULL!	6.9	2026575	#NULL!	#NULL!	#NULL!	#NULL!	0	0	0	#NULL!	#NULL!	2954	30+	3.3	13.98	1.8	3.19	#NULL!	#NULL!	#NULL!	4	#NULL!	#NULL!	#NULL!	#NULL!	#NULL!	#NULL!	#NULL!	89	#NULL!
43	65.74	10	0		0.2	1	1	1	0	#NULL!	#NULL!	3	1	1	1	4	0	0	#NULL!	11.2	2026574	#NULL!	#NULL!	#NULL!	#NULL!	0	0	0	#NULL!	#NULL!	2953	30+	5	143	1.36	2.06	#NULL!	19	#NULL!	4	#NULL!	#NULL!	#NULL!	#NULL!	#NULL!	#NULL!	#NULL!	166	#NULL!
41	30.74	12	0		1	0	1	1	0	2.56	#NULL!	3	1	1	1	4	0	0	#NULL!	9	2026573	#NULL!	#NULL!	#NULL!	#NULL!	0	0	0	127.222	1.2	2952	30+	14.3	9	2.2	3.7	23.6	#NULL!	3.62	2	#NULL!	3.1	#NULL!	#NULL!	#NULL!	#NULL!	#NULL!	102	#NULL!
39	30.86	18	0		0.9	24	1	1	0	#NULL!	#NULL!	3	1	1	1	4	0	0	#NULL!	#NULL!	2026572	#NULL!	#NULL!	#NULL!	#NULL!	1	0	0	#NULL!	#NULL!	2951	30+	#NULL!	#NULL!	#NULL!	#NULL!	#NULL!	#NULL!	#NULL!	2	#NULL!	#NULL!	4	#NULL!	#NULL!	#NULL!	#NULL!	109	#NULL!
38	30.31	25	0		8	31	2	1	0	3.56	48.8	3	1	1	1	4	0	0	#NULL!	4.54	2026568	#NULL!	#NULL!	#NULL!	1	1	1	1	77.5801	1.08889	2948	30+	7.87	6.08	1.56	1.39	#NULL!	#NULL!	#NULL!	1	1000	#NULL!	15	#NULL!	#NULL!	#NULL!	#NULL!	103	#NULL!
40	27.28	25	0		3	20	1	1	0	2.34	33.41	3	1	1	1	4	0	0	#NULL!	4.1	2026449	#NULL!	#NULL!	#NULL!	1	0	0	0	107.727	2.71429	2941	25- 29.9	5	7.4	1.86	6.42	30.56	196	12.91	3	#NULL!	0	#NULL!	#NULL!	#NULL!	#NULL!	#NULL!	93	#NULL!
33	25.65	#NULL!	0		0.3	2	1	1	0	#NULL!	50	3	1	1	1	4	0	0	#NULL!	3	2025984	#NULL!	#NULL!	#NULL!	1	0	0	0	#NULL!	#NULL!	2936	25- 29.9	2	11.5	1.4	2.7	27.6	141	8.04	3	#NULL!	#NULL!	#NULL!	#NULL!	#NULL!	#NULL!	#NULL!	96	#NULL!
41	33.81	25	0		2	25	2	1	0	3.06	#NULL!	3	1	1	1	4	0	0	#NULL!	8.6	2025808	#NULL!	#NULL!	#NULL!	#NULL!	1	0	0	73.5484	1.33333	2926	30+	5.82	11.2	3.06	3.97	31.5	100.4	2.13	4	#NULL!	1	#NULL!	#NULL!	#NULL!	#NULL!	#NULL!	#NULL!	#NULL!
48	26.73	15	0		8	15	2	1	0	2.75	41.99	3	1	1	1	4	0	0	#NULL!	8.32	2025443	#NULL!	#NULL!	#NULL!	1	1	0	0	84.3478	6	2911	25- 29.9	5.4	12.58	3.31	5.44	46.7	#NULL!	2.57	2	#NULL!	4.2	20	20	#NULL!	#NULL!	#NULL!	100	#NULL!
37	29.96	14	0		3	15	1	1	0	1.88889	#NULL!	3	1	1	1	4	0	0	#NULL!	37	2025426	#NULL!	#NULL!	#NULL!	#NULL!	1	2	1	92.0949	2.30769	2901	25- 29.9	9	#NULL!	1.76	#NULL!	#NULL!	#NULL!	#NULL!	2	#NULL!	#NULL!	#NULL!	#NULL!	#NULL!	#NULL!	#NULL!	108	3000
40	24.86	14	0		2	19	2	1	0	1.05263	#NULL!	3	1	1	1	4	0	0	#NULL!	3.7	2025425	#NULL!	#NULL!	#NULL!	#NULL!	0	0	0	105.789	1.33333	2900	18.5-24.9	8.1	18.8	2.4	6.57	39.2	#NULL!	#NULL!	5	#NULL!	0.9	#NULL!	#NULL!	#NULL!	#NULL!	#NULL!	96	#NULL!
49	25.99	15	0		5	19	1	1	0	1.33333	27.74	3	1	1	1	4	0	0	#NULL!	6.6	2025423	#NULL!	#NULL!	#NULL!	0	0	0	0	133.333	2.5	2898	25- 29.9	#NULL!	9.1	3.13	5.41	62.4	176.5	2.8	3	#NULL!	0.5	#NULL!	#NULL!	#NULL!	#NULL!	#NULL!	106	3300
29	22.86	#NULL!	0		0.5	10	1	1	0	#NULL!	#NULL!	3	1	1	1	4	0	0	#NULL!	11.5	2025216	#NULL!	#NULL!	#NULL!	#NULL!	0	0	0	#NULL!	#NULL!	2897	18.5-24.9	10.6	248	2.19	7.29	#NULL!	#NULL!	#NULL!	4	#NULL!	#NULL!	#NULL!	#NULL!	#NULL!	#NULL!	#NULL!	87	#NULL!
32	23.39	10	0		1	2	1	1	0	3.24	#NULL!	3	1	1	1	4	0	0	#NULL!	9.2	2025191	#NULL!	#NULL!	#NULL!	#NULL!	1	0	0	81.3793	#NULL!	2895	18.5-24.9	7.9	14.8	1.38	5.01	47	98.5	5.3	3	#NULL!	0.4	#NULL!	#NULL!	#NULL!	#NULL!	#NULL!	86	#NULL!
55	24.34	11	0		1.5	8	1	1	0	2.28571	47.4	3	1	1	1	4	0	0	#NULL!	15.9	2025181	#NULL!	#NULL!	#NULL!	1	0	0	0	150	#NULL!	2893	18.5-24.9	11.5	8.6	#NULL!	#NULL!	48.4	95.2	2.39	4	1000	0.5	#NULL!	#NULL!	#NULL!	#NULL!	#NULL!	101	#NULL!
35	24.62	20	0		10	16	1	1	0	2.36	44.79	3	1	1	1	4	0	0	#NULL!	5.4	2025180	#NULL!	#NULL!	#NULL!	1	1	0	0	94	2.33333	2892	18.5-24.9	3.6	13.3	1.2	3.7	41	103	3.64	3	#NULL!	1.2	15	10	#NULL!	#NULL!	#NULL!	90.5	4800
39	29.05	10	0		0.1	5	1	1	0	2.81	#NULL!	3	1	1	1	4	0	0	#NULL!	6.1	2025178	#NULL!	#NULL!	#NULL!	#NULL!	0	0	0	94.2308	1.66667	2890	25- 29.9	4	8.3	2.43	3.97	32.6	138.1	1.83	3	#NULL!	1.2	#NULL!	#NULL!	#NULL!	#NULL!	#NULL!	105	3750
35	28.73	20	0		11.7	0	0	1	0	2.56522	45.98	3	1	1	1	4	0	0	#NULL!	2.1	2025033	#NULL!	#NULL!	#NULL!	1	0	0	0	173.188	11	2875	25- 29.9	5.2	10.7	0.68	3.65	#NULL!	#NULL!	#NULL!	2	812	#NULL!	#NULL!	#NULL!	#NULL!	#NULL!	#NULL!	101	3700
51	25.54	15	0		7	12	0	1	0	2.75	#NULL!	3	1	1	1	4	0	0	#NULL!	5.18	2025029	#NULL!	#NULL!	#NULL!	#NULL!	0	0	0	148.649	2.64706	2872	25- 29.9	2.32	7.08	#NULL!	13	11.1	#NULL!	#NULL!	2	10	#NULL!	#NULL!	#NULL!	#NULL!	#NULL!	#NULL!	87	3600
43	23.84	11	0		0.6	30	1	1	0	1.88889	47	3	1	1	1	4	0	0	#NULL!	8.2	2024838	#NULL!	#NULL!	#NULL!	1	0	1	1	105.97	0.433962	2867	18.5-24.9	3.7	98	0.7	3.99	#NULL!	#NULL!	#NULL!	3	#NULL!	#NULL!	#NULL!	#NULL!	#NULL!	#NULL!	#NULL!	86	#NULL!
36	25.48	16	0		3.9	16	1	1	0	#NULL!	#NULL!	3	1	1	1	4	0	0	#NULL!	#NULL!	2024670	#NULL!	#NULL!	#NULL!	#NULL!	0	0	0	#NULL!	#NULL!	2858	25- 29.9	#NULL!	#NULL!	#NULL!	#NULL!	#NULL!	#NULL!	#NULL!	7	143	#NULL!	#NULL!	#NULL!	#NULL!	#NULL!	#NULL!	#NULL!	4000
26	20.45	9	0		0.5	14	1	1	0	#NULL!	#NULL!	3	1	1	1	4	0	0	#NULL!	#NULL!	2024648	#NULL!	#NULL!	#NULL!	#NULL!	0	0	0	#NULL!	#NULL!	2856	18.5-24.9	#NULL!	#NULL!	#NULL!	#NULL!	#NULL!	#NULL!	#NULL!	2	#NULL!	#NULL!	#NULL!	#NULL!	#NULL!	#NULL!	#NULL!	93	4000
37	26.22	12	0		6	26	1	1	0	#NULL!	29.56	3	1	1	1	4	0	0	#NULL!	18.8	2024557	#NULL!	#NULL!	#NULL!	0	0	0	0	#NULL!	#NULL!	2854	25- 29.9	6.7	9.2	1.25	9	55	#NULL!	3.76	2	#NULL!	0.5	#NULL!	#NULL!	#NULL!	#NULL!	#NULL!	97.5	3750
37	26.84	25	0		10	14	1	1	0	0.89426	33.9	3	1	1	1	4	0	0	#NULL!	5.5	2024552	#NULL!	#NULL!	#NULL!	1	0	0	0	64.6526	6.5	2852	25- 29.9	6.3	9.2	#NULL!	2.22	22	110.8	#NULL!	6	#NULL!	#NULL!	#NULL!	#NULL!	#NULL!	#NULL!	#NULL!	106	4950
45	22.84	12	0		7	10	1	1	0	#NULL!	#NULL!	3	1	1	1	4	0	0	#NULL!	#NULL!	2024551	#NULL!	#NULL!	#NULL!	#NULL!	0	0	0	#NULL!	#NULL!	2851	18.5-24.9	#NULL!	#NULL!	#NULL!	#NULL!	#NULL!	#NULL!	#NULL!	4	#NULL!	#NULL!	#NULL!	#NULL!	#NULL!	#NULL!	#NULL!	46	3850
18	22.2	20	0		6	27	1	1	0	#NULL!	#NULL!	3	1	1	1	4	0	0	#NULL!	#NULL!	2024398	#NULL!	#NULL!	#NULL!	#NULL!	0	0	0	#NULL!	#NULL!	2848	18.5-24.9	#NULL!	#NULL!	#NULL!	#NULL!	#NULL!	#NULL!	#NULL!	2	#NULL!	#NULL!	#NULL!	#NULL!	#NULL!	#NULL!	#NULL!	76	#NULL!
34	25.9	11	0		3	10	1	1	0	3.34	46.32	3	1	1	1	4	0	0	#NULL!	12.1	2024308	#NULL!	#NULL!	#NULL!	1	1	0	0	76.0714	2.5	2843	25- 29.9	5.6	15.8	1.74	2.96	20	53.8	9.24	3	#NULL!	1	2	2	#NULL!	#NULL!	#NULL!	97	#NULL!
41	23.39	20	0		6.3	9	3	1	0	3.02	45	3	1	1	1	4	0	0	#NULL!	6.1	2024302	#NULL!	#NULL!	#NULL!	1	0	0	0	78.2748	1.46667	2839	18.5-24.9	4.2	5.7	1.27	4.22	36.6	212.75	4.34	4	1	#NULL!	#NULL!	#NULL!	#NULL!	#NULL!	#NULL!	91	3500
41	21	12	0		1	14	1	1	0	1.53086	39.88	3	1	1	1	4	0	0	#NULL!	3.12	2024297	#NULL!	#NULL!	#NULL!	1	0	0	0	156.79	5	2838	18.5-24.9	4.18	13.87	0.82	6	47.2	185.1	5	2	#NULL!	0.3	#NULL!	#NULL!	#NULL!	#NULL!	#NULL!	83	#NULL!
31	25.66	23	0		2.1	13	3	1	0	#NULL!	#NULL!	3	1	1	1	4	0	0	#NULL!	1.67	2024284	#NULL!	#NULL!	#NULL!	#NULL!	0	0	0	#NULL!	#NULL!	2827	25- 29.9	2.27	9.65	0.77	4.41	#NULL!	#NULL!	#NULL!	6	#NULL!	#NULL!	#NULL!	#NULL!	#NULL!	#NULL!	#NULL!	88	3600
32	23.72	25	0		11	10	3	1	0	#NULL!	#NULL!	3	1	1	1	4	0	0	#NULL!	#NULL!	2023700	#NULL!	#NULL!	#NULL!	#NULL!	1	0	0	#NULL!	#NULL!	2809	18.5-24.9	#NULL!	#NULL!	#NULL!	#NULL!	#NULL!	#NULL!	#NULL!	2	#NULL!	#NULL!	3	10	#NULL!	#NULL!	#NULL!	81	#NULL!
34	26.86	18	0		6	12	1	1	0	1.625	26.53	3	1	1	1	4	0	0	#NULL!	11.3	2023518	#NULL!	#NULL!	#NULL!	0	0	0	0	216.875	3	2799	25- 29.9	6.3	18.2	1.83	6.25	31	61.5	8.12	5	0	1.6	#NULL!	#NULL!	#NULL!	#NULL!	#NULL!	96	3600
34	22.78	20	0		3.05	22	2	1	0	2.45395	30	3	1	1	1	4	0	0	#NULL!	2.8	2023509	#NULL!	#NULL!	#NULL!	1	0	0	0	161.184	24	2792	18.5-24.9	2.32	6.9	2.07	5.67	37	#NULL!	#NULL!	3	#NULL!	5	#NULL!	#NULL!	#NULL!	#NULL!	#NULL!	89	3600
52	#NULL!	#NULL!	0		4	23	1	1	0	2.17647	35.87	3	1	1	1	4	0	0	#NULL!	#NULL!	2023507	#NULL!	#NULL!	#NULL!	1	0	0	0	155.294	2	2790		#NULL!	#NULL!	#NULL!	#NULL!	#NULL!	#NULL!	#NULL!	5	#NULL!	2.5	#NULL!	#NULL!	#NULL!	#NULL!	#NULL!	#NULL!	#NULL!
41	29.32	10	0		0.6	27	1	1	0	0.974747	20	3	1	1	1	4	0	0	#NULL!	11	2023504	#NULL!	#NULL!	#NULL!	0	0	0	0	109.596	4.7	2788	25- 29.9	10.4	7	1.74	2.83	28	27.3	6	8	#NULL!	1	#NULL!	#NULL!	#NULL!	#NULL!	#NULL!	116	3500
46	27.76	12	0		1.1	5	0	1	0	#NULL!	59.34	3	1	1	1	4	0	0	#NULL!	7	2023503	#NULL!	#NULL!	#NULL!	1	0	1	1	#NULL!	#NULL!	2787	25- 29.9	6	39	1.26	6.37	38	129	14.4	5	#NULL!	0.1	#NULL!	#NULL!	#NULL!	1	#NULL!	98	#NULL!
44	24.9	11	0		5.6	14	3	1	0	4.69919	#NULL!	3	1	1	1	4	0	0	#NULL!	8.48	2023501	#NULL!	#NULL!	#NULL!	#NULL!	0	0	0	230.081	6.25	2785	18.5-24.9	5.88	13.7	3.64	4.36	26	53	2.4	6	#NULL!	18.2	#NULL!	#NULL!	#NULL!	#NULL!	#NULL!	94	3200
38	26.45	20	0		14	23	2	1	0	#NULL!	#NULL!	3	1	1	1	4	0	0	#NULL!	#NULL!	2023498	#NULL!	#NULL!	#NULL!	#NULL!	1	0	0	#NULL!	#NULL!	2782	25- 29.9	#NULL!	#NULL!	#NULL!	#NULL!	#NULL!	#NULL!	#NULL!	8	#NULL!	#NULL!	3	20	#NULL!	#NULL!	#NULL!	96	4000
46	28.63	20	0		3	5	1	1	0	2.54	86.58	3	1	1	1	4	0	0	#NULL!	4.1	2023491	#NULL!	#NULL!	#NULL!	1	0	0	0	90	8	2776	25- 29.9	3.6	9.9	#NULL!	5.11	#NULL!	#NULL!	#NULL!	3	#NULL!	#NULL!	#NULL!	#NULL!	#NULL!	#NULL!	#NULL!	101	3500
41	22.72	18	0		5	20	3	1	0	2.34	18.06	3	1	1	1	4	0	0	#NULL!	4.6	2023487	#NULL!	#NULL!	#NULL!	0	0	0	0	135.652	3	2772	18.5-24.9	7.9	3.7	1.36	5.92	#NULL!	#NULL!	5.41	2	3	1.3	#NULL!	#NULL!	#NULL!	#NULL!	#NULL!	90	2500
38	25.06	15	0		0.2	4	1	1	0	2.17647	71.25	3	1	1	1	4	0	0	#NULL!	6.6	2023479	#NULL!	#NULL!	#NULL!	1	0	0	0	107.059	2.5	2764	25- 29.9	4.1	10.4	0.93	3.56	31	102	6.98	3	#NULL!	2.3	#NULL!	#NULL!	#NULL!	#NULL!	#NULL!	99	#NULL!
39	25.11	14	0		3	2	1	1	0	1.53521	#NULL!	3	1	1	1	4	0	0	#NULL!	9.3	2023478	#NULL!	#NULL!	#NULL!	#NULL!	1	0	0	114.085	1.42	2763	25- 29.9	7.6	8.2	1.72	6.19	65.6	76.5	7.32	3	#NULL!	0.42	8	20	#NULL!	#NULL!	#NULL!	94	3800
39	22.39	20	0		0.3	20	1	1	0	1.31818	#NULL!	3	1	1	1	4	0	0	#NULL!	22.8	2023475	#NULL!	#NULL!	#NULL!	#NULL!	0	0	0	122.273	1.66667	2760	18.5-24.9	3.91	10.6	1.43	5.51	32	41.6	4.72	6	#NULL!	0.3	#NULL!	#NULL!	#NULL!	#NULL!	#NULL!	86	3100
33	20.75	11	0		2	30	1	1	0	1.45455	32.99	3	1	1	1	4	0	0	#NULL!	7.3	2023474	#NULL!	#NULL!	#NULL!	1	1	0	0	103.636	1.66667	2759	18.5-24.9	5.6	14.7	5.27	6.56	36	165.2	2.48	3	#NULL!	1	#NULL!	#NULL!	#NULL!	#NULL!	#NULL!	86	3200
33	24.02	20	0		2	20	1	1	0	1.54688	55.65	3	1	1	1	4	0	0	#NULL!	10.2	2023473	#NULL!	#NULL!	#NULL!	1	0	0	0	129.688	2.75	2758	18.5-24.9	3.6	14.9	2.19	3.5	39	128	3.34	5	#NULL!	0.4	#NULL!	#NULL!	#NULL!	#NULL!	#NULL!	94.5	5000
50	19.11	6	0		3	20	1	1	0	#NULL!	70.09	3	1	1	1	4	0	0	#NULL!	9.31	2023458	#NULL!	#NULL!	#NULL!	1	0	0	0	#NULL!	#NULL!	2750	18.5-24.9	2.64	10.6	1.39	5.74	#NULL!	#NULL!	#NULL!	3	#NULL!	#NULL!	#NULL!	#NULL!	#NULL!	#NULL!	#NULL!	84	1800
44	24.9	11	0		5.6	14	3	1	0	4.69919	#NULL!	3	1	1	1	4	0	0	#NULL!	8.48	2022828	#NULL!	#NULL!	#NULL!	#NULL!	0	0	0	230.081	6.25	2742	18.5-24.9	5.88	13.7	3.64	4.36	26	53	2.4	6	#NULL!	18.2	#NULL!	#NULL!	#NULL!	#NULL!	#NULL!	94	3200
40	21.47	12	0		0.5	7	1	1	0	1.50898	53.35	3	1	1	1	4	0	0	#NULL!	7.44	2022827	#NULL!	#NULL!	#NULL!	1	0	0	0	91.018	2.29412	2741	18.5-24.9	5.27	22.36	3.03	8.67	44.8	63.61	4.66	2	#NULL!	0.2	#NULL!	#NULL!	#NULL!	#NULL!	#NULL!	86	#NULL!
39	25.54	18	0		0.5	25	1	1	0	#NULL!	#NULL!	3	1	1	1	4	0	0	#NULL!	#NULL!	2022825	#NULL!	#NULL!	#NULL!	#NULL!	0	0	0	#NULL!	#NULL!	2740	25- 29.9	#NULL!	#NULL!	#NULL!	#NULL!	#NULL!	#NULL!	#NULL!	4	69000	#NULL!	#NULL!	#NULL!	#NULL!	#NULL!	#NULL!	#NULL!	5000
35	25.25	15	0		14	23	3	1	0	1.52174	25.53	3	1	1	1	4	0	0	#NULL!	3.6	2022820	#NULL!	#NULL!	#NULL!	0	0	0	0	109.565	#NULL!	2735	25- 29.9	4	7.1	1.18	2.61	18	205.9	12.1	7	#NULL!	0.7	#NULL!	#NULL!	#NULL!	#NULL!	#NULL!	94	3800
41	31.7	12	0		0.3	3	1	1	0	1.46429	45.71	3	1	1	1	4	0	0	#NULL!	5.7	2022814	#NULL!	#NULL!	#NULL!	1	0	0	0	87.1429	8	2730	30+	4.5	19.4	2.45	2.8	16	89.8	34.8	7	#NULL!	1.3	#NULL!	#NULL!	#NULL!	#NULL!	#NULL!	110	#NULL!
32	25.68	11	0		1	4	1	1	0	1.33333	#NULL!	3	1	1	1	4	0	0	#NULL!	#NULL!	2022802	#NULL!	#NULL!	#NULL!	#NULL!	0	0	0	105.714	2	2727	25- 29.9	#NULL!	#NULL!	#NULL!	#NULL!	#NULL!	#NULL!	#NULL!	4	#NULL!	#NULL!	#NULL!	#NULL!	#NULL!	#NULL!	#NULL!	96	4000
35	20.05	12	0		0.8	10	1	1	0	#NULL!	65.6	3	1	1	1	4	0	0	#NULL!	21.6	2022797	#NULL!	#NULL!	#NULL!	1	1	0	0	#NULL!	#NULL!	2724	18.5-24.9	8.1	#NULL!	#NULL!	4.83	#NULL!	#NULL!	#NULL!	2	#NULL!	#NULL!	#NULL!	#NULL!	#NULL!	#NULL!	#NULL!	#NULL!	3200
38	22.76	12	0		5.8	19	1	1	0	2.52055	#NULL!	3	1	1	1	4	0	0	#NULL!	12.1	2022793	#NULL!	#NULL!	#NULL!	#NULL!	0	0	0	140.411	2.66667	2720	18.5-24.9	3.4	144	0.85	3.56	35.8	114	2.04	5	#NULL!	0.01	#NULL!	#NULL!	#NULL!	#NULL!	#NULL!	90	#NULL!
45	24.97	20	0		1.6	4	1	1	0	#NULL!	#NULL!	3	1	1	1	4	0	0	#NULL!	5.2	2022788	#NULL!	#NULL!	#NULL!	#NULL!	0	0	0	#NULL!	#NULL!	2717	18.5-24.9	4.2	8.1	#NULL!	5.81	52	#NULL!	#NULL!	7	#NULL!	#NULL!	#NULL!	#NULL!	#NULL!	#NULL!	#NULL!	86	3600
34	25.18	23	0		5	21	1	1	0	1.09524	38.9	3	1	1	1	4	0	0	#NULL!	2.9	2022784	#NULL!	#NULL!	#NULL!	1	0	0	0	105.238	3	2714	25- 29.9	6.3	14.5	1.99	11.26	20	184.7	10.2	6	#NULL!	0.5	#NULL!	#NULL!	#NULL!	#NULL!	#NULL!	86	3800
40	31.49	20	0		10	29	2	1	0	1.33333	39.46	3	1	1	1	4	0	0	#NULL!	1.9	2022780	#NULL!	#NULL!	#NULL!	1	1	0	0	140.417	1.66667	2711	30+	2.7	8.2	0.96	2.54	19	307.6	5.97	4	#NULL!	4.5	#NULL!	#NULL!	#NULL!	0	#NULL!	106	3400
40	25.36	14	0		1	0	1	1	0	#NULL!	#NULL!	3	1	1	1	4	0	0	#NULL!	#NULL!	2022094	#NULL!	#NULL!	#NULL!	#NULL!	0	0	0	#NULL!	#NULL!	2705	25- 29.9	#NULL!	#NULL!	#NULL!	#NULL!	#NULL!	#NULL!	#NULL!	2	#NULL!	#NULL!	#NULL!	#NULL!	#NULL!	#NULL!	#NULL!	101	3700
37	24.81	16	0		2	27	2	1	0	1.56552	45.04	3	1	1	1	4	0	0	#NULL!	7.2	2022090	#NULL!	#NULL!	#NULL!	1	0	0	0	111.724	5.14286	2702	18.5-24.9	2.8	122.6	0.99	3.35	41.5	152.9	17.2	3	#NULL!	0.01	#NULL!	#NULL!	#NULL!	#NULL!	#NULL!	99	2950
37	28.25	18	0		1.5	18	1	1	0	2.26966	58.64	3	1	1	1	4	0	0	#NULL!	2.2	2022088	#NULL!	#NULL!	#NULL!	1	0	0	0	119.663	2.04545	2700	25- 29.9	5.2	8	1.45	2.62	30	171.6	7.29	4	0	0.14	#NULL!	#NULL!	#NULL!	#NULL!	#NULL!	103	4080
84	24.9	11	0		5.6	14	3	1	0	#NULL!	#NULL!	3	1	1	1	4	0	0	#NULL!	8.48	2021905	#NULL!	#NULL!	#NULL!	#NULL!	0	0	0	#NULL!	#NULL!	2697	18.5-24.9	5.88	13.7	#NULL!	4.36	#NULL!	#NULL!	#NULL!	6	#NULL!	#NULL!	#NULL!	#NULL!	#NULL!	#NULL!	#NULL!	94	3200
45	23.99	23	0		8	7	1	1	0	1.08824	60.17	3	1	1	1	4	0	0	#NULL!	1.6	2021591	#NULL!	#NULL!	#NULL!	1	0	0	0	80.5882	2	2695	18.5-24.9	2.9	7.1	1.46	3.18	25	#NULL!	8.46	3	#NULL!	18.1	#NULL!	#NULL!	#NULL!	#NULL!	#NULL!	89	#NULL!
31	21.97	15	0		2	1	1	1	0	5.18182	#NULL!	3	1	1	1	4	0	0	#NULL!	4.8	2021579	#NULL!	#NULL!	#NULL!	#NULL!	1	0	0	#NULL!	#NULL!	2687	18.5-24.9	4.3	7	1.96	5.67	21	192.4	11.2	2	#NULL!	#NULL!	#NULL!	#NULL!	#NULL!	#NULL!	#NULL!	81	#NULL!
20	23.19	14	0		0.7	20	1	1	0	1.89247	#NULL!	3	1	1	1	4	0	0	#NULL!	#NULL!	2021573	#NULL!	#NULL!	#NULL!	#NULL!	1	0	0	#NULL!	#NULL!	2682	18.5-24.9	#NULL!	#NULL!	#NULL!	#NULL!	#NULL!	#NULL!	#NULL!	3	200	#NULL!	2	3	#NULL!	#NULL!	#NULL!	87	#NULL!
21	19.35	15	0		0.1	20	1	1	0	#NULL!	#NULL!	3	1	1	1	4	0	0	#NULL!	5.5	2021572	#NULL!	#NULL!	#NULL!	#NULL!	1	0	0	#NULL!	#NULL!	2681	18.5-24.9	10.4	11.3	1.92	6.1	#NULL!	#NULL!	#NULL!	5	#NULL!	#NULL!	10	4	#NULL!	#NULL!	#NULL!	74	#NULL!
40	19.75	11	0		1	25	1	1	0	2.86667	62.39	3	1	1	1	4	0	0	#NULL!	8	2021562	#NULL!	#NULL!	#NULL!	1	0	0	0	#NULL!	#NULL!	2675	18.5-24.9	2.9	29.3	#NULL!	4.3	#NULL!	#NULL!	#NULL!	3	#NULL!	#NULL!	#NULL!	#NULL!	#NULL!	#NULL!	#NULL!	#NULL!	#NULL!
23	22.65	15	0		6	25	1	1	0	#NULL!	#NULL!	3	1	1	1	4	0	0	#NULL!	6.8	2021541	#NULL!	#NULL!	#NULL!	#NULL!	1	0	0	#NULL!	#NULL!	2664	18.5-24.9	9.8	#NULL!	#NULL!	7.06	#NULL!	#NULL!	#NULL!	7	#NULL!	#NULL!	2	6	#NULL!	#NULL!	#NULL!	84	#NULL!
44	24.08	20	0		10	0	1	1	0	1.47368	#NULL!	3	1	1	1	4	0	0	#NULL!	45.81	2021536	#NULL!	#NULL!	#NULL!	#NULL!	0	0	0	146.784	0.972973	2662	18.5-24.9	13.89	#NULL!	2.52	6.26	35.7	#NULL!	6.77	0	#NULL!	#NULL!	#NULL!	#NULL!	#NULL!	#NULL!	#NULL!	87	5200
24	22.47	16	0		5.5	12	3	1	0	5.18182	#NULL!	3	1	1	1	4	0	0	#NULL!	#NULL!	2021535	#NULL!	#NULL!	#NULL!	#NULL!	0	0	0	#NULL!	#NULL!	2661	18.5-24.9	#NULL!	#NULL!	#NULL!	#NULL!	#NULL!	#NULL!	#NULL!	2	#NULL!	#NULL!	#NULL!	#NULL!	#NULL!	#NULL!	#NULL!	100	#NULL!
20	25.93	12	0		6	0	1	1	0	1.89247	#NULL!	3	1	1	1	4	0	0	#NULL!	#NULL!	2021516	#NULL!	#NULL!	#NULL!	#NULL!	1	0	0	#NULL!	#NULL!	2645	25- 29.9	#NULL!	#NULL!	#NULL!	#NULL!	#NULL!	#NULL!	#NULL!	4	151	#NULL!	20	#NULL!	#NULL!	#NULL!	#NULL!	97	#NULL!
38	20.76	12	0		5.5	0	2	1	0	#NULL!	#NULL!	3	1	1	1	4	0	0	#NULL!	#NULL!	2021479	#NULL!	#NULL!	#NULL!	#NULL!	1	0	0	#NULL!	#NULL!	2640	18.5-24.9	#NULL!	#NULL!	#NULL!	#NULL!	#NULL!	#NULL!	#NULL!	3	#NULL!	#NULL!	2	15	#NULL!	#NULL!	#NULL!	84	3400
31	22.72	#NULL!	0		9	5	2	1	0	2.86667	#NULL!	3	1	1	1	4	0	0	#NULL!	3.2	2021472	#NULL!	#NULL!	#NULL!	#NULL!	0	0	0	#NULL!	#NULL!	2636	18.5-24.9	5.9	4.4	2.38	5.71	32	134.5	3.66	1	#NULL!	#NULL!	#NULL!	#NULL!	#NULL!	#NULL!	#NULL!	81	#NULL!
41	22.32	20	0		7.6	8	2	1	0	#NULL!	#NULL!	3	1	1	1	4	0	0	#NULL!	6.8	2021455	#NULL!	#NULL!	#NULL!	#NULL!	1	0	0	#NULL!	#NULL!	2632	18.5-24.9	2.7	#NULL!	#NULL!	2.82	#NULL!	#NULL!	#NULL!	4	#NULL!	#NULL!	3	4	#NULL!	#NULL!	#NULL!	88	3750
40	24.22	#NULL!	0		0.4	2	1	1	0	1.21053	60.95	3	1	1	1	4	0	0	#NULL!	5.7	2021442	#NULL!	#NULL!	#NULL!	1	0	0	0	141.579	3	2623	18.5-24.9	7.8	14.2	1.55	8.73	81	#NULL!	6.92	4	#NULL!	0.3	#NULL!	#NULL!	#NULL!	#NULL!	#NULL!	86.5	3600
36	24.81	15	0		2	14	1	1	0	#NULL!	#NULL!	3	1	1	1	4	0	0	#NULL!	#NULL!	2021438	#NULL!	#NULL!	#NULL!	#NULL!	0	0	0	#NULL!	#NULL!	2619	18.5-24.9	#NULL!	#NULL!	#NULL!	#NULL!	#NULL!	#NULL!	#NULL!	3	#NULL!	#NULL!	#NULL!	#NULL!	#NULL!	#NULL!	#NULL!	103	3100
34	27.14	14	0		8	6	2	1	0	#NULL!	#NULL!	3	1	1	1	4	0	0	#NULL!	9.4	2021435	#NULL!	#NULL!	#NULL!	#NULL!	1	0	0	#NULL!	#NULL!	2617	25- 29.9	5.6	262.6	1.91	3.33	#NULL!	#NULL!	#NULL!	6	#NULL!	#NULL!	15	#NULL!	#NULL!	#NULL!	#NULL!	103	3400
32	26.45	#NULL!	0		1	10	1	1	0	5.18182	#NULL!	3	1	1	1	4	0	0	#NULL!	8.6	2021430	#NULL!	#NULL!	#NULL!	#NULL!	0	0	0	165.909	6.2	2612	25- 29.9	2.9	11	0.98	2.56	29	77.5	4.3	4	#NULL!	#NULL!	#NULL!	#NULL!	#NULL!	#NULL!	#NULL!	101	#NULL!
49	29.84	25	0		1	9	1	1	0	1.89247	69.19	3	1	1	1	4	0	0	#NULL!	4.7	2021422	#NULL!	#NULL!	#NULL!	1	1	0	0	70.9677	3	2608	25- 29.9	3	8.1	7.66	2.12	18	123.4	4.04	3	#NULL!	0.15	#NULL!	#NULL!	#NULL!	#NULL!	#NULL!	117	#NULL!
33	26.85	13	0		1.6	0	2	1	0	#NULL!	52.51	3	1	1	1	4	0	0	#NULL!	16.4	2021411	#NULL!	#NULL!	#NULL!	1	0	0	0	#NULL!	#NULL!	2605	25- 29.9	3.8	13.05	0.88	3.3	29.1	47	0.9	3	#NULL!	#NULL!	#NULL!	#NULL!	#NULL!	#NULL!	#NULL!	100	3500
48	24.91	12	0		1	10	1	1	0	2.86667	#NULL!	3	1	1	1	4	0	0	#NULL!	10.1	2021401	#NULL!	#NULL!	#NULL!	#NULL!	0	0	0	211.333	6	2603	18.5-24.9	8.9	16.7	4.68	4.22	#NULL!	#NULL!	#NULL!	3	#NULL!	2	#NULL!	#NULL!	#NULL!	#NULL!	#NULL!	89	#NULL!
38	29.76	15	0		6	28	1	1	0	1.51341	16.87	3	1	1	1	4	0	0	#NULL!	5.8	2021399	#NULL!	#NULL!	#NULL!	0	1	0	0	68.1992	3.14286	2601	25- 29.9	3.5	12.9	2.96	2.95	15.9	#NULL!	1.97	5	#NULL!	0.09	8	#NULL!	#NULL!	#NULL!	#NULL!	102	4000
38	25.76	18	0		1	18	1	1	0	1.82353	52.04	3	1	1	1	4	0	0	#NULL!	6.9	2021398	#NULL!	#NULL!	#NULL!	1	0	0	0	121.176	2	2600	25- 29.9	7	15.7	2.91	6.32	42	#NULL!	#NULL!	2	#NULL!	0.6	#NULL!	#NULL!	#NULL!	#NULL!	#NULL!	89	3400
38	24.61	12	0		0.3	25	1	1	0	#NULL!	#NULL!	3	1	1	1	4	0	0	#NULL!	#NULL!	2021397	#NULL!	#NULL!	#NULL!	#NULL!	0	0	0	#NULL!	#NULL!	2599	18.5-24.9	#NULL!	#NULL!	#NULL!	#NULL!	#NULL!	#NULL!	#NULL!	3	#NULL!	#NULL!	#NULL!	#NULL!	#NULL!	#NULL!	#NULL!	92	#NULL!
39	32.14	25	0		7.2	11	2	1	0	1.66837	31.52	3	1	1	1	4	0	0	#NULL!	6.3	2021372	#NULL!	#NULL!	#NULL!	1	0	0	0	115.816	3.55556	2585	30+	2.5	135	1.71	2.08	22.5	136	5.56	2	#NULL!	0.32	#NULL!	#NULL!	#NULL!	#NULL!	#NULL!	114	3220
38	25.66	20	0		2	25	1	1	0	#NULL!	56.39	3	1	1	1	4	0	0	#NULL!	5.41	2021365	#NULL!	#NULL!	#NULL!	1	1	0	0	#NULL!	#NULL!	2579	25- 29.9	6.36	7.4	0.88	4.58	#NULL!	#NULL!	#NULL!	8	#NULL!	#NULL!	8	#NULL!	#NULL!	#NULL!	#NULL!	98	4700
41	21.97	#NULL!	0		2.6	9	1	1	0	2.77778	#NULL!	3	1	1	1	4	0	0	#NULL!	18	2021364	#NULL!	#NULL!	#NULL!	#NULL!	1	0	0	169.444	6	2578	18.5-24.9	6.2	14.1	2.5	3.88	31	16.7	5.8	2	#NULL!	#NULL!	5	#NULL!	#NULL!	#NULL!	#NULL!	81	#NULL!
40	23.12	11	0		5	26	1	1	0	2.375	46.92	3	1	1	1	4	0	0	#NULL!	8.8	2021360	#NULL!	#NULL!	#NULL!	1	0	0	0	192.5	4	2575	18.5-24.9	4.5	7	1.4	4.21	25	63.3	3.8	4	#NULL!	#NULL!	#NULL!	#NULL!	#NULL!	#NULL!	#NULL!	90	3000
43	20.05	12	0		1.6	1	1	1	0	1.64	49.5	3	1	1	1	4	0	0	#NULL!	4.8	2021359	#NULL!	#NULL!	#NULL!	1	0	0	0	123.2	2	2574	18.5-24.9	4.1	235	3.89	4.33	#NULL!	171.6	5.34	3	#NULL!	2.5	#NULL!	#NULL!	#NULL!	#NULL!	#NULL!	83	#NULL!
34	21.05	12	0		0.3	30	1	1	0	#NULL!	#NULL!	3	1	1	1	4	0	0	#NULL!	#NULL!	2021357	#NULL!	#NULL!	#NULL!	#NULL!	1	0	0	#NULL!	#NULL!	2572	18.5-24.9	#NULL!	#NULL!	#NULL!	#NULL!	#NULL!	#NULL!	#NULL!	3	#NULL!	#NULL!	5	#NULL!	#NULL!	#NULL!	#NULL!	82	#NULL!
42	24.93	15	0		10	25	1	1	0	2	35.5	3	1	1	1	4	0	0	#NULL!	4.7	2021356	#NULL!	#NULL!	#NULL!	1	0	0	0	146.25	5	2571	18.5-24.9	6.3	16.9	2.37	6.52	44	#NULL!	3.34	3	#NULL!	1	#NULL!	#NULL!	#NULL!	#NULL!	#NULL!	101	#NULL!
38	22.2	12	0		9	8	1	1	0	0.815789	26.82	3	1	1	1	4	0	0	#NULL!	7.1	2021350	#NULL!	#NULL!	#NULL!	0	1	0	0	89.7368	7	2566	18.5-24.9	4	9.8	2.08	4.46	26	179.7	6.87	2	#NULL!	0.4	#NULL!	#NULL!	#NULL!	#NULL!	#NULL!	85	#NULL!
46	24.22	11	0		5	10	1	1	0	1.26842	41.42	3	1	1	1	4	0	0	#NULL!	8.38	2021349	#NULL!	#NULL!	#NULL!	1	0	0	0	137.895	7.125	2565	18.5-24.9	4.74	12.31	2.66	9.06	79.2	130.51	5.42	1	#NULL!	0.2	#NULL!	#NULL!	#NULL!	#NULL!	#NULL!	89	#NULL!
44	24.19	15	0		2	0	0	1	0	3.2	65.08	3	1	1	1	4	0	0	#NULL!	6.85	2021348	#NULL!	#NULL!	#NULL!	1	1	0	0	95.8549	1.86364	2564	18.5-24.9	6.11	10.29	1.7	7.23	#NULL!	237.84	3.84	4	#NULL!	0.6	10	20	#NULL!	#NULL!	#NULL!	91	4500
40	23.84	15	0		2	25	1	1	0	#NULL!	#NULL!	3	1	1	1	4	0	0	#NULL!	#NULL!	2021346	#NULL!	#NULL!	#NULL!	#NULL!	0	0	0	#NULL!	#NULL!	2562	18.5-24.9	#NULL!	#NULL!	#NULL!	#NULL!	#NULL!	#NULL!	#NULL!	1	#NULL!	#NULL!	#NULL!	#NULL!	#NULL!	#NULL!	#NULL!	83.5	3200
49	25.76	14	0		12	30	1	1	0	3.475	34.54	3	1	1	1	4	0	0	#NULL!	6.1	2021338	#NULL!	#NULL!	#NULL!	1	1	0	0	204.167	1.72222	2557	25- 29.9	2.7	5	1.22	4.02	#NULL!	95.6	1.95	5	#NULL!	0	20	#NULL!	#NULL!	#NULL!	#NULL!	96	2800
41	29.06	14	0		9	16	1	1	0	1.88462	52.29	3	1	1	1	4	0	0	#NULL!	7	2021336	#NULL!	#NULL!	#NULL!	1	0	0	0	85.3846	2.33333	2556	25- 29.9	5.42	10.11	4.06	3.04	15	134.6	2.66	5	#NULL!	1.5	#NULL!	#NULL!	#NULL!	#NULL!	#NULL!	99	#NULL!
39	26.17	15	0		1	14	1	1	0	3.94	40.27	3	1	1	1	4	0	0	#NULL!	19.4	2021325	#NULL!	#NULL!	#NULL!	1	0	0	0	111.792	3.66667	2551	25- 29.9	3.9	5.3	0.9	1.6	28.9	57.2	5.22	3	#NULL!	0.06	#NULL!	#NULL!	#NULL!	#NULL!	#NULL!	100	3200
37	24.39	14	0		10	14	1	1	0	2.15789	47.89	3	1	1	1	4	0	0	#NULL!	7	2021312	#NULL!	#NULL!	#NULL!	1	1	0	0	141.579	3.5	2548	18.5-24.9	9.3	12.7	2	4.27	#NULL!	106.2	2.64	4	#NULL!	2.3	10	21	#NULL!	#NULL!	#NULL!	94	#NULL!
43	24.91	15	0		8.8	6	2	1	0	2.06667	35.21	3	1	1	1	4	0	0	#NULL!	4.12	2021309	#NULL!	#NULL!	#NULL!	1	0	0	0	133.333	4	2545	18.5-24.9	2.3	4.5	2.39	6.68	42	182	4.48	1	#NULL!	0.3	#NULL!	#NULL!	#NULL!	#NULL!	#NULL!	95	#NULL!
36	25.66	12	0		1	3	1	1	0	1.48276	#NULL!	3	1	1	1	4	0	0	#NULL!	6.8	2021303	#NULL!	#NULL!	#NULL!	#NULL!	0	0	0	70.3448	5	2542	25- 29.9	2.7	8.6	2.36	3.77	15	203.6	3.17	1	#NULL!	4	#NULL!	#NULL!	#NULL!	#NULL!	#NULL!	97	3800
36	32.57	18	0		0.1	1	1	1	0	2	90.05	3	1	1	1	4	0	0	#NULL!	3.9	2021300	#NULL!	#NULL!	#NULL!	1	0	0	0	112.759	1.83333	2540	30+	5	7.4	0.75	2.99	23	116.1	4.28	6	#NULL!	3.7	#NULL!	#NULL!	#NULL!	#NULL!	#NULL!	120	4400
37	24.68	#NULL!	0		5	18	3	1	0	1.47368	22.29	3	1	1	1	4	0	0	#NULL!	5.6	2021272	#NULL!	#NULL!	#NULL!	0	0	0	0	128.421	#NULL!	2532	18.5-24.9	6.2	6.6	8.72	5.61	48	#NULL!	#NULL!	1	#NULL!	3.3	#NULL!	#NULL!	#NULL!	#NULL!	#NULL!	96	4300
44	25.64	16	0		7	11	2	1	0	#NULL!	#NULL!	3	1	1	1	4	0	0	#NULL!	#NULL!	2021265	#NULL!	#NULL!	#NULL!	#NULL!	0	0	0	#NULL!	#NULL!	2526	25- 29.9	#NULL!	#NULL!	#NULL!	#NULL!	#NULL!	#NULL!	#NULL!	2	#NULL!	#NULL!	#NULL!	#NULL!	#NULL!	#NULL!	#NULL!	99	3070
38	23.67	9	0		0.3	0	1	1	0	1.33333	#NULL!	3	1	1	1	4	0	0	#NULL!	29.61	2021263	#NULL!	#NULL!	#NULL!	#NULL!	0	0	0	225.714	1.52941	2525	18.5-24.9	9.1	14.5	2.25	3.5	28	0.7	1.63	4	#NULL!	6.11	#NULL!	#NULL!	#NULL!	#NULL!	#NULL!	77	3800
28	24.3	#NULL!	0		11	24	1	1	0	#NULL!	#NULL!	3	1	1	1	4	0	0	#NULL!	3.6	2021245	#NULL!	#NULL!	#NULL!	#NULL!	0	0	0	#NULL!	#NULL!	2521	18.5-24.9	4.7	27.8	2.63	6.66	58	#NULL!	#NULL!	4	#NULL!	#NULL!	#NULL!	#NULL!	#NULL!	#NULL!	#NULL!	82	#NULL!
35	21.22	20	0		1.9	3	1	1	0	1.57143	37.89	3	1	1	1	4	0	0	#NULL!	1.4	2021240	#NULL!	#NULL!	#NULL!	1	0	0	0	90	5	2519	18.5-24.9	4	10.6	2.17	4.87	28	155.2	6.68	2	100000	1.3	#NULL!	#NULL!	#NULL!	#NULL!	#NULL!	97	#NULL!
41	23.99	20	0		1.1	16	1	1	0	2.4375	63.22	3	1	1	1	4	0	0	#NULL!	3.85	2020321	#NULL!	#NULL!	#NULL!	1	0	0	0	135.795	1.63333	2516	18.5-24.9	1.74	7.02	0.69	4.07	40.5	197.9	5.77	3	#NULL!	#NULL!	#NULL!	#NULL!	#NULL!	#NULL!	#NULL!	92	2700
39	23.8	14	0		0.2	12	1	1	0	#NULL!	#NULL!	3	1	1	1	4	0	0	#NULL!	6	2020317	#NULL!	#NULL!	#NULL!	#NULL!	0	0	0	#NULL!	#NULL!	2513	18.5-24.9	4.8	#NULL!	0.74	5.06	#NULL!	#NULL!	#NULL!	3	#NULL!	#NULL!	#NULL!	#NULL!	#NULL!	#NULL!	#NULL!	80	3600
62	28.08	15	0		2	0	1	1	0	1.19355	#NULL!	3	1	1	1	4	0	0	#NULL!	#NULL!	2020316	#NULL!	#NULL!	#NULL!	#NULL!	0	1	1	50.6452	0.9	2512	25- 29.9	#NULL!	#NULL!	#NULL!	#NULL!	61	103.2	7.82	2	400	#NULL!	#NULL!	#NULL!	#NULL!	#NULL!	#NULL!	108	#NULL!
32	25.88	15	0		8	17	1	1	0	1.62338	#NULL!	3	1	1	1	4	0	0	#NULL!	#NULL!	2020087	#NULL!	#NULL!	#NULL!	#NULL!	0	0	0	114.719	1.375	2473	25- 29.9	#NULL!	#NULL!	#NULL!	#NULL!	#NULL!	#NULL!	#NULL!	1	#NULL!	#NULL!	#NULL!	#NULL!	#NULL!	#NULL!	#NULL!	82	#NULL!
32	20.37	9	0		8	10	0	1	0	1.68182	29.99	3	1	1	1	4	0	0	#NULL!	7.5	2020080	#NULL!	#NULL!	#NULL!	0	0	0	0	105	#NULL!	2471	18.5-24.9	5.9	7.5	2.14	7.27	39	86.9	3.7	3	#NULL!	#NULL!	#NULL!	#NULL!	#NULL!	#NULL!	#NULL!	79	3400
45	31.91	11	0		0.6	0	0	1	0	5.18182	#NULL!	3	1	1	1	4	0	0	#NULL!	#NULL!	2020073	#NULL!	#NULL!	#NULL!	#NULL!	0	0	0	#NULL!	#NULL!	2465	30+	#NULL!	#NULL!	#NULL!	#NULL!	#NULL!	#NULL!	#NULL!	3	#NULL!	#NULL!	#NULL!	#NULL!	#NULL!	1	0	116	#NULL!
54	27.02	8	0		12	21	1	1	0	1.89247	#NULL!	3	1	1	1	4	0	0	#NULL!	#NULL!	2019716	#NULL!	#NULL!	#NULL!	#NULL!	1	0	0	#NULL!	#NULL!	2460	25- 29.9	#NULL!	#NULL!	#NULL!	#NULL!	#NULL!	#NULL!	#NULL!	2	1000	#NULL!	6	40	#NULL!	#NULL!	#NULL!	100	2700
37	26.12	15	0		8	15	1	1	0	#NULL!	#NULL!	3	1	1	1	4	0	0	#NULL!	#NULL!	2019711	#NULL!	#NULL!	#NULL!	#NULL!	0	0	0	#NULL!	#NULL!	2456	25- 29.9	#NULL!	#NULL!	#NULL!	#NULL!	#NULL!	#NULL!	#NULL!	3	#NULL!	#NULL!	#NULL!	#NULL!	#NULL!	#NULL!	#NULL!	96	#NULL!
38	22.63	18	0		0.6	0	1	1	0	2.86667	68.45	3	1	1	1	4	0	0	#NULL!	13.6	2019704	#NULL!	#NULL!	#NULL!	1	1	0	0	59.4286	2	2451	18.5-24.9	5.7	17.9	2.83	3.79	17.9	54.2	2.16	1	63	#NULL!	6	15	#NULL!	#NULL!	#NULL!	93	3800
45	25.95	20	0		0.2	3	0	1	0	1.19048	36.41	3	1	1	1	4	0	0	#NULL!	8.7	2019698	#NULL!	#NULL!	#NULL!	1	1	0	0	118.571	1.6	2446	25- 29.9	3.5	136	2.59	2.83	42.7	143	4.17	2	#NULL!	#NULL!	10	30	#NULL!	#NULL!	#NULL!	96	2900
33	21.38	10	0		0.3	0	2	1	0	2.04348	93.72	3	1	1	1	4	0	0	#NULL!	16	2019694	#NULL!	#NULL!	#NULL!	1	0	2	1	96.9565	7	2443	18.5-24.9	6.6	22.3	1.87	5.97	38	38.2	18.32	2	#NULL!	0.3	#NULL!	#NULL!	#NULL!	#NULL!	#NULL!	87	3400
38	#NULL!	#NULL!	0		8	11	1	1	0	3.56	52.08	3	1	1	1	4	0	0	#NULL!	3.6	2019689	#NULL!	#NULL!	#NULL!	1	0	0	0	79	2.5	2438		3.9	4	1.6	2.92	43	219.8	13.13	4	100	#NULL!	#NULL!	#NULL!	#NULL!	#NULL!	#NULL!	#NULL!	#NULL!
44	27.09	12	0		0.1	1	0	1	0	#NULL!	88.08	3	1	1	1	4	0	0	#NULL!	14.7	2019688	#NULL!	#NULL!	#NULL!	1	0	1	1	#NULL!	#NULL!	2437	25- 29.9	6.2	9	1.78	2.48	20.6	32	1.31	6	#NULL!	#NULL!	#NULL!	#NULL!	#NULL!	#NULL!	#NULL!	114	#NULL!
36	24.84	7	0		0.63	6	0	1	0	1.37445	60.82	3	1	1	1	4	0	0	#NULL!	9.8	2019687	#NULL!	#NULL!	#NULL!	1	0	0	0	123.348	4.07143	2436	18.5-24.9	4.6	11.5	1.31	10.35	32	40.36	1.68	5	#NULL!	#NULL!	#NULL!	#NULL!	#NULL!	0	0	104	2800
35	25.98	10	0		3.8	12	0	1	0	2.86364	35.14	3	1	1	1	4	0	0	#NULL!	17.3	2019672	#NULL!	#NULL!	#NULL!	1	0	0	0	163.636	7	2432	25- 29.9	5.3	9.2	2.46	3.03	42	86	6.2	2	#NULL!	#NULL!	#NULL!	#NULL!	#NULL!	#NULL!	#NULL!	105	3000
33	23.12	15	0		0.07	0	1	1	0	3.9	90.86	3	1	1	1	4	0	0	#NULL!	18.76	2019376	#NULL!	#NULL!	#NULL!	1	0	0	0	215	#NULL!	2424	18.5-24.9	5.63	30.36	2.35	5.08	45	255.6	31.35	5	#NULL!	#NULL!	#NULL!	#NULL!	#NULL!	0	0	#NULL!	#NULL!
51	27.31	20	0		7.13	22	3	1	0	#NULL!	23.08	3	1	1	1	4	0	0	#NULL!	4.97	2019370	#NULL!	#NULL!	#NULL!	0	1	0	0	#NULL!	#NULL!	2423	25- 29.9	3.54	8.11	#NULL!	7.41	#NULL!	#NULL!	#NULL!	6	100	#NULL!	15	1	#NULL!	0	#NULL!	103	4500
39	26.37	14	0		10.8	29	1	1	0	1.44828	50.75	3	1	1	1	4	0	0	#NULL!	6.8	2019363	#NULL!	#NULL!	#NULL!	1	1	0	0	95.8621	2	2420	25- 29.9	5.97	7.5	#NULL!	5.59	44.8	153.71	3.33	3	209	#NULL!	10	18	#NULL!	0	0	98	4000
45	23.6	6	0		5	1	0	1	0	#NULL!	#NULL!	3	1	1	1	4	0	0	#NULL!	18	2019362	#NULL!	#NULL!	#NULL!	#NULL!	1	0	0	#NULL!	#NULL!	2419	18.5-24.9	4.8	8.8	1.24	3.26	53	#NULL!	#NULL!	4	#NULL!	#NULL!	#NULL!	#NULL!	#NULL!	#NULL!	#NULL!	90	#NULL!
56	32.87	7	0		0.2	0	0	1	0	0.885714	#NULL!	3	1	1	1	4	0	0	#NULL!	24.6	2019361	#NULL!	#NULL!	#NULL!	#NULL!	0	0	0	51.1429	8	2418	30+	11.5	10.2	1.11	5.9	61	17.9	0.46	3	50	#NULL!	#NULL!	#NULL!	#NULL!	#NULL!	#NULL!	113	#NULL!
36	22.5	11	0		0.2	0	0	1	0	1.52	67.23	3	1	1	1	4	0	0	#NULL!	1.5	2019319	#NULL!	#NULL!	#NULL!	1	0	0	0	126.8	2	2414	18.5-24.9	3.7	15.3	#NULL!	6.75	61	59.8	2.5	1	137	#NULL!	#NULL!	#NULL!	#NULL!	#NULL!	#NULL!	91	#NULL!
50	25.15	25	0		3	30	1	1	0	#NULL!	#NULL!	3	1	1	1	4	0	0	#NULL!	#NULL!	2019299	#NULL!	#NULL!	#NULL!	#NULL!	0	0	0	#NULL!	#NULL!	2409	25- 29.9	#NULL!	#NULL!	#NULL!	#NULL!	#NULL!	#NULL!	#NULL!	6	#NULL!	#NULL!	#NULL!	#NULL!	#NULL!	0	#NULL!	89	#NULL!
27	25.1	7	0		9	25	2	1	0	2.04545	#NULL!	3	1	1	1	4	0	0	#NULL!	6.7	2019242	#NULL!	#NULL!	#NULL!	#NULL!	0	0	0	134.091	2	2404	25- 29.9	4.18	8.5	#NULL!	3.48	#NULL!	#NULL!	#NULL!	3	#NULL!	#NULL!	#NULL!	#NULL!	#NULL!	#NULL!	#NULL!	85	3400
44	21.56	14	0		10	14	1	1	0	#NULL!	#NULL!	3	1	1	1	4	0	0	#NULL!	2.6	2019241	#NULL!	#NULL!	#NULL!	#NULL!	0	0	0	#NULL!	#NULL!	2403	18.5-24.9	3.87	#NULL!	#NULL!	4.25	#NULL!	#NULL!	#NULL!	2	#NULL!	#NULL!	#NULL!	#NULL!	#NULL!	#NULL!	#NULL!	85	3200
30	24.82	10	0		0.3	0	1	1	0	0.888889	65.65	3	1	1	1	4	0	0	#NULL!	1.6	2019126	#NULL!	#NULL!	#NULL!	1	1	0	0	40.4444	3	2398	18.5-24.9	3.6	6.3	1.49	7.21	790	295.8	112.5	2	65	#NULL!	15	16	#NULL!	0	0	92	2800
30	#NULL!	#NULL!	0		0.7	0	0	1	0	#NULL!	#NULL!	3	1	1	1	4	0	0	#NULL!	10.14	2019122	#NULL!	#NULL!	#NULL!	#NULL!	0	0	0	#NULL!	#NULL!	2395		4.23	7.89	#NULL!	5.68	#NULL!	#NULL!	#NULL!	4	95	#NULL!	#NULL!	#NULL!	#NULL!	#NULL!	#NULL!	#NULL!	#NULL!
41	26.7	12	0		4	5	1	1	0	0.894737	72.88	3	1	1	1	4	0	0	#NULL!	3.4	2019120	#NULL!	#NULL!	#NULL!	1	1	0	0	114.211	5	2394	25- 29.9	2.8	10	1.65	3.96	#NULL!	#NULL!	#NULL!	5	0	#NULL!	8	15	#NULL!	#NULL!	#NULL!	98	#NULL!
34	#NULL!	#NULL!	0		6	15	1	1	0	#NULL!	#NULL!	3	1	1	1	4	0	0	#NULL!	#NULL!	2019104	#NULL!	#NULL!	#NULL!	#NULL!	0	0	0	#NULL!	#NULL!	2383		#NULL!	#NULL!	#NULL!	#NULL!	#NULL!	#NULL!	#NULL!	4	920	#NULL!	#NULL!	#NULL!	#NULL!	#NULL!	#NULL!	#NULL!	#NULL!
33	32.19	20	0		13	15	1	1	0	#NULL!	#NULL!	3	1	1	1	4	0	0	#NULL!	#NULL!	2019098	#NULL!	#NULL!	#NULL!	#NULL!	0	0	0	#NULL!	#NULL!	2382	30+	#NULL!	#NULL!	#NULL!	#NULL!	#NULL!	#NULL!	#NULL!	4	500	#NULL!	#NULL!	#NULL!	#NULL!	#NULL!	#NULL!	106	2500
33	28.4	15	0		0.5	10	1	1	0	2.75	28.08	3	1	1	1	4	0	0	#NULL!	13.9	2019084	#NULL!	#NULL!	#NULL!	0	0	0	0	143.75	8	2376	25- 29.9	3	9.5	2.72	2.25	30	56.8	1.62	5	#NULL!	#NULL!	#NULL!	#NULL!	#NULL!	0	0	103	4200
32	28.4	15	0		1.8	24	1	1	0	1.88889	44.8	3	1	1	1	4	0	0	#NULL!	7	2019079	#NULL!	#NULL!	#NULL!	1	0	0	0	83.7037	7	2372	25- 29.9	3.5	15.8	1.6	3.77	22	117.7	4.09	4	0	#NULL!	#NULL!	#NULL!	#NULL!	#NULL!	#NULL!	101	3800
29	24.02	12	0		13	20	1	1	0	1.52381	19.53	3	1	1	1	4	0	0	#NULL!	4.5	2019058	#NULL!	#NULL!	#NULL!	0	0	0	0	105.714	2.5	2366	18.5-24.9	4.2	8.1	2.38	5.58	70	221.5	5.77	5	#NULL!	#NULL!	#NULL!	#NULL!	#NULL!	#NULL!	#NULL!	93	2900
38	27.14	11	0		1	5	1	1	0	#NULL!	71.91	3	1	1	1	4	0	0	#NULL!	4.8	2019043	#NULL!	#NULL!	#NULL!	1	1	0	0	#NULL!	#NULL!	2363	25- 29.9	4.3	16	0.88	2.97	30.7	112.4	2.36	5	0	#NULL!	2	#NULL!	#NULL!	0	0	101	3300
40	26.79	10	0		0.06	2	1	1	0	1.57143	72.26	3	1	1	1	4	0	0	#NULL!	5.3	2018995	#NULL!	#NULL!	#NULL!	1	0	0	0	130	3.5	2354	25- 29.9	4.7	8	1.05	2.92	33	62.2	3.89	2	490	#NULL!	#NULL!	#NULL!	#NULL!	0	0	95.5	4200
22	23.25	15	0		4	1	3	1	0	#NULL!	#NULL!	3	1	1	1	4	0	0	#NULL!	#NULL!	2018891	#NULL!	#NULL!	#NULL!	#NULL!	1	0	0	#NULL!	#NULL!	2344	18.5-24.9	#NULL!	#NULL!	#NULL!	#NULL!	#NULL!	#NULL!	#NULL!	4	#NULL!	#NULL!	10	8	#NULL!	#NULL!	#NULL!	87	#NULL!
36	26.2	14	0		2.8	18	0	1	0	1.71831	25.93	3	1	1	1	4	0	0	#NULL!	16.41	2018889	#NULL!	#NULL!	#NULL!	0	1	0	0	123.944	1.40909	2342	25- 29.9	6.72	160.8	0.64	3.97	#NULL!	67.4	9.04	3	#NULL!	#NULL!	#NULL!	#NULL!	#NULL!	#NULL!	#NULL!	94	3600
35	23.18	12	0		2.1	7	2	1	0	1.66667	28.43	3	1	1	1	4	0	0	#NULL!	6.75	2018846	#NULL!	#NULL!	#NULL!	0	0	0	0	86.6667	4	2336	18.5-24.9	2.59	4.1	3.64	3.93	27	#NULL!	#NULL!	1	#NULL!	#NULL!	#NULL!	#NULL!	#NULL!	0	#NULL!	87	3300
35	24.34	9	0		1	17	0	1	0	2.1875	49.69	3	1	1	1	4	0	0	#NULL!	15.8	2018835	#NULL!	#NULL!	#NULL!	1	0	0	0	117.5	3	2333	18.5-24.9	3.6	12.1	1.11	3.28	33	33.8	#NULL!	5	30	#NULL!	#NULL!	#NULL!	#NULL!	#NULL!	#NULL!	86	3000
32	28.06	11	0		0.8	16	1	1	0	#NULL!	#NULL!	3	1	1	1	4	0	0	#NULL!	#NULL!	2018823	#NULL!	#NULL!	#NULL!	#NULL!	0	0	0	#NULL!	#NULL!	2329	25- 29.9	#NULL!	#NULL!	#NULL!	#NULL!	#NULL!	#NULL!	#NULL!	4	0	#NULL!	#NULL!	#NULL!	#NULL!	0	0	97	2730
35	25.31	8	0		12	8	2	1	0	#NULL!	18.68	3	1	1	1	4	0	0	#NULL!	2.3	2018622	#NULL!	#NULL!	#NULL!	0	0	0	0	#NULL!	#NULL!	2326	25- 29.9	2.4	6	1.17	6.1	37.1	139	4.86	3	1000	#NULL!	#NULL!	#NULL!	#NULL!	0	0	91	3700
65	26.2	11	0		11	16	0	1	0	#NULL!	58	3	1	1	1	4	0	0	#NULL!	6.4	2018049	#NULL!	#NULL!	#NULL!	1	0	3	1	#NULL!	#NULL!	2319	25- 29.9	3.6	11.9	1.41	5.08	50	123.1	5.59	2	#NULL!	#NULL!	#NULL!	#NULL!	#NULL!	0	#NULL!	101	4100
38	26.42	14	0		0.2	0	0	1	0	1.59259	#NULL!	3	1	1	1	4	0	0	#NULL!	14.9	2018046	#NULL!	#NULL!	#NULL!	#NULL!	1	0	0	103.704	4	2317	25- 29.9	5.3	4.3	0.63	4.32	#NULL!	#NULL!	#NULL!	2	295	#NULL!	#NULL!	#NULL!	#NULL!	#NULL!	#NULL!	99	#NULL!
40	29.63	#NULL!	0		2	10	1	1	0	2.23	41.1	3	1	1	1	4	0	0	#NULL!	12.5	2018044	#NULL!	#NULL!	#NULL!	1	1	0	0	44.0476	8	2316	25- 29.9	3.5	12.3	1.86	3.45	35	118.5	3.94	2	100	#NULL!	15	20	#NULL!	0	#NULL!	110	#NULL!
34	21.33	14	0		4.9	16	1	1	0	#NULL!	37.99	3	1	1	1	4	0	0	#NULL!	2.3	2018006	#NULL!	#NULL!	#NULL!	1	0	0	0	#NULL!	#NULL!	2312	18.5-24.9	4.4	8.2	2.49	4.38	38	#NULL!	#NULL!	3	130	#NULL!	#NULL!	#NULL!	#NULL!	0	0	86	3500
30	22.94	12	0		0.1	5	0	1	0	2.34	68.22	3	1	1	1	4	0	0	#NULL!	3.3	2018003	#NULL!	#NULL!	#NULL!	1	0	0	0	87.5	5	2310	18.5-24.9	3.8	17.8	2.33	7.62	53	201	4.34	5	#NULL!	#NULL!	#NULL!	#NULL!	#NULL!	1	0	92	3600
34	26.09	14	0		0.2	15	1	1	0	#NULL!	#NULL!	3	1	1	1	4	0	0	#NULL!	6	2017824	#NULL!	#NULL!	#NULL!	#NULL!	1	0	0	#NULL!	#NULL!	2300	25- 29.9	6.6	11.8	2.13	10.54	62	179.7	3.04	4	80	#NULL!	2	5	#NULL!	0	#NULL!	87	#NULL!
36	20.66	18	0		2	10	1	1	0	#NULL!	#NULL!	3	1	1	1	4	0	0	#NULL!	13.5	2017822	#NULL!	#NULL!	#NULL!	#NULL!	1	0	0	#NULL!	#NULL!	2299	18.5-24.9	3.9	15.8	1.74	4.44	#NULL!	120.9	#NULL!	3	0	#NULL!	#NULL!	#NULL!	#NULL!	#NULL!	#NULL!	75	#NULL!
30	29.07	10	0		2.8	0	2	1	0	#NULL!	#NULL!	3	1	1	1	4	0	0	#NULL!	#NULL!	2017821	#NULL!	#NULL!	#NULL!	#NULL!	1	0	0	#NULL!	#NULL!	2298	25- 29.9	#NULL!	#NULL!	#NULL!	#NULL!	#NULL!	#NULL!	#NULL!	5	50	#NULL!	20	15	#NULL!	#NULL!	#NULL!	102	#NULL!
47	27.88	12	0		1	9	1	1	0	#NULL!	24.97	3	1	1	1	4	0	0	#NULL!	#NULL!	2017817	#NULL!	#NULL!	#NULL!	0	0	0	0	#NULL!	#NULL!	2297	25- 29.9	#NULL!	#NULL!	#NULL!	#NULL!	#NULL!	#NULL!	#NULL!	2	100	#NULL!	#NULL!	#NULL!	#NULL!	0	0	113	3600
42	25.17	10	0		1.8	0	2	1	0	1.21429	50.68	3	1	1	1	4	0	0	#NULL!	3.3	2017816	#NULL!	#NULL!	#NULL!	1	1	0	0	82.5	3	2296	25- 29.9	4	7.3	1.42	8.35	69	241.5	2.24	2	39	#NULL!	20	23	#NULL!	#NULL!	#NULL!	101	3510
42	25.11	8	0		1.1	9	2	1	0	1.73333	71.67	3	1	1	1	4	0	0	#NULL!	10.6	2017810	#NULL!	#NULL!	#NULL!	1	1	0	0	194.667	2.5	2294	25- 29.9	7.99	27.3	3.31	2.79	38	42.2	0.94	3	0	#NULL!	7	20	#NULL!	0	0	94	4000
33	24.69	15	0		6.5	27	2	1	0	#NULL!	15.55	3	1	1	1	4	0	0	#NULL!	5.09	2017808	#NULL!	#NULL!	#NULL!	0	1	2	1	#NULL!	#NULL!	2292	18.5-24.9	3.76	13.46	#NULL!	5.37	22	55.7	0.46	3	700	#NULL!	5	15	#NULL!	#NULL!	#NULL!	103	3950
35	31.99	12	0		4.9	5	1	1	0	#NULL!	#NULL!	3	1	1	1	4	0	0	#NULL!	4.02	2017806	#NULL!	#NULL!	#NULL!	#NULL!	0	1	1	#NULL!	#NULL!	2290	30+	1.51	8.73	#NULL!	4.43	#NULL!	#NULL!	#NULL!	3	11400	#NULL!	#NULL!	#NULL!	#NULL!	0	0	110	3250
35	26.06	11	0		5.2	9	0	1	0	#NULL!	#NULL!	3	1	1	1	4	0	0	#NULL!	#NULL!	2017699	#NULL!	#NULL!	#NULL!	#NULL!	0	0	0	#NULL!	#NULL!	2288	25- 29.9	#NULL!	#NULL!	#NULL!	#NULL!	#NULL!	#NULL!	#NULL!	4	90	#NULL!	#NULL!	#NULL!	#NULL!	#NULL!	#NULL!	95	3350
36	22.53	14	0		7	15	2	1	0	#NULL!	67.81	3	1	1	1	4	0	0	#NULL!	6.8	2017694	#NULL!	#NULL!	#NULL!	1	0	0	0	#NULL!	#NULL!	2287	18.5-24.9	5.1	8.9	2.33	5.39	#NULL!	#NULL!	#NULL!	4	0	#NULL!	#NULL!	#NULL!	#NULL!	0	0	93	3300
43	25.39	25	0		2.6	2	1	1	0	1.13043	61.49	3	1	1	1	4	0	0	#NULL!	5.1	2017604	#NULL!	#NULL!	#NULL!	1	0	0	0	111.304	4	2274	25- 29.9	2.7	5.1	1.8	3.81	29	248.4	4.33	4	1107	#NULL!	#NULL!	#NULL!	#NULL!	0	0	98	#NULL!
32	25.11	12	0		3	0	1	1	0	1.40909	21.39	3	1	1	1	4	0	0	#NULL!	10.2	2017603	#NULL!	#NULL!	#NULL!	0	0	0	0	95.9091	6	2273	25- 29.9	4	10.7	2.37	3.76	29	156.5	1.8	2	500	#NULL!	#NULL!	#NULL!	#NULL!	0	0	96	3940
45	20.76	8	0		7.3	12	0	1	0	#NULL!	#NULL!	3	1	1	1	4	0	0	#NULL!	6.4	2017598	#NULL!	#NULL!	#NULL!	#NULL!	0	0	0	#NULL!	#NULL!	2268	18.5-24.9	3.1	7.4	2.17	3.67	55	127.9	22.13	2	647	#NULL!	#NULL!	#NULL!	#NULL!	#NULL!	#NULL!	78	3500
45	25.34	15	0		1	25	1	1	0	#NULL!	#NULL!	3	1	1	1	4	0	0	#NULL!	4.7	2017362	#NULL!	#NULL!	#NULL!	#NULL!	1	0	0	#NULL!	#NULL!	2260	25- 29.9	#NULL!	#NULL!	1.39	1.84	#NULL!	#NULL!	#NULL!	7	#NULL!	#NULL!	#NULL!	#NULL!	#NULL!	0	0	97	4250
32	29.36	12	0		0.3	0	0	1	0	3.45	85.17	3	1	1	1	4	0	0	#NULL!	9.7	2017361	#NULL!	#NULL!	#NULL!	1	0	0	0	79.6429	5	2259	25- 29.9	5.3	5.7	2.07	3.31	22	55	2.14	2	#NULL!	#NULL!	#NULL!	#NULL!	#NULL!	0	0	114	4200
47	25.2	14	0		4	10	3	1	0	#NULL!	25.91	3	1	1	1	4	0	0	#NULL!	4.87	2017357	#NULL!	#NULL!	#NULL!	0	0	0	0	#NULL!	#NULL!	2256	25- 29.9	2.04	8.97	1.4	2.4	42.1	194.7	14.4	7	19	#NULL!	#NULL!	#NULL!	#NULL!	#NULL!	0	100	4020
38	25.91	#NULL!	0		1.8	15	0	1	0	#NULL!	#NULL!	3	1	1	1	4	0	0	#NULL!	7.2	2017353	#NULL!	#NULL!	#NULL!	#NULL!	0	0	0	#NULL!	#NULL!	2252	25- 29.9	4	16.79	1.18	2.77	#NULL!	#NULL!	#NULL!	3	565	#NULL!	#NULL!	#NULL!	#NULL!	0	#NULL!	94	#NULL!
33	23.83	8	0		6	30	2	1	0	#NULL!	34.13	3	1	1	1	4	0	0	#NULL!	8.9	2017349	#NULL!	#NULL!	#NULL!	1	0	0	0	#NULL!	#NULL!	2250	18.5-24.9	2.9	16.9	1.87	3.12	#NULL!	#NULL!	#NULL!	1	120	#NULL!	#NULL!	#NULL!	#NULL!	#NULL!	#NULL!	93	3750
39	24.54	16	0		13	31	2	1	0	#NULL!	36.96	3	1	1	1	4	0	0	#NULL!	#NULL!	2017346	#NULL!	#NULL!	#NULL!	1	1	0	0	#NULL!	#NULL!	2247	18.5-24.9	#NULL!	#NULL!	#NULL!	#NULL!	#NULL!	#NULL!	#NULL!	4	0	#NULL!	10	22	#NULL!	0	#NULL!	96	#NULL!
36	24.93	20	0		1	0	0	1	0	#NULL!	91.81	3	1	1	1	4	0	0	#NULL!	2.88	2017335	#NULL!	#NULL!	#NULL!	1	0	0	0	#NULL!	#NULL!	2243	18.5-24.9	1.89	6.23	0.99	3.2	#NULL!	328	17.5	6	300	#NULL!	#NULL!	#NULL!	#NULL!	1	0	97	3700
34	26.23	11	0		4	0	3	1	0	3.45	41.3	3	1	1	1	4	0	0	#NULL!	5.37	2017161	#NULL!	#NULL!	#NULL!	1	1	0	0	131.5	1	2239	25- 29.9	4.92	7.71	0.66	4.81	38	#NULL!	#NULL!	4	462	#NULL!	15	12	#NULL!	0	#NULL!	92	#NULL!
34	21.6	12	0		13	20	1	1	0	#NULL!	#NULL!	3	1	1	1	4	0	0	#NULL!	2.4	2017158	#NULL!	#NULL!	#NULL!	#NULL!	0	0	0	#NULL!	#NULL!	2238	18.5-24.9	4.4	7.9	2.65	5.63	28	298.4	4.2	2	500	#NULL!	#NULL!	#NULL!	#NULL!	0	#NULL!	83	3400
29	24.69	#NULL!	0		8.6	14	0	1	0	#NULL!	#NULL!	3	1	1	1	4	0	0	#NULL!	#NULL!	2017023	#NULL!	#NULL!	#NULL!	#NULL!	1	0	0	#NULL!	#NULL!	2234	18.5-24.9	#NULL!	#NULL!	#NULL!	#NULL!	#NULL!	#NULL!	#NULL!	2	1124	#NULL!	10	#NULL!	#NULL!	#NULL!	#NULL!	92	#NULL!
40	32.27	11	0		0.8	30	1	1	0	#NULL!	#NULL!	3	1	1	1	4	0	0	#NULL!	#NULL!	2017003	#NULL!	#NULL!	#NULL!	#NULL!	1	0	0	#NULL!	#NULL!	2229	30+	#NULL!	#NULL!	#NULL!	#NULL!	#NULL!	#NULL!	#NULL!	3	69	#NULL!	1	8	#NULL!	#NULL!	#NULL!	113	#NULL!
38	21.05	14	0		2.3	15	1	1	0	#NULL!	#NULL!	3	1	1	1	4	0	0	#NULL!	9.4	2016998	#NULL!	#NULL!	#NULL!	#NULL!	0	0	0	#NULL!	#NULL!	2227	18.5-24.9	5.5	5.2	0.47	3.73	#NULL!	#NULL!	1.64	8	0	#NULL!	#NULL!	#NULL!	#NULL!	0	#NULL!	77	#NULL!
35	22.46	8	0		0.2	1	0	1	0	#NULL!	#NULL!	3	1	1	1	4	0	0	#NULL!	18.76	2016984	#NULL!	#NULL!	#NULL!	#NULL!	0	0	0	#NULL!	#NULL!	2225	18.5-24.9	5.63	30.36	2.35	3.34	#NULL!	#NULL!	#NULL!	3	0	#NULL!	#NULL!	#NULL!	#NULL!	#NULL!	#NULL!	87	#NULL!
42	24.97	25	0		11.7	0	0	1	0	#NULL!	24.25	3	1	1	1	4	0	0	#NULL!	2.82	2016978	#NULL!	#NULL!	#NULL!	0	0	0	0	#NULL!	#NULL!	2223	18.5-24.9	3.79	11.99	1.03	7.28	#NULL!	321.1	15.4	8	1197	#NULL!	#NULL!	#NULL!	#NULL!	0	#NULL!	89	#NULL!
41	21.78	15	0		2	9	1	1	0	1.47059	15.29	3	1	1	1	4	0	0	#NULL!	6.4	2016976	#NULL!	#NULL!	#NULL!	0	0	0	0	129.412	1	2221	18.5-24.9	3.2	4.2	1.72	4.31	58	121.3	15.95	4	0	#NULL!	#NULL!	#NULL!	#NULL!	0	0	81	2650
43	22.26	13	0		1	2	3	1	0	#NULL!	#NULL!	3	1	1	1	4	0	0	#NULL!	#NULL!	2016964	#NULL!	#NULL!	#NULL!	#NULL!	0	0	0	#NULL!	#NULL!	2213	18.5-24.9	#NULL!	#NULL!	#NULL!	#NULL!	#NULL!	#NULL!	#NULL!	2	1	#NULL!	#NULL!	#NULL!	#NULL!	#NULL!	#NULL!	84	4200
38	22.88	15	0		1	12	1	1	0	#NULL!	#NULL!	3	1	1	1	4	0	0	#NULL!	4.57	2016675	#NULL!	#NULL!	#NULL!	#NULL!	0	0	0	#NULL!	#NULL!	2200	18.5-24.9	3.7	13.09	2.15	3.35	25	121.1	27.77	4	#NULL!	#NULL!	#NULL!	#NULL!	#NULL!	1	0	102	#NULL!
33	25.85	12	0		4.75	1	0	1	0	1.65	60.97	3	1	1	1	4	0	0	#NULL!	2.9	2016664	#NULL!	#NULL!	#NULL!	1	0	0	0	87	4	2193	25- 29.9	2.3	4.5	2.42	2.67	19	121.4	2.82	3	100	#NULL!	#NULL!	#NULL!	#NULL!	0	0	96	#NULL!
39	24.73	12	0		2.9	27	0	1	0	1.44444	48.58	3	1	1	1	4	0	0	#NULL!	11.8	2016650	#NULL!	#NULL!	#NULL!	1	1	0	0	100	6	2190	18.5-24.9	6.9	6.5	0.92	7.13	52	81	2.66	5	31	#NULL!	10	#NULL!	#NULL!	0	#NULL!	102	#NULL!
38	27.44	15	0		0.4	0	1	1	0	1.5	39.41	3	1	1	1	4	0	0	#NULL!	16.4	2016641	#NULL!	#NULL!	#NULL!	1	0	0	0	179.375	3	2183	25- 29.9	7.08	7.16	1.03	6.35	34	77.8	3.24	4	1000	#NULL!	#NULL!	#NULL!	#NULL!	0	0	92	2900
40	27.68	9	0		0.2	0	3	1	0	3.23	20.03	3	1	1	1	4	0	0	#NULL!	13.8	2016337	#NULL!	#NULL!	#NULL!	0	0	0	0	71.4815	4	2161	25- 29.9	3.2	9.6	4.85	1.96	22	28.8	3.06	2	0	#NULL!	#NULL!	#NULL!	#NULL!	0	0	100	#NULL!
27	20.23	#NULL!	0		1	8	0	1	0	#NULL!	#NULL!	3	1	1	1	4	0	0	#NULL!	2.5	2016255	#NULL!	#NULL!	#NULL!	#NULL!	1	0	0	#NULL!	#NULL!	2159	18.5-24.9	8.8	5.1	0.93	8.29	#NULL!	376.5	#NULL!	3	218	#NULL!	2	#NULL!	#NULL!	#NULL!	#NULL!	77	#NULL!
40	18.6	15	0		2	0	0	1	0	2.21739	#NULL!	3	1	1	1	4	0	0	#NULL!	4.3	2016239	#NULL!	#NULL!	#NULL!	#NULL!	1	0	0	126.087	#NULL!	2156	18.5-24.9	1.6	4.7	1.68	4.54	42	271.3	#NULL!	2	500	#NULL!	20	25	#NULL!	0	0	84	4000
43	26.25	11	0		0.5	0	1	1	0	2.11765	55.67	3	1	1	1	4	0	0	#NULL!	9.1	2016236	#NULL!	#NULL!	#NULL!	1	0	0	0	104.118	3	2154	25- 29.9	4.6	5.3	2.53	4.98	46	112.2	2.02	2	0	#NULL!	#NULL!	#NULL!	#NULL!	0	0	94	4200
35	35.89	12	0		0.7	0	1	1	0	#NULL!	#NULL!	3	1	1	1	4	0	0	#NULL!	4.2	2016227	#NULL!	#NULL!	#NULL!	#NULL!	1	0	0	#NULL!	#NULL!	2150	30+	7.5	7.6	1.54	3.57	#NULL!	50.5	2.64	1	470	#NULL!	2	#NULL!	#NULL!	0	0	119	4200
37	26.53	12	0		3.3	13	2	1	0	1.88235	5.41	3	1	1	1	4	0	0	#NULL!	8.5	2016213	#NULL!	#NULL!	#NULL!	0	0	2	1	142.941	1.66667	2139	25- 29.9	6.3	6.1	2.11	4.62	58	97.2	2.22	1	108	#NULL!	#NULL!	#NULL!	#NULL!	0	0	97	3300
39	24.49	20	0		2.8	0	0	1	0	#NULL!	62.44	3	1	1	1	4	0	0	#NULL!	4.5	2016175	#NULL!	#NULL!	#NULL!	1	0	0	0	#NULL!	#NULL!	2136	18.5-24.9	7.3	7.7	0.86	6.03	#NULL!	145	10.5	5	105	#NULL!	#NULL!	#NULL!	#NULL!	#NULL!	#NULL!	93	#NULL!
22	19.79	23	0		8.2	0	2	1	0	#NULL!	#NULL!	3	1	1	1	4	0	0	#NULL!	#NULL!	2016147	#NULL!	#NULL!	#NULL!	#NULL!	1	0	0	#NULL!	#NULL!	2127	18.5-24.9	#NULL!	#NULL!	#NULL!	#NULL!	#NULL!	#NULL!	#NULL!	4	#NULL!	#NULL!	10	#NULL!	#NULL!	#NULL!	#NULL!	104	#NULL!
53	25.88	13	0		0.7	0	1	1	0	#NULL!	15.66	3	1	1	1	4	0	0	#NULL!	22.9	2015618	#NULL!	#NULL!	#NULL!	0	0	1	1	#NULL!	#NULL!	2124	25- 29.9	4.3	4.4	2.15	2.44	#NULL!	33.2	1.47	1	22	#NULL!	#NULL!	#NULL!	#NULL!	0	0	102	1700
30	21.22	15	0		8	25	2	1	0	#NULL!	#NULL!	3	1	1	1	4	0	0	#NULL!	#NULL!	2015562	#NULL!	#NULL!	#NULL!	#NULL!	0	0	0	#NULL!	#NULL!	2109	18.5-24.9	#NULL!	#NULL!	#NULL!	#NULL!	#NULL!	#NULL!	#NULL!	4	100	#NULL!	#NULL!	#NULL!	#NULL!	#NULL!	#NULL!	84	3400
49	22.66	14	0		0.1	15	1	1	0	#NULL!	43.53	3	1	1	1	4	0	0	#NULL!	5	2015555	#NULL!	#NULL!	#NULL!	1	0	0	0	#NULL!	#NULL!	2102	18.5-24.9	2.5	9.3	2.54	3.49	37	96.9	2.47	4	57	#NULL!	#NULL!	#NULL!	#NULL!	0	0	89	3600
60	22.92	8	0		1	14	3	1	0	1.51852	63.46	3	1	1	1	4	0	0	#NULL!	19.4	2015537	#NULL!	#NULL!	#NULL!	1	0	1	1	90	1.25	2096	18.5-24.9	7.7	8.6	1.93	4.92	74	32.1	15.92	2	1000	#NULL!	#NULL!	#NULL!	#NULL!	0	0	97	#NULL!
51	25.86	#NULL!	0		13	23	1	1	0	#NULL!	40.76	3	1	1	1	4	0	0	#NULL!	7.9	2015339	#NULL!	#NULL!	#NULL!	1	0	0	0	#NULL!	#NULL!	2094	25- 29.9	6.3	12	4.14	5.63	36	107.6	7.13	2	#NULL!	1.5	#NULL!	#NULL!	26	#NULL!	#NULL!	92	40000
46	#NULL!	#NULL!	0		1.95	0	1	1	0	#NULL!	#NULL!	3	1	1	1	4	0	0	#NULL!	#NULL!	2015220	#NULL!	#NULL!	#NULL!	#NULL!	0	0	0	#NULL!	#NULL!	2091		#NULL!	#NULL!	#NULL!	#NULL!	#NULL!	#NULL!	#NULL!	0	88	#NULL!	#NULL!	#NULL!	#NULL!	#NULL!	#NULL!	#NULL!	#NULL!
33	25.43	18	0		10.1	0	2	1	0	#NULL!	18.15	3	1	1	1	4	0	0	#NULL!	3.6	2015128	#NULL!	#NULL!	#NULL!	0	0	0	0	#NULL!	#NULL!	2063	25- 29.9	5.6	5.5	1.64	8.11	47	214.4	6.75	4	62	#NULL!	#NULL!	#NULL!	#NULL!	0	#NULL!	95	3700
41	22.23	7	0		0.8	0	0	1	0	3.05	36.37	3	1	1	1	4	0	0	#NULL!	14.6	2015127	#NULL!	#NULL!	#NULL!	1	1	0	0	120	2	2062	18.5-24.9	5.5	16.2	1.55	4.66	#NULL!	38.1	4.67	4	500	#NULL!	#NULL!	#NULL!	#NULL!	#NULL!	#NULL!	86	3300
36	25.26	12	0		3.6	31	1	1	0	1.14286	#NULL!	3	1	1	1	4	0	0	#NULL!	5.5	2015116	#NULL!	#NULL!	#NULL!	#NULL!	0	0	0	88.5714	2	2055	25- 29.9	5.2	10.6	2.16	5.57	28	244.9	7.24	1	157	#NULL!	#NULL!	#NULL!	#NULL!	0	#NULL!	87	#NULL!
38	24.02	12	0		3.5	15	1	1	0	2.65	80.06	3	1	1	1	4	0	0	#NULL!	6.1	2015049	#NULL!	#NULL!	#NULL!	1	0	0	0	94.4444	#NULL!	2053	18.5-24.9	7.7	10.7	1.19	7.88	64	149.8	7.5	2	2	#NULL!	#NULL!	#NULL!	#NULL!	0	#NULL!	#NULL!	#NULL!
34	24.9	9	0		2.4	0	0	1	0	#NULL!	#NULL!	3	1	1	1	4	0	0	#NULL!	12.7	2014978	#NULL!	#NULL!	#NULL!	#NULL!	1	0	0	#NULL!	#NULL!	2048	18.5-24.9	3.62	5.7	9.03	#NULL!	#NULL!	#NULL!	#NULL!	0	98	#NULL!	10	#NULL!	#NULL!	#NULL!	#NULL!	100	3600
51	26.23	25	0		6	20	1	1	0	#NULL!	#NULL!	3	1	1	1	4	0	0	#NULL!	3.08	2014966	#NULL!	#NULL!	#NULL!	#NULL!	0	0	0	#NULL!	#NULL!	2036	25- 29.9	3.34	#NULL!	#NULL!	3.25	#NULL!	#NULL!	#NULL!	2	29100	#NULL!	#NULL!	#NULL!	#NULL!	#NULL!	#NULL!	81	#NULL!
36	19.59	6	0		3.6	6	0	1	0	#NULL!	#NULL!	3	1	1	1	4	0	0	#NULL!	17.8	2014957	#NULL!	#NULL!	#NULL!	#NULL!	1	0	0	#NULL!	#NULL!	2027	18.5-24.9	5.6	7.7	#NULL!	4.12	#NULL!	#NULL!	#NULL!	4	87	#NULL!	30	#NULL!	#NULL!	0	0	84	3200
37	22.68	20	0		8	27	1	1	0	#NULL!	34.56	3	1	1	1	4	0	0	#NULL!	4.1	2014956	#NULL!	#NULL!	#NULL!	1	0	0	0	#NULL!	#NULL!	2026	18.5-24.9	4.8	14.29	1.25	5.16	33	226.1	4.78	3	#NULL!	#NULL!	#NULL!	#NULL!	#NULL!	0	#NULL!	96	3500
30	23.51	11	0		11	7	1	1	0	1.58824	#NULL!	3	1	1	1	4	0	0	#NULL!	11.2	2014949	#NULL!	#NULL!	#NULL!	#NULL!	0	0	0	120	4	2022	18.5-24.9	4.1	5.9	1.3	4.54	52	#NULL!	#NULL!	3	488	#NULL!	#NULL!	#NULL!	#NULL!	#NULL!	#NULL!	86	4500
32	27.78	10	0		1.8	2	2	1	0	#NULL!	#NULL!	3	1	1	1	4	0	0	#NULL!	5.5	2014942	#NULL!	#NULL!	#NULL!	#NULL!	0	0	0	#NULL!	#NULL!	2017	25- 29.9	3.5	8.1	1.09	5.16	37.2	63.1	5.95	3	0	#NULL!	#NULL!	#NULL!	#NULL!	0	0	93	#NULL!
37	24.1	14	0		1.1	0	0	1	0	2.47059	48.08	3	1	1	1	4	0	0	#NULL!	5.4	2014915	#NULL!	#NULL!	#NULL!	1	1	0	0	123.529	2	2012	18.5-24.9	4.8	8.3	1.47	5.25	39	137.8	2.41	3	678	#NULL!	2	#NULL!	#NULL!	#NULL!	#NULL!	95	3200
45	26.57	23	0		9.7	26	0	1	0	1.15625	#NULL!	3	1	1	1	4	0	0	#NULL!	6.3	2014887	#NULL!	#NULL!	#NULL!	#NULL!	0	1	1	75.625	6	1994	25- 29.9	8	5.7	0.8	7.03	38	#NULL!	#NULL!	2	36000	#NULL!	#NULL!	#NULL!	#NULL!	#NULL!	#NULL!	100	#NULL!
37	27.14	15	0		10.8	11	2	1	0	#NULL!	#NULL!	3	1	1	1	4	0	0	#NULL!	2.8	2014885	#NULL!	#NULL!	#NULL!	#NULL!	0	0	0	#NULL!	#NULL!	1992	25- 29.9	2.5	6	2.4	5.68	24	100.9	6.3	3	101	#NULL!	#NULL!	#NULL!	#NULL!	#NULL!	#NULL!	101	3200
32	18.31	15	0		3	20	1	1	0	#NULL!	#NULL!	3	1	1	1	4	0	0	#NULL!	#NULL!	2014884	#NULL!	#NULL!	#NULL!	#NULL!	0	0	0	#NULL!	#NULL!	1991	<18.5	#NULL!	#NULL!	#NULL!	#NULL!	#NULL!	#NULL!	#NULL!	7	500	#NULL!	#NULL!	#NULL!	#NULL!	#NULL!	#NULL!	86	3300
44	26.85	13	0		3	10	3	1	0	1.72414	#NULL!	3	1	1	1	4	0	0	#NULL!	9.2	2014880	#NULL!	#NULL!	#NULL!	#NULL!	0	0	0	78.6207	2.33333	1987	25- 29.9	4.2	5.5	1.21	#NULL!	43	113.9	1.47	4	0	#NULL!	#NULL!	#NULL!	#NULL!	#NULL!	#NULL!	102	4000
35	27.12	9	0		1.1	0	1	1	0	1.20833	52.97	3	1	1	1	4	0	0	#NULL!	13	2014877	#NULL!	#NULL!	#NULL!	1	0	0	0	92.5	1.66667	1984	25- 29.9	3.1	9.5	2.43	6.86	85	44.2	1.5	5	54	#NULL!	#NULL!	#NULL!	#NULL!	0	0	96	3500
39	25.51	12	0		0.2	25	1	1	0	3.42	63.25	3	1	1	1	4	0	0	#NULL!	8.8	2014874	#NULL!	#NULL!	#NULL!	1	1	0	0	80	0.833333	1981	25- 29.9	6	15.5	1.07	3.56	32	#NULL!	#NULL!	2	365	#NULL!	20	16	#NULL!	1	#NULL!	97	4000
39	24.57	15	0		1	20	1	1	0	#NULL!	#NULL!	3	1	1	1	4	0	0	#NULL!	5.6	2014807	#NULL!	#NULL!	#NULL!	#NULL!	1	0	0	#NULL!	#NULL!	1978	18.5-24.9	3.3	12.1	1.16	4.65	#NULL!	#NULL!	#NULL!	2	735	#NULL!	15	#NULL!	#NULL!	0	0	96	3100
41	26.06	25	0		1.6	13	3	1	0	#NULL!	#NULL!	3	1	1	1	4	0	0	#NULL!	#NULL!	2014800	#NULL!	#NULL!	#NULL!	#NULL!	0	0	0	#NULL!	#NULL!	1973	25- 29.9	#NULL!	#NULL!	#NULL!	#NULL!	#NULL!	#NULL!	#NULL!	7	0	#NULL!	#NULL!	#NULL!	#NULL!	1	#NULL!	99	2700
38	30.07	12	0		11.5	18	2	1	0	2.05263	#NULL!	3	1	1	1	4	0	0	#NULL!	#NULL!	2014790	#NULL!	#NULL!	#NULL!	#NULL!	0	0	0	88.4211	2	1966	30+	#NULL!	#NULL!	#NULL!	#NULL!	#NULL!	#NULL!	#NULL!	3	44	#NULL!	#NULL!	#NULL!	#NULL!	#NULL!	#NULL!	110	#NULL!
33	22.72	15	0		2.8	10	0	1	0	2.38095	22.59	3	1	1	1	4	0	0	#NULL!	1.5	2014787	#NULL!	#NULL!	#NULL!	0	0	0	0	109.048	3	1963	18.5-24.9	3.9	9.1	2.75	3.24	37	252.8	6.14	3	100	#NULL!	#NULL!	#NULL!	#NULL!	0	#NULL!	87	3300
36	23.99	15	0		6.7	0	1	1	0	1.40909	#NULL!	3	1	1	1	4	0	0	#NULL!	2.2	2014779	#NULL!	#NULL!	#NULL!	#NULL!	0	0	0	107.727	1	1959	18.5-24.9	1.4	12.9	2.82	2.07	30	133.1	4.83	1	952	#NULL!	#NULL!	#NULL!	#NULL!	0	0	87	3800
37	29.98	13	0		0.1	2	0	1	0	#NULL!	50.65	3	1	1	1	4	0	0	#NULL!	9.7	2014777	#NULL!	#NULL!	#NULL!	1	0	0	0	#NULL!	#NULL!	1957	25- 29.9	3	11.88	1.72	2.12	30.4	73.9	2.74	1	166	#NULL!	#NULL!	#NULL!	#NULL!	0	0	110	3170
35	22.15	18	0		8.5	9	1	1	0	2	#NULL!	3	1	1	1	4	0	0	#NULL!	2.9	2014774	#NULL!	#NULL!	#NULL!	#NULL!	0	0	0	128.421	#NULL!	1955	18.5-24.9	3.3	10.5	2.09	5.23	36	157.8	6.13	4	117	#NULL!	#NULL!	#NULL!	#NULL!	0	#NULL!	107	2850
31	24.38	12	0		1.9	25	1	1	0	#NULL!	#NULL!	3	1	1	1	4	0	0	#NULL!	2.54	2014755	#NULL!	#NULL!	#NULL!	#NULL!	0	0	0	#NULL!	#NULL!	1953	18.5-24.9	3.21	5.47	2.06	8.47	21	189	6.83	3	#NULL!	#NULL!	#NULL!	#NULL!	#NULL!	0	0	82	4000
41	25	12	0		2.6	30	0	1	0	1.38095	70.34	3	1	1	1	4	0	0	#NULL!	9.9	2014695	#NULL!	#NULL!	#NULL!	1	0	0	0	99.0476	2	1941	25- 29.9	7.7	15	4.04	5.65	33	21.7	3.96	8	24400	#NULL!	#NULL!	#NULL!	#NULL!	#NULL!	#NULL!	90	3300
37	25.95	9	0		0.4	2	0	1	0	2.17647	#NULL!	3	1	1	1	4	0	0	#NULL!	16.3	2014688	#NULL!	#NULL!	#NULL!	#NULL!	0	0	0	97.6471	1.66667	1940	25- 29.9	5.9	14.2	1.12	7.33	#NULL!	30.1	0.42	3	100	#NULL!	#NULL!	#NULL!	#NULL!	0	0	#NULL!	3600
41	24.46	20	0		1	10	2	1	0	#NULL!	30.17	3	1	1	1	4	0	0	#NULL!	3.2	2014685	#NULL!	#NULL!	#NULL!	1	0	0	0	#NULL!	#NULL!	1938	18.5-24.9	3.6	11.6	2.73	4.65	48	166	8.63	3	260	#NULL!	#NULL!	#NULL!	#NULL!	0	#NULL!	#NULL!	3500
40	23.26	9	0		0.2	30	1	1	0	#NULL!	77.26	3	1	1	1	4	0	0	#NULL!	13.6	2014585	#NULL!	#NULL!	#NULL!	1	1	0	0	#NULL!	#NULL!	1935	18.5-24.9	6.23	26.88	1.12	6.26	20.5	32.11	2.87	1	348	#NULL!	10	23	#NULL!	0	#NULL!	91	3300
43	23.67	7	0		2.8	0	0	1	0	2.53846	75.39	3	1	1	1	4	0	0	#NULL!	26	2014582	#NULL!	#NULL!	#NULL!	1	1	0	0	183.077	1	1934	18.5-24.9	6.6	5.6	1.48	3.51	38	14.5	0.57	5	64	#NULL!	#NULL!	#NULL!	#NULL!	0	0	85	3200
44	35.64	9	0		0.1	4	2	1	0	#NULL!	#NULL!	3	1	1	1	4	0	0	#NULL!	16.8	2014550	#NULL!	#NULL!	#NULL!	#NULL!	1	0	0	#NULL!	#NULL!	1931	30+	9.2	19.7	1.15	3.36	49	22.07	1	2	50	#NULL!	10	#NULL!	#NULL!	0	#NULL!	114	3600
42	35.86	10	0		0.1	1	0	1	0	#NULL!	#NULL!	3	1	1	1	4	0	0	#NULL!	22.9	2014481	#NULL!	#NULL!	#NULL!	#NULL!	0	0	0	#NULL!	#NULL!	1913	30+	9.7	4.5	2.24	2.2	#NULL!	51	#NULL!	2	33	#NULL!	#NULL!	#NULL!	#NULL!	0	0	77	3400
36	24.69	13	0		2.9	0	1	1	0	1.625	35.65	3	1	1	1	4	0	0	#NULL!	14.8	2014463	#NULL!	#NULL!	#NULL!	1	0	0	0	99.375	3	1909	18.5-24.9	5.3	10.9	1.85	6.57	66	29.9	4.74	3	111	#NULL!	#NULL!	#NULL!	#NULL!	0	0	98	3150
49	30.31	15	0		0.05	2	0	1	0	#NULL!	#NULL!	3	1	1	1	4	0	0	#NULL!	#NULL!	2014455	#NULL!	#NULL!	#NULL!	#NULL!	0	0	0	#NULL!	#NULL!	1906	30+	#NULL!	#NULL!	#NULL!	3.5	28	#NULL!	#NULL!	4	200	#NULL!	#NULL!	#NULL!	#NULL!	#NULL!	#NULL!	108	3900
41	26.85	10	0		1.5	7	1	1	0	4.23	71.08	3	1	1	1	4	0	0	#NULL!	19.69	2014398	#NULL!	#NULL!	#NULL!	1	0	0	0	78.4615	3	1904	25- 29.9	5.23	42.93	1.98	0.01	31.1	28	2.02	2	0	#NULL!	#NULL!	#NULL!	#NULL!	0	0	94	3250
33	27.47	12	0		0.2	1	0	1	0	3.2	14.4	3	1	1	1	4	0	0	#NULL!	7	2014386	#NULL!	#NULL!	#NULL!	0	1	0	0	153.333	3	1902	25- 29.9	8.5	7.7	1.28	4.1	30	96.9	4.45	3	1000	#NULL!	10	11	#NULL!	0	#NULL!	100	3150
46	26.23	11	0		9.7	28	2	1	0	4.45455	#NULL!	3	1	1	1	4	0	0	#NULL!	9.5	2014375	#NULL!	#NULL!	#NULL!	#NULL!	0	0	0	214.545	4	1900	25- 29.9	7.8	9.2	0.83	4.39	47	24	0.65	5	143	#NULL!	#NULL!	#NULL!	#NULL!	0	#NULL!	103	#NULL!
38	25.42	15	0		8.6	27	1	1	0	1.94444	#NULL!	3	1	1	1	4	0	0	#NULL!	2.5	2014372	#NULL!	#NULL!	#NULL!	#NULL!	1	0	0	126.667	2.5	1898	25- 29.9	1.7	2	1.45	2.92	37	166.5	3.95	5	1190	#NULL!	5	16	#NULL!	0	0	98	#NULL!
33	24.15	12	0		2.2	0	0	1	0	2.05263	34.46	3	1	1	1	4	0	0	#NULL!	32.74	2014355	#NULL!	#NULL!	#NULL!	1	0	0	0	136.316	#NULL!	1895	18.5-24.9	5.13	26.1	2.02	3.61	21	14.4	10.09	5	24	#NULL!	#NULL!	#NULL!	#NULL!	0	0	96	3700
40	25.06	20	0		2.45	30	2	1	0	1.75	#NULL!	3	1	1	1	4	0	0	#NULL!	3.8	2014322	#NULL!	#NULL!	#NULL!	#NULL!	0	0	0	106.667	4	1891	25- 29.9	2.8	5.9	1.67	5.27	41	154.3	5.14	4	1000	#NULL!	#NULL!	#NULL!	#NULL!	#NULL!	#NULL!	97	#NULL!
45	29.07	15	0		0.6	10	0	1	0	#NULL!	28.32	3	1	1	1	4	0	0	#NULL!	7.3	2014314	#NULL!	#NULL!	#NULL!	0	0	0	0	#NULL!	#NULL!	1887	25- 29.9	4	30.5	1.73	3	17	#NULL!	0.98	5	0	#NULL!	#NULL!	#NULL!	#NULL!	0	0	94	#NULL!
37	27.44	8	0		1.5	6	2	1	0	#NULL!	21.73	3	1	1	1	4	0	0	#NULL!	16.7	2014295	#NULL!	#NULL!	#NULL!	0	1	0	0	#NULL!	#NULL!	1883	25- 29.9	7.6	5.8	0.72	7.21	40.5	47.5	1.06	6	0	#NULL!	40	19	#NULL!	0	0	95	3800
39	24.8	11	0		9.9	0	1	1	0	2.78571	23.36	3	1	1	1	4	0	0	#NULL!	3.8	2014294	#NULL!	#NULL!	#NULL!	0	0	0	0	159.286	#NULL!	1882	18.5-24.9	0.9	12.3	0.87	2.1	19	#NULL!	2.58	3	841	#NULL!	#NULL!	#NULL!	#NULL!	0	#NULL!	88	3150
35	22.1	9	0		2.7	0	0	1	0	2.52381	#NULL!	3	1	1	1	4	0	0	#NULL!	10.2	2014208	#NULL!	#NULL!	#NULL!	#NULL!	0	0	0	129.048	6	1870	18.5-24.9	4.6	4.6	1.17	2.2	42	#NULL!	#NULL!	4	44	#NULL!	#NULL!	#NULL!	#NULL!	#NULL!	#NULL!	78	3250
36	26.57	15	0		1.4	0	0	1	0	1.75862	#NULL!	3	1	1	1	4	0	0	#NULL!	3.7	2014207	#NULL!	#NULL!	#NULL!	#NULL!	0	1	1	99.6552	8	1869	25- 29.9	5.2	10.1	2.82	2.85	#NULL!	#NULL!	#NULL!	3	229	#NULL!	#NULL!	#NULL!	#NULL!	0	0	99	2700
43	27.7	14	0		0.6	0	1	1	0	1.44444	#NULL!	3	1	1	1	4	0	0	#NULL!	9.4	2013887	#NULL!	#NULL!	#NULL!	#NULL!	0	0	0	121.111	3	1847	25- 29.9	4	#NULL!	2.16	2.57	27	61.9	1.3	4	939	#NULL!	#NULL!	#NULL!	#NULL!	#NULL!	#NULL!	109	3800
35	23.99	15	0		3	12	0	1	0	4.54545	74.65	3	1	1	1	4	0	0	#NULL!	2.8	2013836	#NULL!	#NULL!	#NULL!	1	0	1	1	270	6	1842	18.5-24.9	3.1	6.6	1.06	6.01	47	137.9	8.44	3	393	#NULL!	#NULL!	#NULL!	#NULL!	0	#NULL!	92	3650
40	21.97	#NULL!	0		10.1	0	0	1	0	#NULL!	#NULL!	3	1	1	1	4	0	0	#NULL!	3	2012274	#NULL!	#NULL!	#NULL!	#NULL!	0	0	0	#NULL!	#NULL!	1833	18.5-24.9	2.2	6.6	1.77	4.67	32	#NULL!	#NULL!	8	#NULL!	#NULL!	#NULL!	#NULL!	#NULL!	0	#NULL!	#NULL!	2460
28	27.98	15	0		7.5	4	0	1	0	#NULL!	#NULL!	3	1	1	1	4	0	0	#NULL!	3.4	2011393	#NULL!	#NULL!	#NULL!	#NULL!	1	0	0	#NULL!	#NULL!	1826	25- 29.9	3.5	8.2	0.81	5.22	#NULL!	#NULL!	#NULL!	2	350	#NULL!	10	#NULL!	#NULL!	0	#NULL!	113	#NULL!
31	23.53	20	0		8.5	3	3	1	0	#NULL!	#NULL!	3	1	1	1	4	0	0	#NULL!	#NULL!	2011384	#NULL!	#NULL!	#NULL!	#NULL!	0	0	0	#NULL!	#NULL!	1819	18.5-24.9	#NULL!	#NULL!	#NULL!	#NULL!	#NULL!	#NULL!	#NULL!	3	#NULL!	#NULL!	#NULL!	#NULL!	#NULL!	#NULL!	#NULL!	#NULL!	2650
35	26.83	15	0		7.8	12	2	1	0	#NULL!	#NULL!	3	1	1	1	4	0	0	#NULL!	#NULL!	2011382	#NULL!	#NULL!	#NULL!	#NULL!	0	0	0	#NULL!	#NULL!	1818	25- 29.9	#NULL!	#NULL!	#NULL!	#NULL!	#NULL!	#NULL!	#NULL!	3	119	#NULL!	#NULL!	#NULL!	#NULL!	#NULL!	#NULL!	101	#NULL!
43	27.68	15	0		0.01	10	3	1	0	#NULL!	#NULL!	3	1	1	1	4	0	0	#NULL!	6.7	2011372	#NULL!	#NULL!	#NULL!	#NULL!	0	0	0	#NULL!	#NULL!	1811	25- 29.9	5.2	15.09	1.58	1.96	#NULL!	#NULL!	#NULL!	2	#NULL!	#NULL!	#NULL!	#NULL!	#NULL!	0	#NULL!	95	4300
35	28.04	#NULL!	0		12.7	13	0	1	0	2.10714	#NULL!	3	1	1	1	4	0	0	#NULL!	13.8	2011318	#NULL!	#NULL!	#NULL!	#NULL!	1	1	1	59.6429	3.5	1770	25- 29.9	11.8	16.4	0.52	4.8	32	#NULL!	#NULL!	5	#NULL!	#NULL!	20	#NULL!	#NULL!	0	0	#NULL!	#NULL!
30	24.15	11	0		8.4	4	0	1	0	1.64706	#NULL!	3	1	1	1	4	0	0	#NULL!	#NULL!	2011317	#NULL!	#NULL!	#NULL!	#NULL!	0	0	0	114.118	5	1769	18.5-24.9	6.3	7	2.32	4.4	30	97.4	#NULL!	5	499	#NULL!	#NULL!	#NULL!	#NULL!	0	0	#NULL!	#NULL!
35	22.86	#NULL!	0		9	6	0	1	0	#NULL!	#NULL!	3	1	1	1	4	0	0	#NULL!	9.2	2011315	#NULL!	#NULL!	#NULL!	#NULL!	0	0	0	#NULL!	#NULL!	1768	18.5-24.9	9.7	#NULL!	#NULL!	#NULL!	#NULL!	#NULL!	#NULL!	13	#NULL!	#NULL!	#NULL!	#NULL!	#NULL!	0	0	#NULL!	#NULL!
24	22.34	20	0		9.9	30	2	1	0	#NULL!	#NULL!	3	1	1	1	4	0	0	#NULL!	3.48	2011314	#NULL!	#NULL!	#NULL!	#NULL!	0	0	0	#NULL!	#NULL!	1767	18.5-24.9	3.89	20.95	#NULL!	4.01	#NULL!	#NULL!	#NULL!	3	218000	#NULL!	#NULL!	#NULL!	#NULL!	0	0	#NULL!	#NULL!
33	26.3	12	0		2.5	0	0	1	0	1.63636	#NULL!	3	1	1	1	4	0	0	#NULL!	9.2	2011312	#NULL!	#NULL!	#NULL!	#NULL!	0	0	0	116.364	3.5	1766	25- 29.9	5.9	7.7	1.39	3.58	27	22	#NULL!	4	#NULL!	#NULL!	#NULL!	#NULL!	#NULL!	0	0	#NULL!	#NULL!
38	#NULL!	#NULL!	0		0.9	10	3	1	0	#NULL!	#NULL!	3	1	1	1	4	0	0	#NULL!	12.8	2011304	#NULL!	#NULL!	#NULL!	#NULL!	0	0	0	#NULL!	#NULL!	1761		3.8	12.5	1.09	5.29	45	105	#NULL!	2	#NULL!	#NULL!	#NULL!	#NULL!	#NULL!	0	0	#NULL!	#NULL!
38	24.97	#NULL!	0		2.7	0	0	1	0	#NULL!	#NULL!	3	1	1	1	4	0	0	#NULL!	16	2011301	#NULL!	#NULL!	#NULL!	#NULL!	0	0	0	#NULL!	#NULL!	1758	18.5-24.9	7.5	#NULL!	#NULL!	#NULL!	#NULL!	#NULL!	#NULL!	4	172	#NULL!	#NULL!	#NULL!	#NULL!	0	0	#NULL!	#NULL!
44	25.26	10	0		0.2	2	0	1	0	2.63158	#NULL!	3	1	1	1	4	0	0	#NULL!	20.6	2011300	#NULL!	#NULL!	#NULL!	#NULL!	0	2	1	123.684	2.5	1757	25- 29.9	8.1	11.9	1.49	6.7	39	64	#NULL!	3	391	#NULL!	#NULL!	#NULL!	#NULL!	0	0	#NULL!	2750
38	26.7	13	0		4.8	6	1	1	0	#NULL!	#NULL!	3	1	1	1	4	0	0	#NULL!	8.81	2011279	#NULL!	#NULL!	#NULL!	#NULL!	1	0	0	#NULL!	#NULL!	1743	25- 29.9	5.4	9.62	0.62	8.08	#NULL!	#NULL!	#NULL!	5	1301	#NULL!	3	#NULL!	#NULL!	0	#NULL!	#NULL!	4995
39	26.87	17	0		14.8	0	0	1	0	1.5	#NULL!	3	1	1	1	4	0	0	#NULL!	6.2	2011275	#NULL!	#NULL!	#NULL!	#NULL!	1	0	0	86.5	1	1739	25- 29.9	3.6	5.1	1.19	7.77	47	#NULL!	#NULL!	2	219	#NULL!	20	#NULL!	#NULL!	#NULL!	#NULL!	#NULL!	3450
34	26.09	20	0		1.1	3	0	1	0	0.933333	#NULL!	3	1	1	1	4	0	0	#NULL!	14.3	2011265	#NULL!	#NULL!	#NULL!	#NULL!	0	0	0	76.3333	2	1729	25- 29.9	3.4	3.6	1.2	5.41	28	#NULL!	#NULL!	0	697	#NULL!	#NULL!	#NULL!	#NULL!	0	0	#NULL!	#NULL!
39	26.81	25	0		7.5	16	2	1	0	1.36842	#NULL!	3	1	1	1	4	0	0	#NULL!	5.5	2011263	#NULL!	#NULL!	#NULL!	#NULL!	0	0	0	103.158	1.5	1727	25- 29.9	10.6	13.4	0.72	5.23	23	#NULL!	3.24	3	267	#NULL!	#NULL!	#NULL!	#NULL!	0	0	#NULL!	3800
39	23.08	25	0		7.1	2	0	1	0	#NULL!	#NULL!	3	1	1	1	4	0	0	#NULL!	1.6	2011262	#NULL!	#NULL!	#NULL!	#NULL!	0	1	1	#NULL!	#NULL!	1726	18.5-24.9	4.9	4.1	1.2	0.16	32	163.8	#NULL!	2	238	#NULL!	#NULL!	#NULL!	#NULL!	#NULL!	#NULL!	#NULL!	#NULL!
39	25.88	#NULL!	0		2.6	12	3	1	0	2.29412	#NULL!	3	1	1	1	4	0	0	#NULL!	7.8	2011218	#NULL!	#NULL!	#NULL!	#NULL!	1	0	0	139.412	4	1690	25- 29.9	4.3	7.5	3.56	4.55	18	58	#NULL!	5	#NULL!	#NULL!	#NULL!	#NULL!	#NULL!	0	0	#NULL!	#NULL!
39	22.23	15	0		11.6	14	0	1	0	1.64706	#NULL!	3	1	1	1	4	0	0	#NULL!	6.4	2011189	#NULL!	#NULL!	#NULL!	#NULL!	0	0	0	158.824	2	1668	18.5-24.9	4.2	9.5	3.74	5.41	23	#NULL!	#NULL!	4	1023	#NULL!	#NULL!	#NULL!	#NULL!	0	#NULL!	#NULL!	#NULL!
52	25.83	10	0		10.6	7	0	1	0	1.57143	#NULL!	3	1	1	1	4	0	0	#NULL!	10.6	2011117	#NULL!	#NULL!	#NULL!	#NULL!	1	0	0	83.8095	2	1637	25- 29.9	4.5	5.9	0.99	3.89	25	6	2.3	1	186	#NULL!	5	#NULL!	#NULL!	0	0	#NULL!	5500
29	24.69	15	0		9.1	4	0	1	0	#NULL!	#NULL!	3	1	1	1	4	0	0	#NULL!	6.4	2011089	#NULL!	#NULL!	#NULL!	#NULL!	0	0	0	#NULL!	#NULL!	1618	18.5-24.9	4.6	6.8	0.75	5.3	25	84.5	#NULL!	2	2261	#NULL!	#NULL!	#NULL!	#NULL!	0	0	#NULL!	#NULL!
41	26.81	14	0		2	0	2	1	0	#NULL!	#NULL!	3	1	1	1	4	0	0	#NULL!	5.1	2011087	#NULL!	#NULL!	#NULL!	#NULL!	0	0	0	#NULL!	#NULL!	1616	25- 29.9	3.2	7	1.66	2.03	24	65.7	3.8	5	0	#NULL!	#NULL!	#NULL!	#NULL!	0	0	#NULL!	#NULL!
40	30.68	25	0		13.8	0	0	1	0	#NULL!	15.8	3	1	1	1	4	0	0	#NULL!	6.7	2011081	#NULL!	#NULL!	#NULL!	0	1	0	0	#NULL!	#NULL!	1610	30+	5.3	6.4	0.86	5.5	#NULL!	124.8	8.83	2	#NULL!	#NULL!	25	#NULL!	#NULL!	0	#NULL!	#NULL!	2300
40	25.76	20	0		0.3	13	0	1	0	1.17241	#NULL!	3	1	1	1	4	0	0	#NULL!	2.1	2011052	#NULL!	#NULL!	#NULL!	#NULL!	0	0	0	87.5862	3	1599	25- 29.9	1.4	13.6	2.37	3.85	27	76.3	3.7	5	151	#NULL!	#NULL!	#NULL!	#NULL!	0	0	#NULL!	4100
49	26.85	10	0		2.8	1	0	1	0	1.11429	70.31	3	1	1	1	4	0	0	#NULL!	3.91	2011003	#NULL!	#NULL!	#NULL!	1	0	0	0	82.2857	2.33333	1568	25- 29.9	1.45	3.44	1.17	4.75	21	100	#NULL!	3	218	#NULL!	#NULL!	#NULL!	#NULL!	0	0	#NULL!	#NULL!
23	25.34	20	0		2	15	0	1	0	1.18	#NULL!	3	1	1	1	4	0	0	#NULL!	2.81	2010998	#NULL!	#NULL!	#NULL!	#NULL!	1	0	0	44.4	5	1563	25- 29.9	4.69	10	0.45	4.69	25.6	130	#NULL!	4	#NULL!	#NULL!	15	#NULL!	#NULL!	0	0	#NULL!	3190
32	21.46	11	0		1.4	14	0	1	0	1.30435	#NULL!	3	1	1	1	4	0	0	#NULL!	6.9	2010995	#NULL!	#NULL!	#NULL!	#NULL!	0	0	0	116.957	3	1560	18.5-24.9	2	2.8	2.28	2.52	25	84	#NULL!	5	#NULL!	#NULL!	#NULL!	#NULL!	#NULL!	0	0	#NULL!	#NULL!
31	26.81	12	0		0.7	28	0	1	0	1.95238	#NULL!	3	1	1	1	4	0	0	#NULL!	5.2	2010983	#NULL!	#NULL!	#NULL!	#NULL!	0	0	0	98.5714	4	1553	25- 29.9	3.1	6.2	0.96	4.93	18	114.5	5.29	3	137	#NULL!	#NULL!	#NULL!	#NULL!	0	0	91	3000
34	34.41	11	0		0.7	1	0	1	0	1.91667	99.86	3	1	1	1	4	0	0	#NULL!	2.05	2010953	#NULL!	#NULL!	#NULL!	1	0	0	0	134.167	2.5	1529	30+	3.62	8.5	11.45	4.39	8	74.5	4.98	4	337	#NULL!	#NULL!	#NULL!	#NULL!	0	0	116.5	3500
32	23.84	11	0		0.4	0	0	1	0	#NULL!	#NULL!	3	1	1	1	4	0	0	#NULL!	9.87	2010938	#NULL!	#NULL!	#NULL!	#NULL!	0	0	0	#NULL!	#NULL!	1514	18.5-24.9	3.47	46.5	2.65	6.4	29.8	102	1.96	2	#NULL!	#NULL!	#NULL!	#NULL!	#NULL!	0	0	81	3995
45	22.26	12	0		6	10	3	1	0	1.8	#NULL!	3	1	1	1	4	0	0	#NULL!	9.7	2010936	#NULL!	#NULL!	#NULL!	#NULL!	1	0	0	87	5	1512	18.5-24.9	5.3	6.7	1.26	5.63	34	62.4	2.96	2	500	#NULL!	10	20	#NULL!	0	0	94	2500
35	22.98	13	0		2	20	1	1	0	1.68182	#NULL!	3	1	1	1	4	0	0	#NULL!	#NULL!	2010913	#NULL!	#NULL!	#NULL!	#NULL!	0	0	0	96.8182	4	1498	18.5-24.9	#NULL!	8.3	1.68	4.63	#NULL!	#NULL!	#NULL!	4	500	#NULL!	#NULL!	#NULL!	#NULL!	0	0	85	3400
40	28.96	25	0		12.7	25	3	1	0	1.76923	#NULL!	3	1	1	1	4	0	0	#NULL!	4.5	2010829	#NULL!	#NULL!	#NULL!	#NULL!	0	0	0	198.462	4	1455	25- 29.9	4.4	3.8	1.08	6.82	34	124	#NULL!	5	79	#NULL!	#NULL!	#NULL!	#NULL!	0	0	#NULL!	#NULL!
39	24.81	25	0		6.8	1	0	1	0	1.55	#NULL!	3	1	1	1	4	0	0	#NULL!	5.3	2010825	#NULL!	#NULL!	#NULL!	#NULL!	0	0	0	131.5	1.25	1451	18.5-24.9	4.5	5.5	0.87	7.09	49	#NULL!	#NULL!	5	#NULL!	#NULL!	#NULL!	#NULL!	#NULL!	0	0	#NULL!	#NULL!
35	25.61	#NULL!	0		14.2	0	0	1	0	#NULL!	#NULL!	3	1	1	1	4	0	0	#NULL!	2.58	2010574	#NULL!	#NULL!	#NULL!	#NULL!	0	0	0	#NULL!	#NULL!	1423	25- 29.9	2.13	8.8	2.15	3.41	14.3	163.65	2.14	6	205000	#NULL!	#NULL!	#NULL!	#NULL!	#NULL!	#NULL!	#NULL!	#NULL!
49	24.45	#NULL!	0		2.8	0	0	1	0	1.85	#NULL!	3	1	1	1	4	0	0	#NULL!	2.7	2010398	#NULL!	#NULL!	#NULL!	#NULL!	0	0	0	110.5	2	1400	18.5-24.9	1.6	5.2	3.48	2.73	17	#NULL!	#NULL!	2	#NULL!	#NULL!	#NULL!	#NULL!	#NULL!	0	0	#NULL!	#NULL!
46	25.56	#NULL!	0		2.4	24	0	1	0	#NULL!	#NULL!	3	1	1	1	4	0	0	#NULL!	4.8	2010377	#NULL!	#NULL!	#NULL!	#NULL!	0	2	1	#NULL!	#NULL!	1399	25- 29.9	1.7	6.1	1.95	3.22	23	#NULL!	#NULL!	3	#NULL!	#NULL!	#NULL!	#NULL!	#NULL!	0	0	#NULL!	3300
32	37.42	#NULL!	0		7.9	7	0	1	0	1.32	#NULL!	3	1	1	1	4	0	0	#NULL!	4	2010100	#NULL!	#NULL!	#NULL!	#NULL!	0	0	0	77.6	1	1354	30+	2.7	11.5	2.7	4.56	18.4	#NULL!	#NULL!	5	#NULL!	#NULL!	#NULL!	#NULL!	#NULL!	0	#NULL!	#NULL!	#NULL!
34	24.39	20	0		11.6	28	0	1	0	1.71429	#NULL!	3	1	1	1	4	0	0	#NULL!	2.9	2001315	#NULL!	#NULL!	#NULL!	#NULL!	1	0	0	58.9286	2	1349	18.5-24.9	1.4	#NULL!	0.52	4.44	21	#NULL!	#NULL!	7	#NULL!	#NULL!	10	10	#NULL!	0	0	#NULL!	#NULL!
39	30.22	#NULL!	0		8.8	10	0	1	0	1.90323	#NULL!	3	1	1	1	4	0	0	#NULL!	2.9	23039	#NULL!	#NULL!	#NULL!	#NULL!	0	0	0	105.484	3.5	1329	30+	6.5	#NULL!	#NULL!	4.68	28	#NULL!	#NULL!	6	#NULL!	#NULL!	#NULL!	#NULL!	#NULL!	0	#NULL!	#NULL!	#NULL!
35	24.07	#NULL!	0		1.6	16	2	1	0	#NULL!	#NULL!	3	1	1	1	4	0	0	#NULL!	#NULL!	23029	#NULL!	#NULL!	#NULL!	#NULL!	0	0	0	#NULL!	#NULL!	1324	18.5-24.9	#NULL!	#NULL!	#NULL!	#NULL!	#NULL!	#NULL!	#NULL!	#NULL!	#NULL!	#NULL!	#NULL!	#NULL!	#NULL!	0	0	#NULL!	#NULL!
38	24.76	12	0		1.9	0	0	1	0	1.2381	#NULL!	3	1	1	1	4	0	0	#NULL!	6	22972	#NULL!	#NULL!	#NULL!	#NULL!	0	0	0	105.238	5	1295	18.5-24.9	8	6.1	1.52	7.06	41	#NULL!	#NULL!	7	50	#NULL!	#NULL!	#NULL!	#NULL!	0	#NULL!	#NULL!	#NULL!
44	27.77	15	0		4	0	0	1	0	2.23529	#NULL!	3	1	1	1	4	0	0	#NULL!	#NULL!	22953	#NULL!	#NULL!	#NULL!	#NULL!	1	0	0	153.529	1.25	1283	25- 29.9	#NULL!	#NULL!	#NULL!	#NULL!	#NULL!	#NULL!	#NULL!	2	1468	#NULL!	30	#NULL!	#NULL!	#NULL!	#NULL!	#NULL!	#NULL!
42	20.76	15	0		8.3	17	0	1	0	#NULL!	#NULL!	3	1	1	1	4	0	0	#NULL!	8.1	22936	#NULL!	#NULL!	#NULL!	#NULL!	0	1	1	#NULL!	#NULL!	1276	18.5-24.9	6.1	6.2	1.42	6.07	#NULL!	#NULL!	#NULL!	3	405	#NULL!	#NULL!	#NULL!	#NULL!	#NULL!	#NULL!	#NULL!	#NULL!
38	22.98	18	0		4	10	3	1	0	1.5	#NULL!	3	1	1	1	4	0	0	#NULL!	#NULL!	22935	#NULL!	#NULL!	#NULL!	#NULL!	0	0	0	161.875	2	1275	18.5-24.9	#NULL!	#NULL!	#NULL!	6.99	32	109.7	4.1	6	#NULL!	#NULL!	#NULL!	#NULL!	#NULL!	0	#NULL!	#NULL!	3400
41	21.78	20	0		10.9	20	2	1	0	1.4	#NULL!	3	1	1	1	4	0	0	#NULL!	2.73	22904	#NULL!	#NULL!	#NULL!	#NULL!	1	0	0	88.5	5	1264	18.5-24.9	1.78	7.7	3.97	4.05	38	193	5.8	6	116	#NULL!	6	#NULL!	#NULL!	0	0	#NULL!	3200
41	25.95	14	0		3.1	30	0	1	0	1.53846	#NULL!	3	1	1	1	4	0	0	#NULL!	6.8	22898	#NULL!	#NULL!	#NULL!	#NULL!	1	0	0	98.4615	9	1262	25- 29.9	4.3	11.4	3.03	5.42	22	60	#NULL!	4	#NULL!	#NULL!	15	#NULL!	#NULL!	0	0	#NULL!	#NULL!
33	21.22	#NULL!	0		5.3	0	0	1	0	2.43	#NULL!	3	1	1	1	4	0	0	#NULL!	#NULL!	22869	#NULL!	#NULL!	#NULL!	#NULL!	0	2	1	83.4615	4	1250	18.5-24.9	#NULL!	#NULL!	3.54	#NULL!	#NULL!	#NULL!	#NULL!	5	278	#NULL!	#NULL!	#NULL!	#NULL!	0	0	#NULL!	#NULL!
36	27.04	20	0		6	5	3	1	0	1.65217	#NULL!	3	1	1	1	4	0	0	#NULL!	3.2	22817	#NULL!	#NULL!	#NULL!	#NULL!	0	0	0	136.522	#NULL!	1230	25- 29.9	2.2	9.8	1.25	2.46	#NULL!	121.7	#NULL!	4	500	#NULL!	#NULL!	#NULL!	#NULL!	0	0	#NULL!	3070
38	29.07	14	0		4.8	0	0	1	0	1.59091	#NULL!	3	1	1	1	4	0	0	#NULL!	3.2	22813	#NULL!	#NULL!	#NULL!	#NULL!	1	0	0	109.545	1.5	1227	25- 29.9	2.2	3.1	1.87	3.04	22	90.3	1.63	6	80	#NULL!	5	#NULL!	#NULL!	0	0	#NULL!	#NULL!
40	26.73	#NULL!	0		10.75	12	1	1	0	#NULL!	#NULL!	3	1	1	1	4	0	0	#NULL!	8.7	22782	#NULL!	#NULL!	#NULL!	#NULL!	1	0	0	#NULL!	#NULL!	1216	25- 29.9	8.9	6.9	2.65	4.46	#NULL!	#NULL!	#NULL!	4	#NULL!	#NULL!	20	#NULL!	#NULL!	0	0	#NULL!	#NULL!
34	29.22	#NULL!	0		7.1	27	0	1	0	#NULL!	#NULL!	3	1	1	1	4	0	0	#NULL!	2.6	22763	#NULL!	#NULL!	#NULL!	#NULL!	0	0	0	#NULL!	#NULL!	1207	25- 29.9	2.1	6	1.21	3.71	#NULL!	#NULL!	#NULL!	3	#NULL!	#NULL!	#NULL!	#NULL!	#NULL!	#NULL!	#NULL!	#NULL!	#NULL!
46	28.36	#NULL!	0		3.2	14	0	1	0	1.88235	#NULL!	3	1	1	1	4	0	0	#NULL!	3.5	22714	#NULL!	#NULL!	#NULL!	#NULL!	0	0	0	171.176	3	1183	25- 29.9	3.7	10.6	3.37	4.63	31	#NULL!	#NULL!	5	#NULL!	#NULL!	#NULL!	#NULL!	#NULL!	0	0	#NULL!	#NULL!
34	25.95	15	0		4.9	0	0	1	0	2.57143	#NULL!	3	1	1	1	4	0	0	#NULL!	4.8	22713	#NULL!	#NULL!	#NULL!	#NULL!	0	0	0	220	4	1182	25- 29.9	4.3	5	0.55	5.12	#NULL!	135.9	1.8	5	384	#NULL!	#NULL!	#NULL!	#NULL!	0	0	#NULL!	3200
27	24.44	12	0		0.1	4	2	1	0	1.9	#NULL!	3	1	1	1	4	0	0	#NULL!	29.6	22690	#NULL!	#NULL!	#NULL!	#NULL!	0	0	0	116.5	7	1171	18.5-24.9	6.5	11.5	#NULL!	5.26	34	#NULL!	#NULL!	6	#NULL!	#NULL!	#NULL!	#NULL!	#NULL!	#NULL!	#NULL!	#NULL!	#NULL!
34	26.73	16	0		7.3	13	0	1	0	#NULL!	#NULL!	3	1	1	1	4	0	0	#NULL!	3.5	22681	#NULL!	#NULL!	#NULL!	#NULL!	0	1	1	#NULL!	#NULL!	1166	25- 29.9	4.8	9	1.27	7.84	46	#NULL!	#NULL!	2	529	#NULL!	#NULL!	#NULL!	#NULL!	0	0	#NULL!	#NULL!
29	26.79	#NULL!	0		6.7	22	0	1	0	#NULL!	#NULL!	3	1	1	1	4	0	0	#NULL!	2.23	22609	#NULL!	#NULL!	#NULL!	#NULL!	0	0	0	#NULL!	#NULL!	1139	25- 29.9	4.5	9.1	4.07	3.92	23	#NULL!	#NULL!	4	#NULL!	#NULL!	#NULL!	#NULL!	#NULL!	#NULL!	#NULL!	#NULL!	#NULL!
39	25.83	12	0		8.7	31	0	1	0	1.45946	#NULL!	3	1	1	1	4	0	0	#NULL!	4	22570	#NULL!	#NULL!	#NULL!	#NULL!	0	0	0	68.9189	3.375	1124	25- 29.9	3.7	5.9	1.05	8.76	#NULL!	#NULL!	#NULL!	2	212	#NULL!	#NULL!	#NULL!	#NULL!	#NULL!	#NULL!	#NULL!	#NULL!
38	25.36	20	0		9.1	28	2	1	0	#NULL!	#NULL!	3	1	1	1	4	0	0	#NULL!	6.7	22533	#NULL!	#NULL!	#NULL!	#NULL!	1	0	0	#NULL!	#NULL!	1108	25- 29.9	2.5	6.2	8.65	4.63	44	121	5	3	231	#NULL!	15	#NULL!	#NULL!	#NULL!	#NULL!	#NULL!	#NULL!
34	29.86	10	0		3.16	10	2	1	0	#NULL!	#NULL!	3	1	1	1	4	0	0	#NULL!	10.6	22525	#NULL!	#NULL!	#NULL!	#NULL!	1	0	0	#NULL!	#NULL!	1105	25- 29.9	4.4	17.9	1.84	3.5	13	152.7	#NULL!	3	1057	#NULL!	2	#NULL!	#NULL!	0	#NULL!	#NULL!	#NULL!
33	27.16	#NULL!	0		0.3	0	0	1	0	#NULL!	#NULL!	3	1	1	1	4	0	0	#NULL!	17.7	22511	#NULL!	#NULL!	#NULL!	#NULL!	0	0	0	#NULL!	#NULL!	1096	25- 29.9	7.1	17.8	1.92	5.43	29	#NULL!	#NULL!	1	#NULL!	#NULL!	#NULL!	#NULL!	#NULL!	0	0	#NULL!	#NULL!
39	30.79	25	0		7	8	0	1	0	2.04348	#NULL!	3	1	1	1	4	0	0	#NULL!	7	22476	#NULL!	#NULL!	#NULL!	#NULL!	0	0	0	121.304	#NULL!	1082	30+	5.8	4.8	1.71	5.84	33	94	#NULL!	7	1000	#NULL!	#NULL!	#NULL!	#NULL!	0	0	#NULL!	#NULL!
41	25.83	12	0		6.1	9	0	1	0	1.7	#NULL!	3	1	1	1	4	0	0	#NULL!	7.5	22468	#NULL!	#NULL!	#NULL!	#NULL!	0	0	0	103.5	6	1076	25- 29.9	3.1	5.3	3.12	5.54	40	#NULL!	#NULL!	2	128	#NULL!	#NULL!	#NULL!	#NULL!	#NULL!	#NULL!	#NULL!	#NULL!
35	27.64	12	0		10.2	0	0	1	0	3.03	#NULL!	3	1	1	1	4	0	0	#NULL!	2.9	22455	#NULL!	#NULL!	#NULL!	#NULL!	1	0	0	88.6667	1.66667	1069	25- 29.9	3.9	4.4	3.27	4.04	12	82.5	#NULL!	3	261	#NULL!	30	#NULL!	#NULL!	0	0	#NULL!	#NULL!
37	29.38	18	0		0.8	0	0	1	0	2.11111	30.8	3	1	1	1	4	0	0	#NULL!	6	22437	#NULL!	#NULL!	#NULL!	1	1	0	0	166.667	2.5	1062	25- 29.9	2.1	7.8	1.59	3.49	47	96.2	3.96	2	0	#NULL!	6	#NULL!	#NULL!	0	0	#NULL!	3700
27	23.26	#NULL!	0		1.2	25	2	1	0	#NULL!	#NULL!	3	1	1	1	4	0	0	#NULL!	8.9	22430	#NULL!	#NULL!	#NULL!	#NULL!	1	0	0	#NULL!	#NULL!	1057	18.5-24.9	5.2	21.7	2.44	5	49	#NULL!	#NULL!	2	#NULL!	#NULL!	20	#NULL!	#NULL!	0	0	#NULL!	#NULL!
37	24.9	20	0		12.9	6	0	1	0	1.52381	#NULL!	3	1	1	1	4	0	0	#NULL!	4.6	22425	#NULL!	#NULL!	#NULL!	#NULL!	0	0	0	141.905	4	1055	18.5-24.9	4.2	17.8	0.81	2.81	23	33.2	17.5	2	973	#NULL!	#NULL!	#NULL!	#NULL!	0	0	#NULL!	4300
28	26.51	#NULL!	0		10	5	3	1	0	#NULL!	#NULL!	3	1	1	1	4	0	0	#NULL!	#NULL!	22421	#NULL!	#NULL!	#NULL!	#NULL!	1	0	0	#NULL!	#NULL!	1053	25- 29.9	#NULL!	#NULL!	#NULL!	#NULL!	#NULL!	#NULL!	#NULL!	3	#NULL!	#NULL!	20	#NULL!	#NULL!	#NULL!	#NULL!	#NULL!	#NULL!
35	23.18	#NULL!	0		1.3	3	1	1	0	3.57143	#NULL!	3	1	1	1	4	0	0	#NULL!	9.31	22415	#NULL!	#NULL!	#NULL!	#NULL!	0	0	0	#NULL!	#NULL!	1051	18.5-24.9	6.59	12.7	1.3	6.35	37	0.5	#NULL!	4	294	#NULL!	#NULL!	#NULL!	#NULL!	0	0	#NULL!	#NULL!
36	25.31	#NULL!	0		4.5	22	0	1	0	3.66667	#NULL!	3	1	1	1	4	0	0	#NULL!	5.8	22409	#NULL!	#NULL!	#NULL!	#NULL!	0	0	0	#NULL!	#NULL!	1046	25- 29.9	3.2	4	3.18	4.28	17	#NULL!	#NULL!	5	#NULL!	#NULL!	#NULL!	#NULL!	#NULL!	0	0	#NULL!	#NULL!
36	23.78	#NULL!	0		10	30	2	1	0	2.29412	#NULL!	3	1	1	1	4	0	0	#NULL!	#NULL!	22369	#NULL!	#NULL!	#NULL!	#NULL!	1	0	0	#NULL!	#NULL!	1024	18.5-24.9	#NULL!	#NULL!	#NULL!	#NULL!	#NULL!	#NULL!	#NULL!	#NULL!	#NULL!	#NULL!	8	#NULL!	#NULL!	0	#NULL!	#NULL!	#NULL!
34	19.92	15	0		8.4	9	0	1	0	2.33333	#NULL!	3	1	1	1	4	0	0	#NULL!	1.64	22341	#NULL!	#NULL!	#NULL!	#NULL!	0	0	0	77.0968	2	1009	18.5-24.9	2	8.82	1.84	9.76	47	94	#NULL!	4	886	#NULL!	#NULL!	#NULL!	#NULL!	0	0	#NULL!	#NULL!
32	24.07	20	0		12.4	27	0	1	0	3.8125	#NULL!	3	1	1	1	4	0	0	#NULL!	2.8	22294	#NULL!	#NULL!	#NULL!	#NULL!	0	0	0	98.2609	5	997	18.5-24.9	2.7	7.2	2.84	5.98	34	#NULL!	#NULL!	3	727	#NULL!	#NULL!	#NULL!	#NULL!	0	0	#NULL!	4200
33	26.12	25	0		7.2	0	0	1	0	2.62069	#NULL!	3	1	1	1	4	0	0	#NULL!	2	22226	#NULL!	#NULL!	#NULL!	#NULL!	0	0	0	81.8519	1.25	965	25- 29.9	2.5	5	1.1	4.59	34	#NULL!	#NULL!	3	273	#NULL!	#NULL!	#NULL!	#NULL!	#NULL!	#NULL!	#NULL!	3250
31	25.2	20	0		14.1	11	0	1	0	2.29412	#NULL!	3	1	1	1	4	0	0	#NULL!	5.7	22209	#NULL!	#NULL!	#NULL!	#NULL!	0	0	0	#NULL!	#NULL!	961	25- 29.9	2.4	2.9	1.95	2.06	17	111.7	#NULL!	3	1301	#NULL!	#NULL!	#NULL!	#NULL!	0	0	#NULL!	#NULL!
40	21.01	8	0		2.5	0	0	1	0	1.64706	#NULL!	3	1	1	1	4	0	0	#NULL!	40.04	22207	#NULL!	#NULL!	#NULL!	#NULL!	0	0	0	#NULL!	#NULL!	960	18.5-24.9	5.54	10	2.66	3.15	30	13.5	5.01	3	94	#NULL!	#NULL!	#NULL!	#NULL!	0	0	#NULL!	3560
35	28.29	20	0		0.5	17	2	1	0	1.57143	#NULL!	3	1	1	1	4	0	0	#NULL!	3.9	22045	#NULL!	#NULL!	#NULL!	#NULL!	1	0	0	#NULL!	#NULL!	893	25- 29.9	1.6	5.6	1.2	3.3	#NULL!	#NULL!	#NULL!	1	#NULL!	#NULL!	1	#NULL!	#NULL!	#NULL!	#NULL!	#NULL!	3400
36	27.47	20	0		4.8	20	2	1	0	#NULL!	#NULL!	3	1	1	1	4	0	0	#NULL!	3.6	22043	#NULL!	#NULL!	#NULL!	#NULL!	1	0	0	#NULL!	#NULL!	891	25- 29.9	24	3.2	1.14	6.26	59	141.6	15.57	2	1000	#NULL!	#NULL!	#NULL!	#NULL!	0	0	#NULL!	3600
32	29.67	#NULL!	0		6.3	16	0	1	0	#NULL!	#NULL!	3	1	1	1	4	0	0	#NULL!	#NULL!	22027	#NULL!	#NULL!	#NULL!	#NULL!	0	0	0	#NULL!	#NULL!	884	25- 29.9	#NULL!	#NULL!	#NULL!	#NULL!	#NULL!	#NULL!	#NULL!	3	#NULL!	#NULL!	#NULL!	#NULL!	#NULL!	0	#NULL!	#NULL!	#NULL!
40	24.38	9	0		0.8	0	1	1	0	4.41667	60.17	3	1	1	1	4	0	0	#NULL!	18.2	22023	#NULL!	#NULL!	#NULL!	1	0	0	0	104.583	1.6	882	18.5-24.9	6.2	7.2	3.03	3.3	40	32.3	2.9	5	111	#NULL!	#NULL!	#NULL!	#NULL!	0	0	95	3450
41	24.22	#NULL!	0		1.6	10	0	1	0	3.57143	#NULL!	3	1	1	1	4	0	0	#NULL!	6.48	22016	#NULL!	#NULL!	#NULL!	#NULL!	0	0	0	#NULL!	#NULL!	880	18.5-24.9	3.48	8.9	0.68	3.62	36	#NULL!	#NULL!	4	#NULL!	#NULL!	#NULL!	#NULL!	#NULL!	0	#NULL!	#NULL!	4200
35	34.69	17	0		8.9	0	2	1	0	3.66667	#NULL!	3	1	1	1	4	0	0	#NULL!	10.7	22001	#NULL!	#NULL!	#NULL!	#NULL!	1	1	1	#NULL!	#NULL!	876	30+	6.5	5.3	2.48	3.35	21	70	8.5	3	994	#NULL!	#NULL!	#NULL!	#NULL!	0	0	#NULL!	4150
27	22.13	15	0		13.2	0	0	1	0	1.85714	#NULL!	3	1	1	1	4	0	0	#NULL!	6.08	21976	#NULL!	#NULL!	#NULL!	#NULL!	0	0	0	#NULL!	#NULL!	864	18.5-24.9	3.67	7.92	1	10.12	51	181	7.7	3	489	#NULL!	#NULL!	#NULL!	#NULL!	0	#NULL!	#NULL!	3300
34	25.54	20	0		9.4	22	1	1	0	2.625	#NULL!	3	1	1	1	4	0	0	#NULL!	1.5	21962	#NULL!	#NULL!	#NULL!	#NULL!	0	0	0	#NULL!	#NULL!	857	25- 29.9	3.7	11	2.9	#NULL!	#NULL!	#NULL!	#NULL!	5	#NULL!	#NULL!	#NULL!	#NULL!	#NULL!	0	#NULL!	#NULL!	#NULL!
47	24.49	20	0		3.7	11	0	1	0	1.26316	#NULL!	3	1	1	1	4	0	0	#NULL!	#NULL!	21937	#NULL!	#NULL!	#NULL!	#NULL!	0	0	0	#NULL!	#NULL!	846	18.5-24.9	#NULL!	#NULL!	#NULL!	#NULL!	#NULL!	#NULL!	#NULL!	0	644	#NULL!	#NULL!	#NULL!	#NULL!	#NULL!	#NULL!	#NULL!	#NULL!
32	23.36	20	0		1.5	0	0	1	0	2.28571	#NULL!	3	1	1	1	4	0	0	#NULL!	8.15	21892	#NULL!	#NULL!	#NULL!	#NULL!	1	0	0	63.8095	6	827	18.5-24.9	4.22	8.95	1.62	6.56	23	99	#NULL!	3	3109	#NULL!	20	#NULL!	#NULL!	0	#NULL!	#NULL!	#NULL!
31	23.99	13	0		11.2	15	0	1	0	1.13636	#NULL!	3	1	1	1	4	0	0	#NULL!	4.8	21883	#NULL!	#NULL!	#NULL!	#NULL!	0	0	0	89.0909	5	823	18.5-24.9	4.3	11.6	1.97	3.62	54	167.2	9.15	4	672	#NULL!	#NULL!	#NULL!	#NULL!	0	0	#NULL!	4000
39	27.47	15	0		1.8	20	0	1	0	1.13043	39.27	3	1	1	1	4	0	0	#NULL!	9.2	21835	#NULL!	#NULL!	#NULL!	1	0	2	1	113.043	2.5	804	25- 29.9	3.1	9.8	2.49	4.16	23	#NULL!	#NULL!	2	#NULL!	#NULL!	#NULL!	#NULL!	#NULL!	0	0	#NULL!	3500
49	26.99	7	0		2.1	0	0	1	0	#NULL!	#NULL!	3	1	1	1	4	0	0	#NULL!	17.2	21806	#NULL!	#NULL!	#NULL!	#NULL!	0	0	0	#NULL!	#NULL!	792	25- 29.9	6.4	9.75	1.31	4.66	14	#NULL!	#NULL!	0	#NULL!	#NULL!	#NULL!	#NULL!	#NULL!	0	0	#NULL!	#NULL!
34	22.34	20	0		5	30	2	1	0	#NULL!	#NULL!	3	1	1	1	4	0	0	#NULL!	3.48	21758	#NULL!	#NULL!	#NULL!	#NULL!	0	0	0	#NULL!	#NULL!	777	18.5-24.9	3.89	20.95	#NULL!	4.01	#NULL!	#NULL!	#NULL!	3	218	#NULL!	#NULL!	#NULL!	#NULL!	0	0	#NULL!	2450
39	#NULL!	#NULL!	0		6.3	0	0	1	0	#NULL!	#NULL!	3	1	1	1	4	0	0	#NULL!	#NULL!	21741	#NULL!	#NULL!	#NULL!	#NULL!	0	0	0	#NULL!	#NULL!	773		#NULL!	#NULL!	#NULL!	#NULL!	#NULL!	#NULL!	#NULL!	4	837	#NULL!	#NULL!	#NULL!	#NULL!	#NULL!	#NULL!	#NULL!	#NULL!
32	35.08	#NULL!	0		0.7	6	0	1	0	2.4	#NULL!	3	1	1	1	4	0	0	#NULL!	11.8	21716	#NULL!	#NULL!	#NULL!	#NULL!	1	1	1	185.333	4	763	30+	7.2	9.1	1.72	5.15	20	10	#NULL!	2	1000	#NULL!	10	#NULL!	#NULL!	0	0	#NULL!	#NULL!
43	23.39	15	0		12.3	20	2	1	0	2.33333	#NULL!	3	1	1	1	4	0	0	#NULL!	2.9	21689	#NULL!	#NULL!	#NULL!	#NULL!	0	0	0	90.5	5	750	18.5-24.9	2.4	16.7	2.06	8.39	41	144.1	3.22	6	882	#NULL!	#NULL!	#NULL!	#NULL!	0	#NULL!	#NULL!	4000
44	26.83	#NULL!	0		1.5	17	0	1	0	3.8125	#NULL!	3	1	1	1	4	0	0	#NULL!	14.9	21680	#NULL!	#NULL!	#NULL!	#NULL!	0	1	1	109.231	1.2	747	25- 29.9	4.5	6.4	0.87	2.59	15	#NULL!	#NULL!	7	#NULL!	#NULL!	#NULL!	#NULL!	#NULL!	0	0	#NULL!	#NULL!
35	25.66	16	0		12	25	2	1	0	2.62069	#NULL!	3	1	1	1	4	0	0	#NULL!	4.02	21677	#NULL!	#NULL!	#NULL!	#NULL!	0	0	0	75	5	746	25- 29.9	2.39	#NULL!	1.9	3.46	33	171.8	4.96	7	500	#NULL!	#NULL!	#NULL!	#NULL!	0	#NULL!	#NULL!	3200
52	24.98	#NULL!	0		0.2	0	0	1	0	#NULL!	#NULL!	3	1	1	1	4	0	0	#NULL!	#NULL!	21673	#NULL!	#NULL!	#NULL!	#NULL!	0	0	0	#NULL!	#NULL!	745	18.5-24.9	#NULL!	#NULL!	#NULL!	5.2	36	#NULL!	#NULL!	#NULL!	#NULL!	#NULL!	#NULL!	#NULL!	#NULL!	0	0	#NULL!	#NULL!
37	20.98	15	0		5.3	6	0	1	0	1.3	#NULL!	3	1	1	1	4	0	0	#NULL!	8.5	21666	#NULL!	#NULL!	#NULL!	#NULL!	0	0	0	110.5	3	743	18.5-24.9	2.8	12.4	2.42	3.34	29	86.6	3.51	4	39	#NULL!	#NULL!	#NULL!	#NULL!	0	#NULL!	#NULL!	#NULL!
33	28.41	11	0		4.5	0	0	1	0	1.28	#NULL!	3	1	1	1	4	0	0	#NULL!	12.8	21658	#NULL!	#NULL!	#NULL!	#NULL!	0	0	0	96.4	1.66667	741	25- 29.9	8.3	10.3	1.76	5.68	35	18	#NULL!	4	125	#NULL!	#NULL!	#NULL!	#NULL!	0	0	#NULL!	4500
31	24.93	#NULL!	0		4.2	0	0	1	0	#NULL!	#NULL!	3	1	1	1	4	0	0	#NULL!	6.2	21653	#NULL!	#NULL!	#NULL!	#NULL!	0	0	0	#NULL!	#NULL!	740	18.5-24.9	3.7	12.8	3.17	3.05	14.8	#NULL!	#NULL!	4	#NULL!	#NULL!	#NULL!	#NULL!	#NULL!	0	0	#NULL!	#NULL!
32	28.25	18	0		11.5	10	0	1	0	2.0625	#NULL!	3	1	1	1	4	0	0	#NULL!	10.9	21640	#NULL!	#NULL!	#NULL!	#NULL!	1	0	0	106.25	1.66667	733	25- 29.9	3.8	5.2	1.53	4.18	21	43.7	#NULL!	2	888	#NULL!	#NULL!	#NULL!	#NULL!	#NULL!	#NULL!	#NULL!	#NULL!
38	25.75	25	0		14.2	6	0	1	0	1.82353	#NULL!	3	1	1	1	4	0	0	#NULL!	#NULL!	21630	#NULL!	#NULL!	#NULL!	#NULL!	0	0	0	#NULL!	#NULL!	729	25- 29.9	#NULL!	#NULL!	#NULL!	#NULL!	#NULL!	#NULL!	#NULL!	2	#NULL!	#NULL!	#NULL!	#NULL!	#NULL!	#NULL!	#NULL!	#NULL!	#NULL!
36	28.07	8	0		13.22	2	2	1	0	2.33333	#NULL!	3	1	1	1	4	0	0	#NULL!	8.28	21617	#NULL!	#NULL!	#NULL!	#NULL!	1	0	0	#NULL!	#NULL!	724	25- 29.9	2.93	9.91	2.88	5.4	44	#NULL!	#NULL!	2	0	#NULL!	7	#NULL!	#NULL!	0	0	#NULL!	2100
40	25.38	16	0		6.5	3	0	1	0	3.8125	#NULL!	3	1	1	1	4	0	0	#NULL!	#NULL!	21579	#NULL!	#NULL!	#NULL!	#NULL!	0	0	0	#NULL!	#NULL!	710	25- 29.9	#NULL!	#NULL!	#NULL!	#NULL!	#NULL!	#NULL!	#NULL!	1	80	#NULL!	#NULL!	#NULL!	#NULL!	#NULL!	#NULL!	#NULL!	#NULL!
35	23.03	15	0		1.4	21	2	1	0	2.62069	#NULL!	3	1	1	1	4	0	0	#NULL!	4.61	21540	#NULL!	#NULL!	#NULL!	#NULL!	1	0	0	#NULL!	#NULL!	695	18.5-24.9	1.56	12.86	1.16	5.28	22.3	90	#NULL!	2	#NULL!	#NULL!	#NULL!	#NULL!	#NULL!	0	0	#NULL!	#NULL!
43	22.79	10	0		11	5	3	1	0	1.82353	#NULL!	3	1	1	1	4	0	0	#NULL!	5.68	21538	#NULL!	#NULL!	#NULL!	#NULL!	0	0	0	#NULL!	#NULL!	693	18.5-24.9	4.14	11.2	3.32	3.79	33	84.5	2.83	3	100	#NULL!	#NULL!	#NULL!	#NULL!	0	#NULL!	#NULL!	4400
33	24.47	25	0		12	5	0	1	0	2.33333	#NULL!	3	1	1	1	4	0	0	#NULL!	2.9	21524	#NULL!	#NULL!	#NULL!	#NULL!	0	0	0	#NULL!	#NULL!	688	18.5-24.9	5.6	23.7	1.52	8.35	29	169	7.36	1	0	#NULL!	#NULL!	#NULL!	#NULL!	0	0	#NULL!	#NULL!
41	25.08	#NULL!	0		10	1	0	1	0	3.8125	#NULL!	3	1	1	1	4	0	0	#NULL!	6	21508	#NULL!	#NULL!	#NULL!	#NULL!	0	0	0	#NULL!	#NULL!	680	25- 29.9	3.2	6	1.02	3.02	17	#NULL!	#NULL!	6	#NULL!	#NULL!	#NULL!	#NULL!	#NULL!	0	0	#NULL!	#NULL!
46	30.74	25	0		8.3	14	0	1	0	2.62069	#NULL!	3	1	1	1	4	0	0	#NULL!	0.3	21493	#NULL!	#NULL!	#NULL!	#NULL!	0	0	0	74.0741	6	669	30+	0.1	#NULL!	#NULL!	6.27	#NULL!	92.3	#NULL!	3	145	#NULL!	#NULL!	#NULL!	#NULL!	0	0	#NULL!	4500
31	24.22	14	0		12	30	2	1	0	#NULL!	#NULL!	3	1	1	1	4	0	0	#NULL!	4.6	21484	#NULL!	#NULL!	#NULL!	#NULL!	1	0	0	#NULL!	#NULL!	665	18.5-24.9	2.3	5.1	1.45	5.12	#NULL!	#NULL!	#NULL!	4	#NULL!	#NULL!	5	#NULL!	#NULL!	0	0	#NULL!	3500
35	27.43	12	0		4.6	5	1	1	0	1	#NULL!	3	1	1	1	4	0	0	#NULL!	8.14	21472	#NULL!	#NULL!	#NULL!	#NULL!	0	0	0	115.714	3	657	25- 29.9	5.86	10.85	2.41	3.89	17	73.4	#NULL!	3	0	#NULL!	#NULL!	#NULL!	#NULL!	0	0	#NULL!	3400
41	27.76	#NULL!	0		0.01	16	0	1	0	#NULL!	#NULL!	3	1	1	1	4	0	0	#NULL!	6.21	21459	#NULL!	#NULL!	#NULL!	#NULL!	1	1	1	#NULL!	#NULL!	653	25- 29.9	4.52	8.22	3.65	8.5	48.5	#NULL!	#NULL!	2	#NULL!	#NULL!	#NULL!	#NULL!	#NULL!	1	#NULL!	#NULL!	#NULL!
43	21.8	23	0		2.7	6	0	1	0	2	#NULL!	3	1	1	1	4	0	0	#NULL!	5.9	21458	#NULL!	#NULL!	#NULL!	#NULL!	0	0	0	107.368	2	652	18.5-24.9	7.2	6.3	1.17	6.47	#NULL!	#NULL!	#NULL!	3	#NULL!	#NULL!	#NULL!	#NULL!	#NULL!	#NULL!	#NULL!	#NULL!	#NULL!
47	29.67	15	0		6.8	10	0	1	0	1.9	#NULL!	3	1	1	1	4	0	0	#NULL!	3.6	21453	#NULL!	#NULL!	#NULL!	#NULL!	0	0	0	135.5	2.5	651	25- 29.9	2.4	5.4	1.53	2.09	17	195.6	5.8	3	99	#NULL!	#NULL!	#NULL!	#NULL!	#NULL!	#NULL!	#NULL!	2700
39	25.56	18	0		6.7	7	0	1	0	1.25	#NULL!	3	1	1	1	4	0	0	#NULL!	5.8	21447	#NULL!	#NULL!	#NULL!	#NULL!	0	0	0	75.3571	3.5	649	25- 29.9	3.3	7	0.84	7.05	39	163.4	#NULL!	3	819	#NULL!	#NULL!	#NULL!	#NULL!	0	#NULL!	#NULL!	#NULL!
33	23.77	20	0		1	0	1	1	0	2.15	#NULL!	3	1	1	1	4	0	0	#NULL!	5.2	21429	#NULL!	#NULL!	#NULL!	#NULL!	1	0	0	137	3.5	641	18.5-24.9	2.5	6.3	2.11	5.85	#NULL!	172	4.7	3	500	#NULL!	7	10	#NULL!	0	0	#NULL!	3600
28	22.24	20	0		1	2	1	1	0	1.47059	#NULL!	3	1	1	1	4	0	0	#NULL!	13	21408	#NULL!	#NULL!	#NULL!	#NULL!	0	0	0	79.4118	1.5	634	18.5-24.9	7.7	15	1.86	5.95	51	71.1	9.6	2	1000	#NULL!	#NULL!	#NULL!	#NULL!	0	0	#NULL!	4450
36	27.31	12	0		10	10	2	1	0	#NULL!	#NULL!	3	1	1	1	4	0	0	#NULL!	3.6	21397	#NULL!	#NULL!	#NULL!	#NULL!	0	0	0	#NULL!	#NULL!	628	25- 29.9	4.1	12.03	#NULL!	6.26	#NULL!	#NULL!	#NULL!	2	2700	#NULL!	#NULL!	#NULL!	#NULL!	0	#NULL!	#NULL!	#NULL!
32	24.49	12	0		10	23	2	1	0	#NULL!	#NULL!	3	1	1	1	4	0	0	#NULL!	#NULL!	21385	#NULL!	#NULL!	#NULL!	#NULL!	1	0	0	#NULL!	#NULL!	623	18.5-24.9	#NULL!	#NULL!	#NULL!	#NULL!	#NULL!	#NULL!	#NULL!	2	0	#NULL!	5	#NULL!	#NULL!	0	#NULL!	#NULL!	3350
25	#NULL!	#NULL!	0		4.3	0	0	1	0	2.66667	#NULL!	3	1	1	1	4	0	0	#NULL!	23	21378	#NULL!	#NULL!	#NULL!	#NULL!	0	0	0	115	0.75	621		7.5	#NULL!	#NULL!	5.16	40	#NULL!	#NULL!	2	167	#NULL!	#NULL!	#NULL!	#NULL!	0	0	#NULL!	#NULL!
35	22.15	14	0		0.7	8	2	1	0	#NULL!	#NULL!	3	1	1	1	4	0	0	#NULL!	11.4	21329	#NULL!	#NULL!	#NULL!	#NULL!	0	0	0	#NULL!	#NULL!	605	18.5-24.9	5.3	9.3	1.17	2.81	23	7	#NULL!	9	300	#NULL!	#NULL!	#NULL!	#NULL!	#NULL!	#NULL!	#NULL!	#NULL!
35	25.77	8	0		10	0	0	1	0	2.76471	#NULL!	3	1	1	1	4	0	0	#NULL!	13.2	21315	#NULL!	#NULL!	#NULL!	#NULL!	0	0	0	127.059	3	599	25- 29.9	7.2	3.8	0.82	3.91	39	#NULL!	#NULL!	2	1075	#NULL!	#NULL!	#NULL!	#NULL!	0	0	#NULL!	3000
35	25.8	20	0		1	4	3	1	0	1.78947	#NULL!	3	1	1	1	4	0	0	#NULL!	12.8	21275	#NULL!	#NULL!	#NULL!	#NULL!	1	0	0	144.737	2	580	25- 29.9	7.1	4.8	1.35	5.52	21	10	#NULL!	5	#NULL!	#NULL!	#NULL!	#NULL!	15	0	0	#NULL!	#NULL!
36	26.03	14	0		0.63	0	2	1	0	2.06667	#NULL!	3	1	1	1	4	0	0	#NULL!	8.3	21265	#NULL!	#NULL!	#NULL!	#NULL!	0	0	0	158	#NULL!	577	25- 29.9	1.9	5.7	0.99	3.73	40	98.3	3.84	3	0	#NULL!	#NULL!	#NULL!	#NULL!	0	0	#NULL!	#NULL!
47	26.84	23	0		10.8	0	0	1	0	2.63636	#NULL!	3	1	1	1	4	0	0	#NULL!	6.3	21259	#NULL!	#NULL!	#NULL!	#NULL!	0	0	0	130.909	4.5	576	25- 29.9	2.9	5.1	1.17	6.17	28	73.9	5.4	4	80	#NULL!	#NULL!	#NULL!	#NULL!	0	0	#NULL!	3600
33	23.36	#NULL!	0		2.2	5	0	1	0	#NULL!	#NULL!	3	1	1	1	4	0	0	#NULL!	5.5	21249	#NULL!	#NULL!	#NULL!	#NULL!	0	3	1	#NULL!	#NULL!	572	18.5-24.9	4.7	11	1.04	4.69	#NULL!	#NULL!	#NULL!	#NULL!	#NULL!	#NULL!	#NULL!	#NULL!	#NULL!	0	0	#NULL!	#NULL!
39	28.34	18	0		5.1	4	0	1	0	1.72222	#NULL!	3	1	1	1	4	0	0	#NULL!	3.5	21212	#NULL!	#NULL!	#NULL!	#NULL!	0	0	0	69.1667	3.5	553	25- 29.9	1.4	9.1	0.74	2.83	18	#NULL!	#NULL!	1	#NULL!	#NULL!	#NULL!	#NULL!	#NULL!	0	0	#NULL!	#NULL!
39	26.06	#NULL!	0		8.6	0	0	1	0	2.05882	#NULL!	3	1	1	1	4	0	0	#NULL!	13.7	21209	#NULL!	#NULL!	#NULL!	#NULL!	0	0	0	111.765	4	552	25- 29.9	4.6	6.4	1.44	8.03	44	24	#NULL!	3	#NULL!	#NULL!	#NULL!	#NULL!	#NULL!	0	0	#NULL!	4000
36	26.06	23	0		3.2	0	0	1	0	#NULL!	#NULL!	3	1	1	1	4	0	0	#NULL!	3	21204	#NULL!	#NULL!	#NULL!	#NULL!	0	0	0	#NULL!	#NULL!	548	25- 29.9	4.4	7.2	1.53	3.34	20	#NULL!	8.5	4	100	#NULL!	#NULL!	#NULL!	#NULL!	0	0	#NULL!	3000
32	28.63	25	0		7.9	2	0	1	0	#NULL!	#NULL!	3	1	1	1	4	0	0	#NULL!	#NULL!	21178	#NULL!	#NULL!	#NULL!	#NULL!	1	1	1	#NULL!	#NULL!	534	25- 29.9	#NULL!	#NULL!	#NULL!	#NULL!	#NULL!	#NULL!	#NULL!	7	54	#NULL!	8	#NULL!	#NULL!	0	0	#NULL!	3400
26	22.09	23	0		9	24	2	1	0	2.05882	#NULL!	3	1	1	1	4	0	0	#NULL!	4.4	21152	#NULL!	#NULL!	#NULL!	#NULL!	0	0	0	139.412	5	524	18.5-24.9	4.9	7.3	2.53	6.08	52	142	10.4	4	300	#NULL!	#NULL!	#NULL!	#NULL!	#NULL!	#NULL!	#NULL!	3200
31	23.15	18	0		0.2	0	1	1	0	1.72727	#NULL!	3	1	1	1	4	0	0	#NULL!	9	21143	#NULL!	#NULL!	#NULL!	#NULL!	0	0	0	86.3636	1.2	517	18.5-24.9	5.3	13	2.4	8.5	30	180	#NULL!	2	#NULL!	#NULL!	#NULL!	#NULL!	#NULL!	0	0	#NULL!	1700
42	29.03	15	0		2	15	0	1	0	2.33333	93.27	3	1	1	1	4	0	0	#NULL!	17.3	21139	#NULL!	#NULL!	#NULL!	1	0	0	0	68.8761	2.8	514	25- 29.9	6.1	12	2.36	5.95	57.3	7	0.24	1	1000	1.3	#NULL!	#NULL!	#NULL!	#NULL!	#NULL!	101	1900
31	23.66	20	0		6	18	2	1	0	3.8125	#NULL!	3	1	1	1	4	0	0	#NULL!	2.6	21097	#NULL!	#NULL!	#NULL!	#NULL!	0	0	0	85.7895	3	498	18.5-24.9	2.7	#NULL!	0.41	7.11	#NULL!	156.3	#NULL!	3	0	#NULL!	#NULL!	#NULL!	#NULL!	0	0	#NULL!	#NULL!
40	27.76	18	0		13	0	0	1	0	2.62069	#NULL!	3	1	1	1	4	0	0	#NULL!	7.3	21060	#NULL!	#NULL!	#NULL!	#NULL!	1	1	1	85.5172	5	478	25- 29.9	3.5	4.4	1.54	7.88	46	107.5	#NULL!	3	176	#NULL!	10	#NULL!	#NULL!	0	0	#NULL!	#NULL!
36	24.54	18	0		3.9	5	0	1	0	1.64	#NULL!	3	1	1	1	4	0	0	#NULL!	4.4	21045	#NULL!	#NULL!	#NULL!	#NULL!	1	0	0	73.6	1.66667	469	18.5-24.9	1.9	5.1	4.95	2.46	26	120.9	7.2	8	167	#NULL!	10	#NULL!	#NULL!	0	0	#NULL!	#NULL!
33	25.39	#NULL!	0		0.5	0	0	1	0	#NULL!	#NULL!	3	1	1	1	4	0	0	#NULL!	#NULL!	20953	#NULL!	#NULL!	#NULL!	#NULL!	0	0	0	#NULL!	#NULL!	429	25- 29.9	#NULL!	#NULL!	#NULL!	#NULL!	#NULL!	#NULL!	#NULL!	#NULL!	#NULL!	#NULL!	#NULL!	#NULL!	#NULL!	0	0	#NULL!	#NULL!
38	21.46	23	0		4.4	22	0	1	0	1.88889	#NULL!	3	1	1	1	4	0	0	#NULL!	11.3	20947	#NULL!	#NULL!	#NULL!	#NULL!	0	0	0	140	3	424	18.5-24.9	4.6	8.7	#NULL!	4.98	31	51.9	4.66	5	23	#NULL!	#NULL!	#NULL!	#NULL!	0	#NULL!	#NULL!	#NULL!
43	24.8	10	0		0.8	0	0	1	0	2.76471	#NULL!	3	1	1	1	4	0	0	#NULL!	#NULL!	20944	#NULL!	#NULL!	#NULL!	#NULL!	1	0	0	216.471	6	423	18.5-24.9	#NULL!	#NULL!	#NULL!	#NULL!	#NULL!	#NULL!	#NULL!	3	#NULL!	#NULL!	#NULL!	#NULL!	#NULL!	#NULL!	#NULL!	#NULL!	#NULL!
32	24.15	11	0		2.6	3	0	1	0	#NULL!	#NULL!	3	1	1	1	4	0	0	#NULL!	6	20886	#NULL!	#NULL!	#NULL!	#NULL!	1	0	0	#NULL!	#NULL!	395	18.5-24.9	5.4	15.13	2.2	2.28	#NULL!	160.3	3.8	2	31	#NULL!	7	#NULL!	#NULL!	0	0	#NULL!	#NULL!
36	24.49	25	0		12	13	3	1	0	1.40909	#NULL!	3	1	1	1	4	0	0	#NULL!	4.8	20882	#NULL!	#NULL!	#NULL!	#NULL!	1	0	0	84.5455	2.5	393	18.5-24.9	8.4	6.9	2.08	5.77	#NULL!	#NULL!	#NULL!	3	500	#NULL!	10	#NULL!	#NULL!	0	#NULL!	#NULL!	#NULL!
40	27.17	#NULL!	0		3.6	16	2	1	0	2.13333	#NULL!	3	1	1	1	4	0	0	#NULL!	12.9	20871	#NULL!	#NULL!	#NULL!	#NULL!	0	0	0	165.333	5	387	25- 29.9	3.9	16.9	1.77	3.17	36	#NULL!	#NULL!	2	#NULL!	#NULL!	#NULL!	#NULL!	#NULL!	0	0	#NULL!	4800
51	25.76	25	0		10	20	3	1	0	#NULL!	#NULL!	3	1	1	1	4	0	0	#NULL!	#NULL!	20858	#NULL!	#NULL!	#NULL!	#NULL!	0	0	0	#NULL!	#NULL!	380	25- 29.9	#NULL!	#NULL!	#NULL!	#NULL!	#NULL!	#NULL!	#NULL!	2	#NULL!	#NULL!	#NULL!	#NULL!	#NULL!	#NULL!	#NULL!	#NULL!	#NULL!
35	25.9	18	0		3.9	0	0	1	0	2.33333	#NULL!	3	1	1	1	4	0	0	#NULL!	5.2	20845	#NULL!	#NULL!	#NULL!	#NULL!	1	0	0	104.5	#NULL!	374	25- 29.9	#NULL!	10	#NULL!	#NULL!	#NULL!	#NULL!	#NULL!	2	86	#NULL!	#NULL!	#NULL!	#NULL!	#NULL!	#NULL!	#NULL!	#NULL!
31	29.86	9	0		0.3	15	2	1	0	3.8125	#NULL!	3	1	1	1	4	0	0	#NULL!	14.21	20840	#NULL!	#NULL!	#NULL!	#NULL!	1	0	0	#NULL!	#NULL!	372	25- 29.9	6.57	10.1	2.78	3.52	22	#NULL!	#NULL!	8	#NULL!	#NULL!	10	#NULL!	#NULL!	0	0	#NULL!	2300
35	22.84	18	0		10.6	20	0	1	0	2.62069	#NULL!	3	1	1	1	4	0	0	#NULL!	8.9	20838	#NULL!	#NULL!	#NULL!	#NULL!	1	0	0	101.364	3	371	18.5-24.9	2.7	7	0.66	2.58	24	53	#NULL!	7	#NULL!	#NULL!	10	21	#NULL!	0	0	#NULL!	#NULL!
49	23.81	#NULL!	0		3.2	0	1	1	0	3.56	#NULL!	3	1	1	1	4	0	0	#NULL!	#NULL!	20837	#NULL!	#NULL!	#NULL!	#NULL!	0	0	0	108.846	1.66667	370	18.5-24.9	#NULL!	#NULL!	#NULL!	#NULL!	#NULL!	#NULL!	#NULL!	2	#NULL!	3.6	#NULL!	#NULL!	#NULL!	#NULL!	#NULL!	#NULL!	3500
37	18.73	25	0		9.3	29	0	1	0	3.57143	#NULL!	3	1	1	1	4	0	0	#NULL!	4.6	20800	#NULL!	#NULL!	#NULL!	#NULL!	1	0	0	152.143	2	352	18.5-24.9	1.9	3.7	1.37	5.95	36	#NULL!	#NULL!	9	#NULL!	#NULL!	20	20	#NULL!	0	0	#NULL!	#NULL!
36	27.76	12	0		3.3	3	1	1	0	3.66667	#NULL!	3	1	1	1	4	0	0	#NULL!	10	20798	#NULL!	#NULL!	#NULL!	#NULL!	0	0	0	197.5	4	351	25- 29.9	5.4	13.5	1.28	7.69	#NULL!	#NULL!	#NULL!	1	#NULL!	#NULL!	#NULL!	#NULL!	#NULL!	0	0	#NULL!	#NULL!
34	19.82	#NULL!	0		5	8	0	1	0	1.85714	#NULL!	3	1	1	1	4	0	0	#NULL!	20.5	20790	#NULL!	#NULL!	#NULL!	#NULL!	0	0	0	122.857	5	347	18.5-24.9	5.4	8.1	1.3	5.35	40	#NULL!	#NULL!	1	#NULL!	#NULL!	#NULL!	#NULL!	#NULL!	0	#NULL!	#NULL!	2320
35	23.55	20	0		8.9	5	0	1	0	2.625	#NULL!	3	1	1	1	4	0	0	#NULL!	#NULL!	20780	#NULL!	#NULL!	#NULL!	#NULL!	1	0	0	103.333	2	343	18.5-24.9	3.4	4.7	1.75	6.54	37	158	10.3	5	1000	#NULL!	20	#NULL!	#NULL!	#NULL!	#NULL!	#NULL!	3100
38	26.84	15	0		4.9	0	0	1	0	1.26316	#NULL!	3	1	1	1	4	0	0	#NULL!	2.2	20776	#NULL!	#NULL!	#NULL!	#NULL!	0	0	0	98.4211	#NULL!	341	25- 29.9	2.8	3.8	2.21	4.13	28	112.2	6.5	2	37	#NULL!	#NULL!	#NULL!	#NULL!	0	0	#NULL!	2400
31	30.72	#NULL!	0		5.5	2	0	1	0	#NULL!	#NULL!	3	1	1	1	4	0	0	#NULL!	9.2	20744	#NULL!	#NULL!	#NULL!	#NULL!	1	0	0	#NULL!	#NULL!	331	30+	3.3	8.2	1.07	6.01	19	#NULL!	#NULL!	2	#NULL!	#NULL!	30	#NULL!	#NULL!	#NULL!	0	#NULL!	#NULL!
30	25.95	12	0		1	10	1	1	0	#NULL!	#NULL!	3	1	1	1	4	0	0	#NULL!	10.8	20734	#NULL!	#NULL!	#NULL!	#NULL!	0	0	0	#NULL!	#NULL!	324	25- 29.9	3.9	3.6	1.25	2.99	#NULL!	#NULL!	#NULL!	2	100	#NULL!	#NULL!	#NULL!	#NULL!	0	0	#NULL!	3100
40	23.32	15	0		8.4	5	0	1	0	#NULL!	#NULL!	3	1	1	1	4	0	0	#NULL!	#NULL!	20678	#NULL!	#NULL!	#NULL!	#NULL!	0	0	0	#NULL!	#NULL!	307	18.5-24.9	#NULL!	#NULL!	#NULL!	5.7	#NULL!	#NULL!	#NULL!	2	456	#NULL!	#NULL!	#NULL!	#NULL!	0	#NULL!	#NULL!	3000
43	24.15	20	0		6.9	0	0	1	0	#NULL!	#NULL!	3	1	1	1	4	0	0	#NULL!	#NULL!	20623	#NULL!	#NULL!	#NULL!	#NULL!	0	0	0	#NULL!	#NULL!	280	18.5-24.9	#NULL!	#NULL!	#NULL!	#NULL!	#NULL!	#NULL!	#NULL!	3	500	#NULL!	#NULL!	#NULL!	#NULL!	#NULL!	#NULL!	#NULL!	#NULL!
36	22.74	20	0		13.7	1	0	1	0	2.33333	#NULL!	3	1	1	1	4	0	0	#NULL!	6.1	20616	#NULL!	#NULL!	#NULL!	#NULL!	0	0	0	112.632	2	278	18.5-24.9	4.6	4.3	0.4	2.95	14	155.8	#NULL!	3	715	#NULL!	#NULL!	#NULL!	#NULL!	1	0	#NULL!	4000
38	28.41	20	0		2.8	4	0	1	0	3.8125	#NULL!	3	1	1	1	4	0	0	#NULL!	7.4	20579	#NULL!	#NULL!	#NULL!	#NULL!	0	0	0	118.214	1.5	266	25- 29.9	2.2	6	1.21	2.79	17	42	4.4	3	105	#NULL!	#NULL!	#NULL!	#NULL!	0	0	#NULL!	3600
46	24.69	#NULL!	0		11.3	23	0	1	0	2.62069	42.24	3	1	1	1	4	0	0	#NULL!	11.7	20541	#NULL!	#NULL!	#NULL!	1	1	0	0	98.8462	2	245	18.5-24.9	5.2	12.6	1.03	7.21	#NULL!	105.4	1.69	4	256	#NULL!	#NULL!	#NULL!	#NULL!	#NULL!	#NULL!	85	3600
47	28.06	#NULL!	0		10	15	1	1	0	1.08824	#NULL!	3	1	1	1	4	0	0	#NULL!	14.8	20514	#NULL!	#NULL!	#NULL!	#NULL!	1	0	0	64.7059	1.66667	233	25- 29.9	5.4	4.9	1.38	5.86	50	#NULL!	1.6	2	1600	#NULL!	20	#NULL!	#NULL!	#NULL!	#NULL!	#NULL!	3500
33	24.22	6	0		1.1	0	0	1	0	2.53846	#NULL!	3	1	1	1	4	0	0	#NULL!	20.5	20505	#NULL!	#NULL!	#NULL!	#NULL!	1	0	0	133.077	4	228	18.5-24.9	4.8	9.7	2.15	4.61	28	#NULL!	#NULL!	2	800	#NULL!	10	#NULL!	#NULL!	0	0	#NULL!	#NULL!
39	25.93	15	0		4	20	1	1	0	#NULL!	#NULL!	3	1	1	1	4	0	0	#NULL!	8.8	20501	#NULL!	#NULL!	#NULL!	#NULL!	0	0	0	#NULL!	#NULL!	226	25- 29.9	9.1	10.4	2.88	5.77	#NULL!	#NULL!	#NULL!	5	160	#NULL!	#NULL!	#NULL!	#NULL!	0	#NULL!	#NULL!	4100
31	21.22	15	0		9	30	1	1	0	1.62963	#NULL!	3	1	1	1	4	0	0	#NULL!	3.4	20497	#NULL!	#NULL!	#NULL!	#NULL!	1	0	0	91.8519	3	223	18.5-24.9	5.9	7.1	0.59	6.69	41	114	#NULL!	3	179	#NULL!	12	#NULL!	#NULL!	0	0	#NULL!	4200
41	26.99	13	0		0.8	0	0	1	0	1.88889	#NULL!	3	1	1	1	4	0	0	#NULL!	27.4	20473	#NULL!	#NULL!	#NULL!	#NULL!	1	0	0	112.222	1.66667	209	25- 29.9	13	6.4	1.09	#NULL!	28	6	0.3	3	180	#NULL!	1	#NULL!	#NULL!	0	0	#NULL!	#NULL!
38	20.15	23	0		6	0	0	1	0	#NULL!	#NULL!	3	1	1	1	4	0	0	#NULL!	2.98	20464	#NULL!	#NULL!	#NULL!	#NULL!	0	0	0	#NULL!	#NULL!	206	18.5-24.9	4.16	7.44	0.81	9.47	41	359	96.39	1	34	#NULL!	#NULL!	#NULL!	#NULL!	0	0	#NULL!	3750
36	26.12	15	0		1.1	13	0	1	0	#NULL!	#NULL!	3	1	1	1	4	0	0	#NULL!	4.81	20449	#NULL!	#NULL!	#NULL!	#NULL!	0	0	0	#NULL!	#NULL!	200	25- 29.9	3.9	9.2	#NULL!	4.3	#NULL!	#NULL!	#NULL!	3	#NULL!	#NULL!	#NULL!	#NULL!	#NULL!	0	0	#NULL!	#NULL!
31	23.04	11	0		11.5	17	1	1	0	1.86364	#NULL!	3	1	1	1	4	0	0	#NULL!	9.4	20433	#NULL!	#NULL!	#NULL!	#NULL!	1	0	0	107.273	4.5	194	18.5-24.9	3.7	5.7	0.74	3.36	23	#NULL!	4	3	1321	#NULL!	20	#NULL!	#NULL!	0	0	#NULL!	2750
32	21.55	12	0		6.5	18	2	1	0	#NULL!	#NULL!	3	1	1	1	4	0	0	#NULL!	#NULL!	20429	#NULL!	#NULL!	#NULL!	#NULL!	1	0	0	#NULL!	#NULL!	193	18.5-24.9	#NULL!	#NULL!	#NULL!	#NULL!	#NULL!	#NULL!	#NULL!	1	0	#NULL!	12	#NULL!	#NULL!	#NULL!	#NULL!	#NULL!	#NULL!
46	27.76	18	0		3	0	0	1	0	#NULL!	#NULL!	3	1	1	1	4	0	0	#NULL!	4	20425	#NULL!	#NULL!	#NULL!	#NULL!	1	0	0	#NULL!	#NULL!	191	25- 29.9	3.8	9	#NULL!	7.43	#NULL!	108	#NULL!	9	#NULL!	#NULL!	7	10	#NULL!	0	0	#NULL!	#NULL!
36	21.98	25	0		12.4	0	0	1	0	2.33333	#NULL!	3	1	1	1	4	0	0	#NULL!	8.6	20417	#NULL!	#NULL!	#NULL!	#NULL!	0	0	0	161.429	4	184	18.5-24.9	5.7	6.6	1.02	4.76	37	65.3	2.6	3	52	#NULL!	#NULL!	#NULL!	#NULL!	#NULL!	#NULL!	#NULL!	#NULL!
33	26.12	25	0		8.6	13	0	1	0	2.53333	#NULL!	3	1	1	1	4	0	0	#NULL!	6.4	20399	#NULL!	#NULL!	#NULL!	#NULL!	0	0	0	130.667	4	180	25- 29.9	4.8	4.1	1.5	7.26	30	#NULL!	#NULL!	3	912	#NULL!	#NULL!	#NULL!	#NULL!	1	#NULL!	#NULL!	3300
26	19.44	14	0		13.6	0	0	1	0	1.11538	#NULL!	3	1	1	1	4	0	0	#NULL!	4.6	20396	#NULL!	#NULL!	#NULL!	#NULL!	0	0	0	82.6923	5	178	18.5-24.9	5.1	11.9	2.76	6.18	28	134.8	12.82	2	564	#NULL!	#NULL!	#NULL!	#NULL!	0	#NULL!	#NULL!	3500
42	28.36	12	0		3.2	0	2	1	0	#NULL!	#NULL!	3	1	1	1	4	0	0	#NULL!	2.8	20395	#NULL!	#NULL!	#NULL!	#NULL!	1	0	0	#NULL!	#NULL!	177	25- 29.9	2.6	6.9	0.45	7.32	35	108	3.81	1	4160	#NULL!	5	10	#NULL!	0	0	#NULL!	3630
36	26.78	11	0		4.4	2	0	1	0	#NULL!	#NULL!	3	1	1	1	4	0	0	#NULL!	9.4	20379	#NULL!	#NULL!	#NULL!	#NULL!	1	0	0	#NULL!	#NULL!	169	25- 29.9	5.2	7.4	1.51	6.4	48	56.4	1.69	2	138	#NULL!	7	#NULL!	#NULL!	0	0	#NULL!	3000
40	21.47	12	0		14.9	20	0	1	0	5	#NULL!	3	1	1	1	4	0	0	#NULL!	8.4	20359	#NULL!	#NULL!	#NULL!	#NULL!	0	0	0	264.286	#NULL!	157	18.5-24.9	5.7	5.7	1.61	4.62	47	#NULL!	#NULL!	4	#NULL!	#NULL!	#NULL!	#NULL!	#NULL!	0	#NULL!	#NULL!	#NULL!
36	28.4	#NULL!	0		3.2	0	0	1	0	1.2069	#NULL!	3	1	1	1	4	0	0	#NULL!	2.2	20358	#NULL!	#NULL!	#NULL!	#NULL!	1	0	0	85.5172	3	156	25- 29.9	0.9	4.9	2.16	3.99	35	245	#NULL!	2	#NULL!	#NULL!	20	#NULL!	#NULL!	0	0	#NULL!	3000
44	25.01	8	0		0.9	5	0	1	0	1.92	#NULL!	3	1	1	1	4	0	0	#NULL!	34.4	20332	#NULL!	#NULL!	#NULL!	#NULL!	1	0	0	92	2.5	150	25- 29.9	#NULL!	12.1	1.51	4.78	25	32.4	0.4	3	345	#NULL!	20	#NULL!	#NULL!	1	#NULL!	#NULL!	#NULL!
32	29.39	12	0		1.6	0	0	1	0	#NULL!	#NULL!	3	1	1	1	4	0	0	#NULL!	7.4	20305	#NULL!	#NULL!	#NULL!	#NULL!	0	0	0	#NULL!	#NULL!	137	25- 29.9	7.6	15.4	1.83	3.44	25	204	11.1	5	125	#NULL!	#NULL!	#NULL!	#NULL!	0	1	#NULL!	3600
33	27.15	12	0		11.3	20	0	1	0	2.07407	#NULL!	3	1	1	1	4	0	0	#NULL!	8.8	20272	#NULL!	#NULL!	#NULL!	#NULL!	1	0	0	87.7778	3	120	25- 29.9	9.8	5.4	2.2	4.43	24	65.3	#NULL!	7	32	#NULL!	13	#NULL!	#NULL!	0	0	#NULL!	#NULL!
37	23.89	15	0		3.1	0	2	1	0	1.33333	#NULL!	3	1	1	1	4	0	0	#NULL!	11.8	20241	#NULL!	#NULL!	#NULL!	#NULL!	0	0	0	104.667	3	106	18.5-24.9	6.3	#NULL!	1.07	4.29	28	7	6.7	3	104	#NULL!	#NULL!	#NULL!	#NULL!	0	0	#NULL!	3800
31	23.25	20	0		7	13	1	1	0	3.45	#NULL!	3	1	1	1	4	0	0	#NULL!	3.6	20234	#NULL!	#NULL!	#NULL!	#NULL!	0	0	0	85.2174	2	101	18.5-24.9	3.3	8.1	2.38	3.23	30	160	#NULL!	5	#NULL!	#NULL!	#NULL!	#NULL!	#NULL!	0	0	#NULL!	#NULL!
33	25.74	12	0		0.6	0	0	1	0	#NULL!	#NULL!	3	1	1	1	4	0	0	#NULL!	6.6	20228	#NULL!	#NULL!	#NULL!	#NULL!	0	0	0	#NULL!	#NULL!	99	25- 29.9	2.9	7.5	4.66	7.74	51	#NULL!	2.73	3	40	#NULL!	#NULL!	#NULL!	#NULL!	1	0	#NULL!	4500
41	24.39	16	0		0.8	2	0	1	0	1.24	#NULL!	3	1	1	1	4	0	0	#NULL!	19.9	20174	#NULL!	#NULL!	#NULL!	#NULL!	0	0	0	111.6	4	84	18.5-24.9	7.3	12.3	0.57	5.89	52	6	4	4	184	#NULL!	#NULL!	#NULL!	#NULL!	0	0	#NULL!	#NULL!
33	20.48	15	0		2.8	20	0	1	0	1.82353	#NULL!	3	1	1	1	4	0	0	#NULL!	4.1	20170	#NULL!	#NULL!	#NULL!	#NULL!	1	0	0	145.882	5	80	18.5-24.9	4.5	11.3	2.77	7.76	45	93	7.9	4	176	#NULL!	12	#NULL!	#NULL!	0	0	#NULL!	3200
44	26.83	15	0		2	5	1	1	0	2.33333	#NULL!	3	1	1	1	4	0	0	#NULL!	2.88	20159	#NULL!	#NULL!	#NULL!	#NULL!	1	2	1	140.833	7	73	25- 29.9	2.91	9.54	3.31	4.65	#NULL!	#NULL!	#NULL!	2	500	#NULL!	15	#NULL!	#NULL!	0	0	#NULL!	3800
39	24.77	#NULL!	0		7.3	26	0	1	0	3.8125	#NULL!	3	1	1	1	4	0	0	#NULL!	4.3	20146	#NULL!	#NULL!	#NULL!	#NULL!	1	0	0	212.5	6	67	18.5-24.9	3	5.7	#NULL!	3.07	28	#NULL!	#NULL!	5	#NULL!	#NULL!	5	#NULL!	#NULL!	0	0	#NULL!	3100
39	25.83	15	0		7.1	0	0	1	0	2.62069	#NULL!	3	1	1	1	4	0	0	#NULL!	5.7	20106	#NULL!	#NULL!	#NULL!	#NULL!	1	0	0	60.6897	5	48	25- 29.9	3.3	7	1.8	5.57	27	95.7	#NULL!	2	172	#NULL!	#NULL!	#NULL!	#NULL!	0	0	#NULL!	5000
30	29.45	20	0		3.1	12	0	1	0	1.77778	#NULL!	3	1	1	1	4	0	0	#NULL!	5.7	20075	#NULL!	#NULL!	#NULL!	#NULL!	0	0	0	175.556	4	32	25- 29.9	3.3	10.2	2.21	4.12	27	60.3	7.8	4	399	#NULL!	#NULL!	#NULL!	#NULL!	0	0	#NULL!	4100
38	24.8	#NULL!	0		0.3	8	0	1	0	#NULL!	#NULL!	3	1	1	1	4	0	0	#NULL!	#NULL!	20061	#NULL!	#NULL!	#NULL!	#NULL!	0	0	0	#NULL!	#NULL!	28	18.5-24.9	#NULL!	#NULL!	#NULL!	#NULL!	#NULL!	#NULL!	#NULL!	5	167	#NULL!	#NULL!	#NULL!	#NULL!	0	0	#NULL!	#NULL!
40	25.61	10	0		1.7	4	0	1	0	2.41176	#NULL!	3	1	1	1	4	0	0	#NULL!	7.9	20024	#NULL!	#NULL!	#NULL!	#NULL!	0	1	1	190.588	1.33333	11	25- 29.9	2.5	4.7	0.27	2.88	18	38	#NULL!	4	297	#NULL!	#NULL!	#NULL!	#NULL!	0	0	#NULL!	#NULL!
30	20.52	#NULL!	0		6.8	5	0	1	0	1.58824	#NULL!	3	1	1	1	4	0	0	#NULL!	11.2	20014	#NULL!	#NULL!	#NULL!	#NULL!	0	0	0	141.176	4	8	18.5-24.9	4.9	9.8	1.39	3.74	24	#NULL!	#NULL!	4	#NULL!	#NULL!	#NULL!	#NULL!	#NULL!	0	0	#NULL!	#NULL!
30	22.53	13	0		5.5	70	2	1	0	3.8125	#NULL!	2	1	0	1	4	0	0	#NULL!	6.9	2027218	#NULL!	#NULL!	#NULL!	#NULL!	0	0	0	#NULL!	#NULL!	3030	18.5-24.9	4.9	#NULL!	#NULL!	4.86	#NULL!	5	#NULL!	4	1	#NULL!	#NULL!	#NULL!	#NULL!	#NULL!	#NULL!	92	#NULL!
21	22.22	#NULL!	0		1.4	12	7	1	0	2.62069	#NULL!	2	1	1	0	4	0	0	#NULL!	3.36	2027205	#NULL!	#NULL!	#NULL!	#NULL!	0	0	0	#NULL!	#NULL!	3028	18.5-24.9	5.19	#NULL!	#NULL!	6.83	#NULL!	#NULL!	#NULL!	5	0	#NULL!	#NULL!	#NULL!	#NULL!	#NULL!	#NULL!	83	3880
28	23.36	20	0		2	33	1	1	0	1.77778	#NULL!	2	1	0	1	4	0	0	#NULL!	#NULL!	2027203	#NULL!	#NULL!	#NULL!	#NULL!	0	0	0	#NULL!	#NULL!	3026	18.5-24.9	#NULL!	#NULL!	#NULL!	#NULL!	#NULL!	#NULL!	#NULL!	5	#NULL!	#NULL!	#NULL!	#NULL!	#NULL!	#NULL!	#NULL!	84	2400
39	24.19	25	0		14	67	2	1	0	#NULL!	#NULL!	2	1	0	1	4	0	0	#NULL!	#NULL!	2027190	#NULL!	#NULL!	#NULL!	#NULL!	1	0	0	#NULL!	#NULL!	3013	18.5-24.9	#NULL!	#NULL!	#NULL!	#NULL!	#NULL!	#NULL!	#NULL!	3	#NULL!	#NULL!	10	#NULL!	#NULL!	#NULL!	#NULL!	93	3500
36	22.86	20	0		9	55	3	1	0	#NULL!	#NULL!	2	1	0	1	4	0	0	#NULL!	1.8	2027165	#NULL!	#NULL!	#NULL!	#NULL!	0	0	0	#NULL!	#NULL!	3011	18.5-24.9	6.8	319	1.97	3.52	#NULL!	#NULL!	#NULL!	3	1	#NULL!	#NULL!	#NULL!	#NULL!	#NULL!	#NULL!	85.5	#NULL!
38	#NULL!	#NULL!	0		1.4	19	9	1	0	#NULL!	79.5	2	1	1	0	4	0	0	#NULL!	8.6	2027034	#NULL!	#NULL!	#NULL!	1	1	0	0	#NULL!	#NULL!	3002		7	6.5	#NULL!	6.65	#NULL!	71.1	#NULL!	2	#NULL!	#NULL!	#NULL!	#NULL!	#NULL!	#NULL!	#NULL!	#NULL!	#NULL!
38	26.12	#NULL!	0		7	37	3	1	0	3.8125	#NULL!	2	1	0	1	4	0	0	#NULL!	3.68	2027022	#NULL!	#NULL!	#NULL!	#NULL!	0	0	0	#NULL!	#NULL!	3000	25- 29.9	3.58	6.7	#NULL!	5.46	32	61.7	5.79	4	#NULL!	0.2	#NULL!	#NULL!	#NULL!	#NULL!	#NULL!	#NULL!	#NULL!
34	21.45	#NULL!	0		4.6	11	5	1	0	2.62069	#NULL!	2	1	1	0	4	0	0	#NULL!	14.4	2027010	#NULL!	#NULL!	#NULL!	#NULL!	0	0	0	#NULL!	#NULL!	2997	18.5-24.9	9.6	#NULL!	#NULL!	8.06	90.9	#NULL!	2.25	2	#NULL!	#NULL!	#NULL!	#NULL!	#NULL!	#NULL!	#NULL!	#NULL!	#NULL!
49	29.32	#NULL!	0		1.2	10	4	1	0	1.77778	#NULL!	2	1	1	0	4	0	0	#NULL!	#NULL!	2026929	#NULL!	#NULL!	#NULL!	#NULL!	0	0	0	#NULL!	#NULL!	2990	25- 29.9	#NULL!	#NULL!	#NULL!	#NULL!	#NULL!	#NULL!	#NULL!	5	#NULL!	#NULL!	#NULL!	#NULL!	#NULL!	#NULL!	#NULL!	#NULL!	#NULL!
43	21.88	#NULL!	0		2.5	10	40	1	0	#NULL!	#NULL!	2	1	1	0	4	0	0	#NULL!	#NULL!	2026669	#NULL!	#NULL!	#NULL!	#NULL!	0	0	0	#NULL!	#NULL!	2962	18.5-24.9	#NULL!	#NULL!	#NULL!	#NULL!	#NULL!	#NULL!	#NULL!	3	#NULL!	#NULL!	#NULL!	#NULL!	#NULL!	#NULL!	#NULL!	90	#NULL!
30	26.59	20	0		0.4	10	4	1	0	1.23043	#NULL!	2	1	1	0	4	0	0	#NULL!	6.5	2026658	#NULL!	#NULL!	#NULL!	#NULL!	1	0	0	115.217	2.27778	2961	25- 29.9	6.9	9.1	2.67	6.65	#NULL!	#NULL!	#NULL!	7	#NULL!	#NULL!	#NULL!	#NULL!	#NULL!	#NULL!	#NULL!	93	#NULL!
35	23.18	20	0		6	8	23	1	0	#NULL!	#NULL!	2	1	1	0	4	0	0	#NULL!	#NULL!	2026594	#NULL!	#NULL!	#NULL!	#NULL!	1	0	0	#NULL!	#NULL!	2959	18.5-24.9	#NULL!	#NULL!	#NULL!	#NULL!	#NULL!	#NULL!	#NULL!	4	1	#NULL!	30	#NULL!	#NULL!	#NULL!	#NULL!	96	#NULL!
34	26.12	20	0		2	21	4	1	0	1.32143	6.81	2	1	1	0	4	0	0	#NULL!	4.1	2026451	#NULL!	#NULL!	#NULL!	0	1	0	0	107.143	10	2943	25- 29.9	3.9	8.9	0.84	4.71	#NULL!	#NULL!	#NULL!	6	#NULL!	1.4	20	#NULL!	#NULL!	#NULL!	#NULL!	91	3200
35	28.02	23	0		1.5	5	12	1	0	2.46667	53.96	2	1	1	0	4	0	0	#NULL!	9	2025839	#NULL!	#NULL!	#NULL!	1	1	0	0	184.667	5	2930	25- 29.9	8.8	6.2	#NULL!	5.21	44.2	143	4.06	3	500	0.6	2	#NULL!	#NULL!	#NULL!	#NULL!	107	3900
47	24	10	0		7	40	3	1	0	1.34783	32.9	2	1	0	1	4	0	0	#NULL!	8.9	2025788	#NULL!	#NULL!	#NULL!	1	0	0	0	139.565	2.5	2921	18.5-24.9	5.9	265	2.96	3.87	#NULL!	65	2.71	2	#NULL!	#NULL!	#NULL!	#NULL!	#NULL!	#NULL!	#NULL!	91	#NULL!
44	20.83	15	0		14	25	10	1	0	1.54124	#NULL!	2	1	1	0	4	0	0	#NULL!	4.5	2025682	#NULL!	#NULL!	#NULL!	#NULL!	0	1	1	77.3196	3.22222	2918	18.5-24.9	4.7	8.4	2.25	5.41	48.5	110.5	6.18	6	#NULL!	2.8	#NULL!	#NULL!	#NULL!	#NULL!	#NULL!	#NULL!	#NULL!
36	24.16	#NULL!	0		5.7	42	2	1	0	1.40909	27.38	2	1	0	1	4	0	0	#NULL!	5.2	2025445	#NULL!	#NULL!	#NULL!	0	1	0	0	92.2727	5	2913	18.5-24.9	7.8	12.9	2.05	7.29	42.5	127.9	1.91	3	#NULL!	3.2	3	#NULL!	#NULL!	#NULL!	#NULL!	#NULL!	#NULL!
39	25.56	10	0		10	33	1	1	0	0.842324	50.13	2	1	0	1	4	0	0	#NULL!	9.6	2025432	#NULL!	#NULL!	#NULL!	1	0	0	0	100.83	4.9	2905	25- 29.9	3.6	11	2.53	5.68	#NULL!	115.85	5.84	3	1000	0.8	#NULL!	#NULL!	#NULL!	#NULL!	#NULL!	96	#NULL!
44	23.84	20	0		10.8	28	6	1	0	#NULL!	#NULL!	2	1	1	0	4	0	0	#NULL!	#NULL!	2025428	#NULL!	#NULL!	#NULL!	#NULL!	0	0	0	#NULL!	#NULL!	2903	18.5-24.9	#NULL!	#NULL!	#NULL!	#NULL!	#NULL!	#NULL!	#NULL!	5	#NULL!	#NULL!	#NULL!	#NULL!	#NULL!	#NULL!	#NULL!	88	3250
61	37.2	14	0		6	25	8	1	0	1.1	13.14	2	1	1	0	4	0	0	#NULL!	9.6	2025179	#NULL!	#NULL!	#NULL!	0	0	0	0	96.5	6	2891	30+	5.2	13.6	1.73	7.25	135	39.6	2.43	3	#NULL!	5.8	#NULL!	#NULL!	#NULL!	#NULL!	#NULL!	141	#NULL!
35	35.62	20	0		2	26	4	1	0	0.928571	#NULL!	2	1	1	0	4	0	0	#NULL!	3.6	2025177	#NULL!	#NULL!	#NULL!	#NULL!	0	0	0	90.7143	3	2889	30+	4	5.4	5.15	3	19.9	182.3	3.99	5	1000	57.2	#NULL!	#NULL!	#NULL!	#NULL!	#NULL!	118	3500
35	24.78	12	0		4.5	30	13	1	0	#NULL!	#NULL!	2	1	1	0	4	0	0	#NULL!	8.7	2025031	#NULL!	#NULL!	#NULL!	#NULL!	0	0	0	#NULL!	#NULL!	2874	18.5-24.9	2.61	9.54	#NULL!	5.95	#NULL!	#NULL!	#NULL!	3	500	#NULL!	#NULL!	#NULL!	#NULL!	#NULL!	#NULL!	92	3100
20	19.97	8	0		0.2	50	2	1	0	2	#NULL!	2	1	0	1	4	0	0	#NULL!	20.7	2024572	#NULL!	#NULL!	#NULL!	#NULL!	0	0	0	97.8947	1.66667	2855	18.5-24.9	9.7	19.7	2.06	4.66	19	13.9	7.8	1	100	#NULL!	#NULL!	#NULL!	#NULL!	#NULL!	#NULL!	82	#NULL!
43	24.62	15	0		0.5	36	1	1	0	#NULL!	#NULL!	2	1	0	1	4	0	0	#NULL!	#NULL!	2024553	#NULL!	#NULL!	#NULL!	#NULL!	0	0	0	#NULL!	#NULL!	2853	18.5-24.9	#NULL!	#NULL!	#NULL!	#NULL!	#NULL!	#NULL!	#NULL!	4	#NULL!	#NULL!	#NULL!	#NULL!	#NULL!	#NULL!	#NULL!	114	4120
43	21.6	12	0		1	10	30	1	0	1.13228	21.66	2	1	1	0	4	0	0	#NULL!	26.4	2024296	#NULL!	#NULL!	#NULL!	0	0	0	0	100	3.11111	2837	18.5-24.9	6.4	12	1.85	5.06	44	53.73	12.64	5	#NULL!	0.04	#NULL!	#NULL!	#NULL!	#NULL!	#NULL!	82	4000
56	27.16	18	0		8	12	11	1	0	2.63158	30.74	2	1	1	0	4	0	0	#NULL!	3.33	2024277	#NULL!	#NULL!	#NULL!	1	1	1	1	92.1053	7	2822	25- 29.9	2.8	6.8	2.1	4.11	49	93.1	5	9	#NULL!	2.2	#NULL!	#NULL!	#NULL!	#NULL!	#NULL!	97	#NULL!
30	20.62	15	0		13	30	40	1	0	#NULL!	#NULL!	2	1	1	0	4	0	0	#NULL!	#NULL!	2023893	#NULL!	#NULL!	#NULL!	#NULL!	0	0	0	#NULL!	#NULL!	2816	18.5-24.9	#NULL!	#NULL!	#NULL!	#NULL!	#NULL!	#NULL!	#NULL!	3	1	#NULL!	#NULL!	#NULL!	#NULL!	#NULL!	#NULL!	93	#NULL!
33	23.89	15	0		0.5	40	0	1	0	#NULL!	#NULL!	2	1	0	1	4	0	0	#NULL!	#NULL!	2023804	#NULL!	#NULL!	#NULL!	#NULL!	1	0	0	#NULL!	#NULL!	2813	18.5-24.9	#NULL!	#NULL!	#NULL!	#NULL!	#NULL!	#NULL!	#NULL!	3	#NULL!	#NULL!	#NULL!	#NULL!	#NULL!	#NULL!	#NULL!	101	#NULL!
36	22.53	8	0		0.2	32	1	1	0	1.46154	41.41	2	1	0	1	4	0	0	#NULL!	25.5	2023515	#NULL!	#NULL!	#NULL!	1	0	0	0	87.6923	5	2798	18.5-24.9	5	15.8	0.65	2.2	45	26.2	1.2	5	#NULL!	0.5	#NULL!	#NULL!	#NULL!	#NULL!	#NULL!	88	3800
32	21.04	25	0		0.01	30	60	1	0	2.26667	#NULL!	2	1	1	0	4	0	0	#NULL!	4.52	2023512	#NULL!	#NULL!	#NULL!	#NULL!	0	0	0	144.444	1.13043	2795	18.5-24.9	7.29	15.7	2.82	5.95	59	167.8	19.3	1	1	0.3	#NULL!	#NULL!	#NULL!	#NULL!	#NULL!	83	#NULL!
35	26.3	9	0		1	0	50	1	0	#NULL!	#NULL!	2	1	1	0	4	0	0	#NULL!	15	2023505	#NULL!	#NULL!	#NULL!	#NULL!	0	0	0	#NULL!	#NULL!	2789	25- 29.9	5.6	4.69	2.09	5.45	#NULL!	#NULL!	#NULL!	3	#NULL!	#NULL!	#NULL!	#NULL!	#NULL!	#NULL!	#NULL!	106	#NULL!
36	20.45	11	0		5.5	54	1	1	0	0.857143	32	2	1	0	1	4	0	0	#NULL!	6.4	2023502	#NULL!	#NULL!	#NULL!	1	1	0	0	48.3333	8	2786	18.5-24.9	7.6	7	1.15	6.08	#NULL!	#NULL!	#NULL!	6	#NULL!	1	7	15	#NULL!	#NULL!	#NULL!	#NULL!	#NULL!
45	24.73	15	0		2	10	50	1	0	1.12621	66.56	2	1	1	0	4	0	0	#NULL!	1.3	2023486	#NULL!	#NULL!	#NULL!	1	0	0	0	95.1456	3.26667	2771	18.5-24.9	3.2	7.4	3.05	4.17	38.2	298.3	8.45	2	0	0.2	#NULL!	#NULL!	#NULL!	#NULL!	#NULL!	86	#NULL!
38	22.49	15	0		6.3	25	5	1	0	1.7375	#NULL!	2	1	1	0	4	0	0	#NULL!	7.55	2023483	#NULL!	#NULL!	#NULL!	#NULL!	1	0	0	87.9167	18.3333	2768	18.5-24.9	4.91	11.9	0.65	5.65	51	126.6	29.5	3	#NULL!	0.3	#NULL!	#NULL!	#NULL!	#NULL!	#NULL!	83	#NULL!
46	27.77	15	0		7.5	20	85	1	0	1.25926	47.13	2	1	1	0	4	0	0	#NULL!	5.2	2023466	#NULL!	#NULL!	#NULL!	1	0	2	1	74.4444	5	2753	25- 29.9	3.3	12	1.26	3.57	23	33.4	5.49	1	#NULL!	1.5	#NULL!	#NULL!	#NULL!	#NULL!	#NULL!	109	3850
39	23.57	15	0		6	20	44	1	0	1.11111	#NULL!	2	1	1	0	4	0	0	#NULL!	7.2	2023464	#NULL!	#NULL!	#NULL!	#NULL!	0	0	0	129.798	4.3	2752	18.5-24.9	3.7	3.9	0.9	3.05	21.9	164.6	5.16	3	1000	0.01	#NULL!	#NULL!	5	#NULL!	#NULL!	94	3700
34	24.74	14	0		2	10	53	1	0	2.22222	#NULL!	2	1	1	0	4	0	0	#NULL!	13.6	2022829	#NULL!	#NULL!	#NULL!	#NULL!	0	0	0	128.333	6	2743	18.5-24.9	6.5	8.9	1.13	4.19	26	31.1	2.72	6	#NULL!	#NULL!	#NULL!	#NULL!	#NULL!	#NULL!	#NULL!	94	#NULL!
43	41.23	14	0		3.9	0	8	1	0	3.21	#NULL!	2	1	1	0	4	0	0	#NULL!	2.4	2022824	#NULL!	#NULL!	#NULL!	#NULL!	0	0	0	101.667	3	2739	30+	3.8	#NULL!	2.11	1.2	#NULL!	#NULL!	#NULL!	8	61000	#NULL!	#NULL!	#NULL!	#NULL!	#NULL!	#NULL!	159	4500
27	26.37	25	0		3.6	8	4	1	0	1.85567	35.06	2	1	1	0	4	0	0	#NULL!	5.92	2022806	#NULL!	#NULL!	#NULL!	1	0	0	0	142.268	3.42105	2728	25- 29.9	4.18	6.52	1.75	3.7	18	204.6	14.74	4	#NULL!	1.76	#NULL!	#NULL!	#NULL!	#NULL!	#NULL!	96	#NULL!
40	20.99	15	0		10	40	1	1	0	3.12	#NULL!	2	1	0	1	4	0	0	#NULL!	2.4	2022796	#NULL!	#NULL!	#NULL!	#NULL!	0	0	0	87.6471	1.5	2723	18.5-24.9	1.6	10.6	1.84	3.94	34	#NULL!	4.72	3	#NULL!	2	#NULL!	#NULL!	#NULL!	#NULL!	#NULL!	91	3058
35	30.52	#NULL!	0		1.4	10	10	1	0	2.78125	10	2	1	1	0	4	0	0	#NULL!	6.2	2022227	#NULL!	#NULL!	#NULL!	0	0	0	0	196.875	5.71429	2710	30+	3.6	5.8	2.83	2.66	9	105.6	#NULL!	2	8	#NULL!	#NULL!	#NULL!	#NULL!	#NULL!	#NULL!	113	#NULL!
38	25.66	25	0		9	14	16	1	0	2.17391	31.04	2	1	1	0	4	0	0	#NULL!	6	2022089	#NULL!	#NULL!	#NULL!	1	0	0	0	95.2174	6	2701	25- 29.9	4	9.2	0.71	5.47	29	#NULL!	5.7	3	1	3.1	#NULL!	#NULL!	#NULL!	#NULL!	#NULL!	92	3800
30	24.38	15	0		14	20	4	1	0	2.33333	#NULL!	2	1	1	0	4	0	0	#NULL!	#NULL!	2021586	#NULL!	#NULL!	#NULL!	#NULL!	0	0	0	#NULL!	#NULL!	2693	18.5-24.9	#NULL!	#NULL!	#NULL!	#NULL!	#NULL!	#NULL!	#NULL!	3	#NULL!	#NULL!	#NULL!	#NULL!	#NULL!	#NULL!	#NULL!	#NULL!	#NULL!
23	28.09	15	0		9.5	25	4	1	0	3.8125	#NULL!	2	1	1	0	4	0	0	#NULL!	3.7	2021582	#NULL!	#NULL!	#NULL!	#NULL!	0	0	0	#NULL!	#NULL!	2690	25- 29.9	4.4	#NULL!	#NULL!	3.61	#NULL!	#NULL!	#NULL!	3	#NULL!	#NULL!	#NULL!	#NULL!	#NULL!	#NULL!	#NULL!	100	#NULL!
26	21.22	#NULL!	0		11	37	3	1	0	2.62069	#NULL!	2	1	0	1	4	0	0	#NULL!	9.5	2021530	#NULL!	#NULL!	#NULL!	#NULL!	0	0	0	#NULL!	#NULL!	2656	18.5-24.9	8.1	13.8	1.92	3.22	27	#NULL!	#NULL!	2	#NULL!	#NULL!	#NULL!	#NULL!	#NULL!	#NULL!	#NULL!	78	#NULL!
36	24.78	#NULL!	0		4.7	52	1	1	0	#NULL!	#NULL!	2	1	0	1	4	0	0	#NULL!	#NULL!	2021445	#NULL!	#NULL!	#NULL!	#NULL!	0	0	0	#NULL!	#NULL!	2625	18.5-24.9	#NULL!	#NULL!	#NULL!	#NULL!	#NULL!	#NULL!	#NULL!	3	#NULL!	#NULL!	#NULL!	#NULL!	#NULL!	#NULL!	#NULL!	98	#NULL!
39	31.83	15	0		3.5	29	16	1	0	2.75	35	2	1	1	0	4	0	0	#NULL!	3.42	2021436	#NULL!	#NULL!	#NULL!	1	0	0	0	75.9459	2.84211	2618	30+	3.49	11.29	1.98	2.47	35	60	5.9	3	#NULL!	#NULL!	#NULL!	#NULL!	#NULL!	#NULL!	#NULL!	110	#NULL!
35	#NULL!	#NULL!	0		8	20	16	1	0	1.88889	#NULL!	2	1	1	0	4	0	0	#NULL!	#NULL!	2021431	#NULL!	#NULL!	#NULL!	#NULL!	0	0	0	110.241	3.45455	2613		#NULL!	#NULL!	2.71	#NULL!	#NULL!	#NULL!	#NULL!	8	#NULL!	#NULL!	#NULL!	#NULL!	#NULL!	#NULL!	#NULL!	#NULL!	#NULL!
35	25.96	20	0		8.8	30	16	1	0	3.45	39.24	2	1	1	0	4	0	0	#NULL!	14.9	2021417	#NULL!	#NULL!	#NULL!	1	0	0	0	63.9456	4.33333	2606	25- 29.9	9.3	16.9	2.85	6.39	37	61.5	0.32	7	#NULL!	0.5	#NULL!	#NULL!	#NULL!	#NULL!	#NULL!	99	4100
34	28.48	15	0		12	52	1	1	0	4.23	13.1	2	1	0	1	4	0	0	#NULL!	5.1	2021396	#NULL!	#NULL!	#NULL!	0	1	0	0	70	7	2598	25- 29.9	2.5	7	2.85	#NULL!	29	110.1	4.05	2	#NULL!	#NULL!	20	#NULL!	#NULL!	#NULL!	#NULL!	115	#NULL!
34	22.72	12	0		2	12	4	1	0	#NULL!	35.19	2	1	1	0	4	0	0	#NULL!	11.61	2021395	#NULL!	#NULL!	#NULL!	1	0	0	0	#NULL!	#NULL!	2597	18.5-24.9	4.18	10.3	1.74	4.32	#NULL!	#NULL!	#NULL!	6	#NULL!	#NULL!	#NULL!	#NULL!	#NULL!	#NULL!	#NULL!	86	#NULL!
31	27.92	20	0		12	52	1	1	0	#NULL!	#NULL!	2	1	0	1	4	0	0	#NULL!	#NULL!	2021355	#NULL!	#NULL!	#NULL!	#NULL!	1	0	0	#NULL!	#NULL!	2570	25- 29.9	#NULL!	#NULL!	#NULL!	#NULL!	#NULL!	#NULL!	#NULL!	2	2	#NULL!	20	#NULL!	#NULL!	#NULL!	#NULL!	90	#NULL!
32	24.86	20	0		6	55	1	1	0	0.883191	27.03	2	1	0	1	4	0	0	#NULL!	3.8	2021351	#NULL!	#NULL!	#NULL!	0	1	0	0	88.0342	1.48276	2567	18.5-24.9	2.3	7.9	1.18	2.8	#NULL!	#NULL!	#NULL!	7	#NULL!	0.01	2	#NULL!	#NULL!	#NULL!	#NULL!	101	3500
36	23.15	25	0		10	21	6	1	0	2.04	27.45	2	1	1	0	4	0	0	#NULL!	#NULL!	2021324	#NULL!	#NULL!	#NULL!	0	0	0	0	82.8571	2	2550	18.5-24.9	#NULL!	#NULL!	#NULL!	#NULL!	#NULL!	#NULL!	#NULL!	3	#NULL!	#NULL!	#NULL!	#NULL!	#NULL!	#NULL!	#NULL!	88	#NULL!
43	22.76	15	0		7	16	7	1	0	1.21053	39.99	2	1	1	0	4	0	0	#NULL!	1.9	2021308	#NULL!	#NULL!	#NULL!	1	0	0	0	137.368	4	2544	18.5-24.9	4.4	7.6	1.06	6.06	35	#NULL!	4.13	5	#NULL!	0.3	#NULL!	#NULL!	#NULL!	#NULL!	#NULL!	82	5500
33	25.96	20	0		8.8	30	16	1	0	2.53	39.24	2	1	1	0	4	0	0	#NULL!	14.9	2021306	#NULL!	#NULL!	#NULL!	1	0	0	0	63.9456	4.33333	2543	25- 29.9	9.3	16.9	2.85	6.39	37	61.5	0.32	7	#NULL!	0.5	#NULL!	#NULL!	#NULL!	#NULL!	#NULL!	99	4100
35	30.39	11	0		0.2	46	1	1	0	#NULL!	69.28	2	1	0	1	4	0	0	#NULL!	14.5	2021301	#NULL!	#NULL!	#NULL!	1	0	0	0	#NULL!	#NULL!	2541	30+	6.6	#NULL!	#NULL!	3.92	#NULL!	#NULL!	#NULL!	4	#NULL!	#NULL!	#NULL!	#NULL!	#NULL!	#NULL!	#NULL!	104	3800
36	34.6	8	0		0.1	30	12	1	0	1.05943	81.83	2	1	1	0	4	0	0	#NULL!	24.7	2021276	#NULL!	#NULL!	#NULL!	1	0	0	0	63.5659	4.14286	2533	30+	77	10.9	3.46	2.01	14	0.56	3.35	3	#NULL!	1.5	#NULL!	#NULL!	#NULL!	#NULL!	#NULL!	122	3800
44	24.77	15	0		1.1	10	4	1	0	1.28571	72.04	2	1	1	0	4	0	0	#NULL!	3.4	2020309	#NULL!	#NULL!	#NULL!	1	0	0	0	100.476	#NULL!	2509	18.5-24.9	4.2	14.3	2.81	4.6	28	243.8	4.82	2	#NULL!	#NULL!	#NULL!	#NULL!	#NULL!	0	0	89	#NULL!
39	21.01	11	0		2.2	42	3	1	0	#NULL!	#NULL!	2	1	0	1	4	0	0	#NULL!	#NULL!	2020297	#NULL!	#NULL!	#NULL!	#NULL!	1	0	0	#NULL!	#NULL!	2505	18.5-24.9	#NULL!	#NULL!	#NULL!	#NULL!	#NULL!	#NULL!	#NULL!	3	0	#NULL!	12	25	#NULL!	#NULL!	#NULL!	82	2350
27	22.53	15	0		13.8	25	13	1	0	4.23	33	2	1	1	0	4	0	0	#NULL!	6.2	2020091	#NULL!	#NULL!	#NULL!	1	1	0	0	129.048	3	2476	18.5-24.9	8.8	11.1	1.9	4.08	43	129.3	2.26	1	#NULL!	#NULL!	20	10	#NULL!	#NULL!	#NULL!	84	3450
31	27.78	12	0		7	47	1	1	0	#NULL!	12.39	2	1	0	1	4	0	0	#NULL!	3.6	2020089	#NULL!	#NULL!	#NULL!	0	0	0	0	#NULL!	#NULL!	2475	25- 29.9	6.2	200	6.57	3.17	#NULL!	#NULL!	#NULL!	2	#NULL!	#NULL!	#NULL!	#NULL!	#NULL!	0	#NULL!	102	1500
36	25.69	10	0		13.5	3	8	1	0	1.41667	54.68	2	1	1	0	4	0	0	#NULL!	7.2	2020078	#NULL!	#NULL!	#NULL!	1	0	0	0	68.75	2	2469	25- 29.9	8	9.62	1.51	9.06	65	100.4	30.8	1	400	#NULL!	#NULL!	#NULL!	#NULL!	#NULL!	#NULL!	94	3500
39	29.98	14	0		1.5	5	25	1	0	1.38462	21.13	2	1	1	0	4	0	0	#NULL!	5	2020074	#NULL!	#NULL!	#NULL!	0	0	0	0	95.3846	3.5	2466	25- 29.9	4.2	5.9	1.2	4.29	29	#NULL!	#NULL!	5	#NULL!	#NULL!	#NULL!	#NULL!	#NULL!	#NULL!	#NULL!	108	3000
41	29.98	14	0		6.6	14	37	1	0	1.90256	83	2	1	1	0	4	0	0	#NULL!	7.7	2020040	#NULL!	#NULL!	#NULL!	1	0	0	0	103.077	9.4	2461	25- 29.9	1.9	22.1	0.98	2	37	43.8	3.3	6	400	#NULL!	#NULL!	#NULL!	#NULL!	0	#NULL!	106	3800
45	25.14	12	0		6.8	30	35	1	0	#NULL!	#NULL!	2	1	1	0	4	0	0	#NULL!	#NULL!	2019710	#NULL!	#NULL!	#NULL!	#NULL!	0	0	0	#NULL!	#NULL!	2455	25- 29.9	#NULL!	#NULL!	#NULL!	#NULL!	#NULL!	#NULL!	#NULL!	5	0	#NULL!	#NULL!	#NULL!	#NULL!	#NULL!	#NULL!	91	#NULL!
41	21.39	8	0		0.2	50	0	1	0	1.34706	86.19	2	1	0	1	4	0	0	#NULL!	15.78	2019692	#NULL!	#NULL!	#NULL!	1	0	0	0	146.471	2.83333	2441	18.5-24.9	4.61	9.14	0.81	4.5	40	10.5	1.55	3	#NULL!	#NULL!	#NULL!	#NULL!	13	0	0	85	3600
33	25.9	14	0		6	45	2	1	0	1.68284	39.77	2	1	0	1	4	0	0	#NULL!	9.1	2019691	#NULL!	#NULL!	#NULL!	1	0	0	0	77.6119	0.480769	2440	25- 29.9	3.72	8.29	1.56	3.62	25	128.7	5.8	5	#NULL!	#NULL!	#NULL!	#NULL!	#NULL!	#NULL!	#NULL!	106	3100
41	27.78	14	0		9.5	22	6	1	0	#NULL!	37.91	2	1	1	0	4	0	0	#NULL!	4	2019684	#NULL!	#NULL!	#NULL!	1	0	0	0	#NULL!	#NULL!	2435	25- 29.9	5.3	14.8	2.5	5.65	#NULL!	#NULL!	#NULL!	2	500	#NULL!	#NULL!	#NULL!	#NULL!	0	0	102	3500
34	22.86	16	0		3.75	30	55	1	0	2.09524	53.34	2	1	1	0	4	0	0	#NULL!	1.6	2019351	#NULL!	#NULL!	#NULL!	1	0	0	0	102.857	4	2417	18.5-24.9	1.6	3.5	1.07	3.4	35	198.4	5.54	6	#NULL!	#NULL!	#NULL!	#NULL!	#NULL!	#NULL!	#NULL!	88	#NULL!
45	27.34	11	0		1	5	18	1	0	#NULL!	#NULL!	2	1	1	0	4	0	0	#NULL!	24.8	2019105	#NULL!	#NULL!	#NULL!	#NULL!	1	0	0	#NULL!	#NULL!	2384	25- 29.9	16	13.3	#NULL!	7.88	29	69.2	#NULL!	3	100	#NULL!	40	20	#NULL!	0	0	105	#NULL!
33	20.1	14	0		10.1	43	2	1	0	1.78947	22.27	2	1	0	1	4	0	0	#NULL!	2.5	2019081	#NULL!	#NULL!	#NULL!	0	0	0	0	102.632	5	2373	18.5-24.9	2.7	10.8	0.95	4.87	55	241.8	6.19	3	32	#NULL!	#NULL!	#NULL!	#NULL!	#NULL!	#NULL!	75	2700
31	22.31	15	0		13.8	20	20	1	0	1.77273	13.16	2	1	1	0	4	0	0	#NULL!	2.7	2019066	#NULL!	#NULL!	#NULL!	0	0	0	0	110.455	9	2369	18.5-24.9	#NULL!	7.2	1.65	3.79	24	155	6.31	5	20	#NULL!	#NULL!	#NULL!	#NULL!	#NULL!	#NULL!	85	#NULL!
35	21.8	11	0		10	47	1	1	0	2.33333	#NULL!	2	1	0	1	4	0	0	#NULL!	#NULL!	2019065	#NULL!	#NULL!	#NULL!	#NULL!	0	0	0	#NULL!	#NULL!	2368	18.5-24.9	#NULL!	#NULL!	#NULL!	#NULL!	#NULL!	#NULL!	#NULL!	7	1000	#NULL!	#NULL!	#NULL!	#NULL!	#NULL!	#NULL!	86	3600
32	20.13	20	0		1.6	23	24	1	0	3.8125	#NULL!	2	1	1	0	4	0	0	#NULL!	#NULL!	2019064	#NULL!	#NULL!	#NULL!	#NULL!	0	0	0	#NULL!	#NULL!	2367	18.5-24.9	#NULL!	#NULL!	#NULL!	#NULL!	#NULL!	#NULL!	#NULL!	4	150	#NULL!	#NULL!	#NULL!	#NULL!	#NULL!	#NULL!	86	3650
34	27.17	15	0		1.1	30	12	1	0	2.62069	42.9	2	1	1	0	4	0	0	#NULL!	4.4	2018984	#NULL!	#NULL!	#NULL!	1	0	0	0	#NULL!	#NULL!	2351	25- 29.9	4.2	5.7	2.38	7.06	42	167.5	2.77	3	#NULL!	#NULL!	#NULL!	#NULL!	#NULL!	#NULL!	#NULL!	102	3250
36	22.76	6	0		1.2	8	6	1	0	#NULL!	52.93	2	1	1	0	4	0	0	#NULL!	23.8	2018887	#NULL!	#NULL!	#NULL!	1	0	0	0	#NULL!	#NULL!	2341	18.5-24.9	6.7	#NULL!	3.29	3.7	37	19	0.71	3	54	#NULL!	#NULL!	#NULL!	#NULL!	0	0	86	1900
43	23.53	25	0		13	4	4	1	0	#NULL!	#NULL!	2	1	1	0	4	0	0	#NULL!	3.6	2018827	#NULL!	#NULL!	#NULL!	#NULL!	0	0	0	#NULL!	#NULL!	2331	18.5-24.9	2	6.4	0.78	3.32	27	209.4	36.06	5	1000	#NULL!	#NULL!	#NULL!	#NULL!	0	#NULL!	87	3500
38	25.08	25	0		13.2	42	0	1	0	1.80952	#NULL!	2	1	0	1	4	0	0	#NULL!	4.1	2017954	#NULL!	#NULL!	#NULL!	#NULL!	0	0	0	100.476	1.5	2305	25- 29.9	2.1	4.1	2.24	4.6	30	#NULL!	#NULL!	5	#NULL!	#NULL!	#NULL!	#NULL!	#NULL!	0	#NULL!	#NULL!	#NULL!
31	23.84	15	0		6	35	1	1	0	#NULL!	18	2	1	0	1	4	0	0	#NULL!	9.4	2017828	#NULL!	#NULL!	#NULL!	0	1	0	0	#NULL!	#NULL!	2302	18.5-24.9	7.3	14.1	1.23	2.99	32	110.2	3.46	2	600	#NULL!	15	5	#NULL!	0	#NULL!	84	3350
40	22.09	7	0		1.5	27	4	1	0	#NULL!	59.89	2	1	1	0	4	0	0	#NULL!	16.1	2017692	#NULL!	#NULL!	#NULL!	1	0	0	0	#NULL!	#NULL!	2285	18.5-24.9	4.8	8.5	1.37	2.78	24	14	7.6	3	1000	#NULL!	#NULL!	#NULL!	#NULL!	#NULL!	0	89	3250
32	23.59	14	0		8	47	3	1	0	#NULL!	22.65	2	1	0	1	4	0	0	#NULL!	1.9	2017691	#NULL!	#NULL!	#NULL!	0	1	0	0	#NULL!	#NULL!	2284	18.5-24.9	3.1	13.8	0.95	3.66	26	200	33.4	5	1000	#NULL!	#NULL!	#NULL!	#NULL!	0	#NULL!	91	2810
33	22.6	12	0		6	25	55	1	0	1.3	23.89	2	1	1	0	4	0	0	#NULL!	3.2	2017611	#NULL!	#NULL!	#NULL!	0	0	0	0	127	5	2280	18.5-24.9	3	5.8	#NULL!	5.66	34	95.2	15.41	3	100	#NULL!	#NULL!	#NULL!	#NULL!	0	#NULL!	80	2800
38	27.76	11	0		8	23	24	1	0	1.95455	38.49	2	1	1	0	4	0	0	#NULL!	6.4	2017605	#NULL!	#NULL!	#NULL!	1	0	0	0	123.636	6	2275	25- 29.9	4	8.3	0.47	4.43	34	39.4	2.34	5	89	#NULL!	#NULL!	#NULL!	#NULL!	#NULL!	#NULL!	102	3500
44	19.58	8	0		5	20	23	1	0	2.05	51.23	2	1	1	0	4	0	0	#NULL!	12	2017356	#NULL!	#NULL!	#NULL!	1	0	0	0	121	1.75	2255	18.5-24.9	8.1	7.6	2.12	5.75	72	70.4	2.43	5	500	#NULL!	#NULL!	#NULL!	#NULL!	0	0	87	#NULL!
43	26.45	12	0		2	15	40	1	0	#NULL!	78.48	2	1	1	0	4	0	0	#NULL!	#NULL!	2017348	#NULL!	#NULL!	#NULL!	1	0	0	0	#NULL!	#NULL!	2249	25- 29.9	6.82	6.56	1.37	5.69	#NULL!	#NULL!	#NULL!	1	0	#NULL!	#NULL!	#NULL!	#NULL!	0	0	95	#NULL!
35	29.26	16	0		9	14	16	1	0	#NULL!	#NULL!	2	1	1	0	4	0	0	#NULL!	#NULL!	2017347	#NULL!	#NULL!	#NULL!	#NULL!	0	0	0	#NULL!	#NULL!	2248	25- 29.9	#NULL!	#NULL!	#NULL!	#NULL!	#NULL!	#NULL!	#NULL!	4	1000	#NULL!	#NULL!	#NULL!	#NULL!	#NULL!	#NULL!	107	5300
40	24.93	11	0		5	20	10	1	0	#NULL!	59.53	2	1	1	0	4	0	0	#NULL!	6.6	2017341	#NULL!	#NULL!	#NULL!	1	0	0	0	#NULL!	#NULL!	2245	18.5-24.9	3.4	7.6	2.79	2.36	26	114.5	1.76	5	400	#NULL!	#NULL!	#NULL!	#NULL!	0	#NULL!	103	4050
36	30.13	20	0		2	7	30	1	0	1.56667	46.39	2	1	1	0	4	0	0	#NULL!	4	2017166	#NULL!	#NULL!	#NULL!	1	0	0	0	60	3	2240	30+	3.4	9.5	3.4	1.81	15	131.7	1.73	3	188	#NULL!	#NULL!	#NULL!	#NULL!	0	#NULL!	110	2200
41	27.73	14	0		4	44	1	1	0	#NULL!	#NULL!	2	1	0	1	4	0	0	#NULL!	#NULL!	2017006	#NULL!	#NULL!	#NULL!	#NULL!	0	0	0	#NULL!	#NULL!	2232	25- 29.9	#NULL!	#NULL!	#NULL!	#NULL!	#NULL!	#NULL!	#NULL!	5	#NULL!	#NULL!	#NULL!	#NULL!	#NULL!	#NULL!	#NULL!	101	4100
40	25.61	12	0		5.6	2	35	1	0	#NULL!	37.12	2	1	1	0	4	0	0	#NULL!	4.7	2016977	#NULL!	#NULL!	#NULL!	1	0	0	0	#NULL!	#NULL!	2222	25- 29.9	3.8	6.14	0.81	2.6	14.5	#NULL!	#NULL!	4	800	#NULL!	#NULL!	#NULL!	#NULL!	0	0	88	3200
49	23.46	15	0		1.1	2	34	1	0	1.81818	22.23	2	1	1	0	4	0	0	#NULL!	7.9	2016967	#NULL!	#NULL!	#NULL!	0	0	2	1	96.8182	10	2215	18.5-24.9	3.8	4.7	1.58	5.69	38	110.4	2.67	3	177	#NULL!	#NULL!	#NULL!	#NULL!	0	0	98	3500
44	28.4	11	0		5.5	15	12	1	0	#NULL!	17.14	2	1	1	0	4	0	0	#NULL!	0.95	2016702	#NULL!	#NULL!	#NULL!	0	0	0	0	#NULL!	#NULL!	2204	25- 29.9	0.89	14.1	1.34	5.32	#NULL!	279.65	5	5	1200	#NULL!	#NULL!	#NULL!	#NULL!	0	0	107	3500
31	26.51	14	0		12	5	6	1	0	#NULL!	#NULL!	2	1	1	0	4	0	0	#NULL!	#NULL!	2016639	#NULL!	#NULL!	#NULL!	#NULL!	0	0	0	#NULL!	#NULL!	2181	25- 29.9	#NULL!	#NULL!	#NULL!	#NULL!	#NULL!	#NULL!	#NULL!	3	100	#NULL!	#NULL!	#NULL!	10	#NULL!	#NULL!	100	#NULL!
70	19.96	25	0		12.6	5	22	1	0	#NULL!	#NULL!	2	1	1	0	4	0	0	#NULL!	#NULL!	2016391	#NULL!	#NULL!	#NULL!	#NULL!	1	0	0	#NULL!	#NULL!	2164	18.5-24.9	#NULL!	#NULL!	#NULL!	#NULL!	#NULL!	#NULL!	#NULL!	7	212	#NULL!	#NULL!	#NULL!	#NULL!	#NULL!	#NULL!	#NULL!	#NULL!
43	#NULL!	#NULL!	0		13	15	30	1	0	#NULL!	#NULL!	2	1	1	0	4	0	0	#NULL!	4.9	2016389	#NULL!	#NULL!	#NULL!	#NULL!	0	0	0	#NULL!	#NULL!	2163		1.7	7.1	#NULL!	6.28	36	248	#NULL!	4	100	#NULL!	#NULL!	#NULL!	#NULL!	#NULL!	#NULL!	#NULL!	#NULL!
33	28.4	18	0		5.7	46	1	1	0	#NULL!	16.72	2	1	0	1	4	0	0	#NULL!	5.3	2016234	#NULL!	#NULL!	#NULL!	0	1	0	0	#NULL!	#NULL!	2153	25- 29.9	#NULL!	91.6	#NULL!	2.99	15.4	158.4	11.9	4	161	#NULL!	3	15	#NULL!	#NULL!	#NULL!	106	#NULL!
43	23.59	20	0		13	60	1	1	0	1.42857	#NULL!	2	1	0	1	4	0	0	#NULL!	#NULL!	2016217	#NULL!	#NULL!	#NULL!	#NULL!	0	0	0	101.905	#NULL!	2143	18.5-24.9	#NULL!	#NULL!	#NULL!	#NULL!	#NULL!	#NULL!	#NULL!	2	30	#NULL!	#NULL!	#NULL!	#NULL!	#NULL!	#NULL!	83	3000
32	22.58	15	0		14	32	3	1	0	#NULL!	#NULL!	2	1	0	1	4	0	0	#NULL!	9.2	2016173	#NULL!	#NULL!	#NULL!	#NULL!	0	0	0	#NULL!	#NULL!	2134	18.5-24.9	5	8.2	0.93	#NULL!	#NULL!	#NULL!	#NULL!	4	1000	#NULL!	#NULL!	#NULL!	#NULL!	#NULL!	#NULL!	93	#NULL!
34	22.45	12	0		9	35	3	1	0	1.27273	12.98	2	1	0	1	4	0	0	#NULL!	15.4	2016167	#NULL!	#NULL!	#NULL!	0	0	0	0	90	1.5	2130	18.5-24.9	3.8	6.1	2.27	3.31	51	62.8	8.15	3	3000	#NULL!	#NULL!	#NULL!	#NULL!	0	0	93	3300
36	24.51	9	0		1.2	34	0	1	0	#NULL!	39.53	2	1	0	1	4	0	0	#NULL!	7.84	2016155	#NULL!	#NULL!	#NULL!	1	0	2	1	#NULL!	#NULL!	2128	18.5-24.9	2.85	12.87	1	3.09	21	50.6	6.26	5	422	#NULL!	#NULL!	#NULL!	#NULL!	0	0	86	#NULL!
29	22.79	12	0		3.8	25	55	1	0	#NULL!	#NULL!	2	1	1	0	4	0	0	#NULL!	#NULL!	2015614	#NULL!	#NULL!	#NULL!	#NULL!	0	0	0	#NULL!	#NULL!	2120	18.5-24.9	#NULL!	#NULL!	#NULL!	#NULL!	#NULL!	#NULL!	#NULL!	3	0	#NULL!	#NULL!	#NULL!	#NULL!	#NULL!	#NULL!	86	4600
37	25.9	14	0		5.5	5	12	1	0	2.46667	18.87	2	1	1	0	4	0	0	#NULL!	3.1	2015611	#NULL!	#NULL!	#NULL!	0	0	0	0	196	2	2117	25- 29.9	3.5	6.7	1.48	5.15	40	175.5	7.91	1	7200	#NULL!	#NULL!	#NULL!	#NULL!	#NULL!	#NULL!	100	4600
33	25.69	11	0		6.2	20	80	1	0	#NULL!	#NULL!	2	1	1	0	4	0	0	#NULL!	17.7	2015607	#NULL!	#NULL!	#NULL!	#NULL!	0	0	0	#NULL!	#NULL!	2113	25- 29.9	6.05	5.8	1.13	3.86	61.4	63.4	1.2	4	#NULL!	#NULL!	#NULL!	#NULL!	#NULL!	0	#NULL!	93	#NULL!
38	27.78	18	0		4	6	4	1	0	1.63636	16.38	2	1	1	0	4	0	0	#NULL!	4.2	2015541	#NULL!	#NULL!	#NULL!	0	1	0	0	62.4242	2.25	2098	25- 29.9	4.3	2.8	2	3.2	27	125.2	6.74	3	0	#NULL!	10	20	#NULL!	0	#NULL!	101	5600
30	22.16	12	0		8	35	3	1	0	2.13043	17.26	2	1	0	1	4	0	0	#NULL!	12.5	2015306	#NULL!	#NULL!	#NULL!	0	0	0	0	105.217	4	2093	18.5-24.9	4.3	19.8	1.94	7.1	32	43.8	2.65	3	#NULL!	18.5	#NULL!	#NULL!	#NULL!	#NULL!	#NULL!	#NULL!	#NULL!
#NULL!	#NULL!	#NULL!	0		9	16	7	1	0	#NULL!	#NULL!	2	1	1	0	4	0	0	#NULL!	#NULL!	2015298	#NULL!	#NULL!	#NULL!	#NULL!	0	#NULL!	#NULL!	#NULL!	#NULL!	2092		#NULL!	#NULL!	#NULL!	#NULL!	#NULL!	#NULL!	#NULL!	9	#NULL!	#NULL!	#NULL!	#NULL!	#NULL!	#NULL!	#NULL!	#NULL!	#NULL!
36	#NULL!	#NULL!	0		5.9	25	23	1	0	#NULL!	#NULL!	2	1	1	0	4	0	0	#NULL!	#NULL!	2015219	#NULL!	#NULL!	#NULL!	#NULL!	0	0	0	#NULL!	#NULL!	2090		#NULL!	#NULL!	#NULL!	#NULL!	#NULL!	#NULL!	#NULL!	6	#NULL!	#NULL!	#NULL!	#NULL!	#NULL!	#NULL!	#NULL!	#NULL!	#NULL!
30	#NULL!	#NULL!	0		12	15	10	1	0	3.85714	#NULL!	2	1	1	0	4	0	0	#NULL!	#NULL!	2015216	#NULL!	#NULL!	#NULL!	#NULL!	0	2	1	220	#NULL!	2088		#NULL!	#NULL!	#NULL!	#NULL!	#NULL!	#NULL!	#NULL!	4	#NULL!	#NULL!	#NULL!	#NULL!	#NULL!	#NULL!	#NULL!	#NULL!	#NULL!
44	20.76	15	0		6.6	35	1	1	0	1.40741	#NULL!	2	1	0	1	4	0	0	#NULL!	3.8	2015134	#NULL!	#NULL!	#NULL!	#NULL!	1	0	0	62.5926	2.5	2069	18.5-24.9	3	4.7	0.84	6.82	24	104	3.96	3	115	#NULL!	10	#NULL!	#NULL!	0	#NULL!	86	#NULL!
43	27.17	15	0		6	11	13	1	0	1.61538	32.1	2	1	1	0	4	0	0	#NULL!	3.7	2015118	#NULL!	#NULL!	#NULL!	1	1	0	0	116.923	5	2056	25- 29.9	5.4	10.5	#NULL!	3.91	34	96.3	2.5	2	0	#NULL!	#NULL!	#NULL!	#NULL!	0	#NULL!	106	3500
33	24.51	6	0		2.4	10	27	1	0	#NULL!	#NULL!	2	1	1	0	4	0	0	#NULL!	#NULL!	2014958	#NULL!	#NULL!	#NULL!	#NULL!	1	0	0	#NULL!	#NULL!	2028	18.5-24.9	#NULL!	#NULL!	#NULL!	#NULL!	#NULL!	#NULL!	#NULL!	5	202	#NULL!	14	#NULL!	#NULL!	#NULL!	#NULL!	84	1900
38	25.46	10	0		5.4	29	4	1	0	#NULL!	#NULL!	2	1	1	0	4	0	0	#NULL!	#NULL!	2014955	#NULL!	#NULL!	#NULL!	#NULL!	1	0	0	#NULL!	#NULL!	2025	25- 29.9	#NULL!	#NULL!	#NULL!	#NULL!	#NULL!	#NULL!	#NULL!	4	1000	#NULL!	10	#NULL!	#NULL!	#NULL!	#NULL!	90	3975
40	24.02	10	0		0.6	45	1	1	0	2.05882	26.31	2	1	0	1	4	0	0	#NULL!	20.4	2014917	#NULL!	#NULL!	#NULL!	0	1	0	0	92.3529	2.5	2014	18.5-24.9	4.8	7.6	2.63	4.4	45	33.8	2.64	5	0	#NULL!	#NULL!	#NULL!	#NULL!	0	#NULL!	92	3800
42	21.14	13	0		5.3	51	1	1	0	#NULL!	#NULL!	2	1	0	1	4	0	0	#NULL!	10.7	2014914	#NULL!	#NULL!	#NULL!	#NULL!	0	0	0	#NULL!	#NULL!	2011	18.5-24.9	5	6.4	1.51	4.94	21	42.6	3.89	4	1000	#NULL!	#NULL!	#NULL!	#NULL!	0	#NULL!	81	#NULL!
40	24.93	20	0		6	21	27	1	0	#NULL!	#NULL!	2	1	1	0	4	0	0	#NULL!	4.7	2014909	#NULL!	#NULL!	#NULL!	#NULL!	0	1	1	#NULL!	#NULL!	2006	18.5-24.9	6.6	4	1.57	3.5	#NULL!	#NULL!	#NULL!	#NULL!	#NULL!	#NULL!	#NULL!	#NULL!	#NULL!	0	#NULL!	105	3300
40	21.13	20	0		4.7	9	5	1	0	#NULL!	25.06	2	1	1	0	4	0	0	#NULL!	4.7	2014905	#NULL!	#NULL!	#NULL!	0	1	0	0	#NULL!	#NULL!	2002	18.5-24.9	4.6	5.6	0.76	5.3	35	175.3	15.5	5	0	#NULL!	5	22	#NULL!	0	#NULL!	87	3600
36	24.42	9	0		0.4	25	15	1	0	#NULL!	#NULL!	2	1	1	0	4	0	0	#NULL!	12.9	2014894	#NULL!	#NULL!	#NULL!	#NULL!	0	0	0	#NULL!	#NULL!	2000	18.5-24.9	3.8	7.7	0.93	4.52	65.4	29.7	4.11	5	#NULL!	#NULL!	#NULL!	#NULL!	#NULL!	0	0	80	3100
37	30.67	14	0		0.8	50	1	1	0	2.05263	#NULL!	2	1	0	1	4	0	0	#NULL!	7.6	2014893	#NULL!	#NULL!	#NULL!	#NULL!	1	0	0	114.737	0.833333	1999	30+	4.8	#NULL!	#NULL!	#NULL!	#NULL!	#NULL!	#NULL!	2	#NULL!	#NULL!	30	#NULL!	#NULL!	0	#NULL!	107	4200
41	22.99	10	0		9.1	12	4	1	0	#NULL!	38	2	1	1	0	4	0	0	#NULL!	8	2014871	#NULL!	#NULL!	#NULL!	1	0	0	0	#NULL!	#NULL!	1980	18.5-24.9	2.5	10.2	2.78	5.14	36	32.7	3.35	2	143	#NULL!	#NULL!	#NULL!	#NULL!	0	0	92	2850
50	22.6	14	0		3	0	10	1	0	#NULL!	79.21	2	1	1	0	4	0	0	#NULL!	8.1	2014794	#NULL!	#NULL!	#NULL!	1	0	0	0	#NULL!	#NULL!	1970	18.5-24.9	6.1	10.1	1.93	5	25.8	73.9	1.96	4	1000	#NULL!	#NULL!	#NULL!	#NULL!	1	0	91	#NULL!
31	27.04	15	0		12	45	1	1	0	1.4	#NULL!	2	1	0	1	4	0	0	#NULL!	10.5	2014788	#NULL!	#NULL!	#NULL!	#NULL!	0	0	0	73	2	1964	25- 29.9	5.3	3.2	2.1	5.27	#NULL!	#NULL!	#NULL!	1	48	#NULL!	#NULL!	#NULL!	#NULL!	#NULL!	#NULL!	95	3000
40	25.25	20	0		9.5	22	25	1	0	#NULL!	#NULL!	2	1	1	0	4	0	0	#NULL!	#NULL!	2014786	#NULL!	#NULL!	#NULL!	#NULL!	0	0	0	#NULL!	#NULL!	1962	25- 29.9	#NULL!	#NULL!	#NULL!	#NULL!	#NULL!	#NULL!	#NULL!	4	#NULL!	#NULL!	#NULL!	#NULL!	#NULL!	#NULL!	#NULL!	93	3800
40	19.38	9	0		7	19	14	1	0	#NULL!	#NULL!	2	1	1	0	4	0	0	#NULL!	#NULL!	2014778	#NULL!	#NULL!	#NULL!	#NULL!	1	0	0	#NULL!	#NULL!	1958	18.5-24.9	#NULL!	#NULL!	#NULL!	#NULL!	#NULL!	#NULL!	#NULL!	3	1000	#NULL!	4	1	#NULL!	#NULL!	#NULL!	76	#NULL!
40	30.07	12	0		2.6	43	2	1	0	#NULL!	24.27	2	1	0	1	4	0	0	#NULL!	18.47	2014701	#NULL!	#NULL!	#NULL!	0	1	0	0	#NULL!	#NULL!	1945	30+	3.33	10.57	1.59	6.9	#NULL!	#NULL!	#NULL!	3	26500	#NULL!	#NULL!	#NULL!	#NULL!	0	#NULL!	103	3400
32	25.36	18	0		6.2	49	0	1	0	1.47619	#NULL!	2	1	0	1	4	0	0	#NULL!	4.2	2014636	#NULL!	#NULL!	#NULL!	#NULL!	0	0	0	111.905	5	1937	25- 29.9	3.9	8.3	2.45	4.92	#NULL!	#NULL!	#NULL!	4	108	#NULL!	#NULL!	#NULL!	#NULL!	#NULL!	#NULL!	84	#NULL!
33	28.25	12	0		4	25	36	1	0	2.08333	28.04	2	1	1	0	4	0	0	#NULL!	13.2	2014517	#NULL!	#NULL!	#NULL!	0	0	0	0	161.667	2	1919	25- 29.9	2.3	9.8	1.13	4.19	40	68.3	1.57	3	136	#NULL!	#NULL!	#NULL!	#NULL!	0	0	109	3650
33	23.66	20	0		1.5	10	40	1	0	#NULL!	#NULL!	2	1	1	0	4	0	0	#NULL!	4.3	2014482	#NULL!	#NULL!	#NULL!	#NULL!	1	0	0	#NULL!	#NULL!	1914	18.5-24.9	4.51	9.2	#NULL!	4.17	#NULL!	#NULL!	#NULL!	3	1000	#NULL!	#NULL!	#NULL!	#NULL!	#NULL!	#NULL!	83	#NULL!
32	26.12	7	0		10	10	76	1	0	1.69231	65.47	2	1	1	0	4	0	0	#NULL!	14.8	2014311	#NULL!	#NULL!	#NULL!	1	0	0	0	120.385	1.5	1884	25- 29.9	8.11	12.37	5.1	2.82	17.8	63.38	7.48	3	#NULL!	#NULL!	#NULL!	#NULL!	#NULL!	0	0	101	3730
31	23.15	13	0		1	44	2	1	0	1.92308	97.77	2	1	0	1	4	0	0	#NULL!	13.35	2014288	#NULL!	#NULL!	#NULL!	1	0	0	0	147.692	3	1878	18.5-24.9	5.87	23.4	1.02	5.18	27.5	40.49	8.71	2	#NULL!	#NULL!	#NULL!	#NULL!	#NULL!	0	0	85	3510
45	26.42	11	0		10	20	5	1	0	#NULL!	#NULL!	2	1	1	0	4	0	0	#NULL!	#NULL!	2014213	#NULL!	#NULL!	#NULL!	#NULL!	0	0	0	#NULL!	#NULL!	1873	25- 29.9	#NULL!	#NULL!	#NULL!	#NULL!	#NULL!	#NULL!	#NULL!	3	#NULL!	#NULL!	#NULL!	#NULL!	#NULL!	0	#NULL!	103	3500
37	26.45	12	0		0.1	11	13	1	0	#NULL!	#NULL!	2	1	1	0	4	0	0	#NULL!	#NULL!	2014121	#NULL!	#NULL!	#NULL!	#NULL!	0	0	0	#NULL!	#NULL!	1866	25- 29.9	#NULL!	#NULL!	#NULL!	#NULL!	#NULL!	#NULL!	#NULL!	6	0	#NULL!	#NULL!	#NULL!	#NULL!	#NULL!	#NULL!	95	4200
33	27.73	20	0		6	33	3	1	0	#NULL!	#NULL!	2	1	0	1	4	0	0	#NULL!	#NULL!	2014033	#NULL!	#NULL!	#NULL!	#NULL!	0	0	0	#NULL!	#NULL!	1859	25- 29.9	#NULL!	#NULL!	#NULL!	#NULL!	#NULL!	#NULL!	#NULL!	4	120	#NULL!	#NULL!	#NULL!	#NULL!	#NULL!	#NULL!	#NULL!	3000
42	33.81	12	0		4.7	16	5	1	0	#NULL!	53.76	2	1	1	0	4	0	0	#NULL!	15.1	2014029	#NULL!	#NULL!	#NULL!	1	0	0	0	#NULL!	#NULL!	1857	30+	4.7	4.2	1.09	3.34	39.5	60	2.75	2	500	#NULL!	#NULL!	#NULL!	#NULL!	0	0	134	3000
39	29.22	20	0		12.1	60	1	1	0	2.33333	#NULL!	2	1	0	1	4	0	0	#NULL!	#NULL!	2014026	#NULL!	#NULL!	#NULL!	#NULL!	0	0	0	#NULL!	#NULL!	1856	25- 29.9	#NULL!	#NULL!	#NULL!	#NULL!	#NULL!	#NULL!	#NULL!	7	216	#NULL!	#NULL!	#NULL!	#NULL!	#NULL!	0	#NULL!	3400
49	23.29	18	0		1	30	10	1	0	3.8125	61.28	2	1	1	0	4	0	0	#NULL!	10.7	2014018	#NULL!	#NULL!	#NULL!	1	0	0	0	54.5161	3.5	1852	18.5-24.9	1.9	4	14.58	2.8	25	63.3	4.17	4	0	#NULL!	#NULL!	#NULL!	#NULL!	0	#NULL!	93	3800
39	26.01	20	0		8	12	7	1	0	2.62069	28.33	2	1	1	0	4	0	0	#NULL!	3.64	2013845	#NULL!	#NULL!	#NULL!	0	1	0	0	87.8947	2	1844	25- 29.9	5.43	7.7	1.17	5.81	65	206.8	5.47	1	100	#NULL!	#NULL!	#NULL!	#NULL!	0	0	83	4000
31	28.41	25	0		0.8	30	60	1	0	#NULL!	#NULL!	2	1	1	0	4	0	0	#NULL!	2.7	2013832	#NULL!	#NULL!	#NULL!	#NULL!	0	0	0	#NULL!	#NULL!	1841	25- 29.9	5	5.3	1.34	4.91	29	#NULL!	#NULL!	2	1000	#NULL!	#NULL!	#NULL!	#NULL!	0	0	103	#NULL!
44	23.29	20	0		8.8	43	1	1	0	2.28	46.22	2	1	0	1	4	0	0	#NULL!	9.7	2012317	#NULL!	#NULL!	#NULL!	1	0	0	0	110.8	3	1834	18.5-24.9	4.6	7.6	1.49	6.4	61	126	3.96	3	#NULL!	3	#NULL!	#NULL!	#NULL!	#NULL!	#NULL!	100	3800
58	24.39	15	0		6.6	0	8	1	0	#NULL!	#NULL!	2	1	1	0	4	0	0	#NULL!	#NULL!	2011391	#NULL!	#NULL!	#NULL!	#NULL!	1	1	1	#NULL!	#NULL!	1824	18.5-24.9	#NULL!	#NULL!	#NULL!	#NULL!	#NULL!	#NULL!	#NULL!	2	466	#NULL!	30	#NULL!	#NULL!	#NULL!	#NULL!	93	3200
34	26.42	#NULL!	0		6	45	0	1	0	#NULL!	#NULL!	2	1	0	1	4	0	0	#NULL!	7.56	2011377	#NULL!	#NULL!	#NULL!	#NULL!	1	0	0	#NULL!	#NULL!	1815	25- 29.9	6.1	17.5	1.46	6.02	23	#NULL!	#NULL!	4	#NULL!	#NULL!	20	10	#NULL!	0	0	#NULL!	#NULL!
30	25.9	#NULL!	0		3.7	14	20	1	0	#NULL!	#NULL!	2	1	1	0	4	0	0	#NULL!	12.5	2011331	#NULL!	#NULL!	#NULL!	#NULL!	0	0	0	#NULL!	#NULL!	1783	25- 29.9	3.7	8.1	3.06	5.06	#NULL!	#NULL!	#NULL!	#NULL!	#NULL!	#NULL!	#NULL!	#NULL!	#NULL!	#NULL!	#NULL!	#NULL!	#NULL!
39	22.06	#NULL!	0		14.5	10	27	1	0	#NULL!	#NULL!	2	1	1	0	4	0	0	#NULL!	2.5	2011330	#NULL!	#NULL!	#NULL!	#NULL!	0	0	0	#NULL!	#NULL!	1782	18.5-24.9	7.6	14.3	4.76	6.84	68	#NULL!	#NULL!	5	19	#NULL!	#NULL!	#NULL!	#NULL!	0	#NULL!	#NULL!	#NULL!
34	20.68	25	0		12.6	5	22	1	0	#NULL!	#NULL!	2	1	1	0	4	0	0	#NULL!	#NULL!	2011328	#NULL!	#NULL!	#NULL!	#NULL!	1	0	0	#NULL!	#NULL!	1780	18.5-24.9	#NULL!	#NULL!	#NULL!	#NULL!	#NULL!	#NULL!	#NULL!	7	212	#NULL!	#NULL!	#NULL!	#NULL!	#NULL!	#NULL!	#NULL!	#NULL!
32	27.68	25	0		7.7	36	0	1	0	1.76	#NULL!	2	1	0	1	4	0	0	#NULL!	3.8	2011307	#NULL!	#NULL!	#NULL!	#NULL!	0	0	0	74	6	1762	25- 29.9	3.7	7.7	1.65	6.26	36	#NULL!	#NULL!	9	#NULL!	#NULL!	#NULL!	#NULL!	#NULL!	0	0	#NULL!	#NULL!
34	23.12	25	0		8	25	80	1	0	#NULL!	#NULL!	2	1	1	0	4	0	0	#NULL!	4.3	2011280	#NULL!	#NULL!	#NULL!	#NULL!	0	0	0	#NULL!	#NULL!	1744	18.5-24.9	2.9	9.65	2.55	8.82	34	111	#NULL!	5	1869	#NULL!	#NULL!	#NULL!	#NULL!	0	0	#NULL!	#NULL!
38	26.15	13	0		8	20	10	1	0	#NULL!	#NULL!	2	1	1	0	4	0	0	#NULL!	18.9	2011272	#NULL!	#NULL!	#NULL!	#NULL!	0	0	0	#NULL!	#NULL!	1736	25- 29.9	6.09	14.1	3.06	#NULL!	25.6	#NULL!	#NULL!	4	#NULL!	#NULL!	#NULL!	#NULL!	#NULL!	1	0	#NULL!	#NULL!
52	23.66	20	0		4	25	50	1	0	#NULL!	#NULL!	2	1	1	0	4	0	0	#NULL!	#NULL!	2011260	#NULL!	#NULL!	#NULL!	#NULL!	1	1	1	#NULL!	#NULL!	1724	18.5-24.9	#NULL!	#NULL!	#NULL!	#NULL!	#NULL!	#NULL!	#NULL!	6	#NULL!	#NULL!	#NULL!	#NULL!	#NULL!	#NULL!	#NULL!	#NULL!	#NULL!
42	30.86	25	0		10	10	51	1	0	1.47368	#NULL!	2	1	1	0	4	0	0	#NULL!	4.3	2011259	#NULL!	#NULL!	#NULL!	#NULL!	1	0	0	125.789	5	1723	30+	2	#NULL!	1.29	#NULL!	25	#NULL!	#NULL!	4	821	#NULL!	1	#NULL!	#NULL!	0	0	#NULL!	#NULL!
33	25.93	#NULL!	0		13	47	0	1	0	1.11111	#NULL!	2	1	0	1	4	0	0	#NULL!	2.7	2011255	#NULL!	#NULL!	#NULL!	#NULL!	0	0	0	111.667	3	1719	25- 29.9	3.1	8.7	3.88	6.69	#NULL!	#NULL!	#NULL!	6	#NULL!	#NULL!	#NULL!	#NULL!	#NULL!	#NULL!	#NULL!	#NULL!	#NULL!
44	22.66	#NULL!	0		1	25	80	1	0	2.94118	#NULL!	2	1	1	0	4	0	0	#NULL!	18.89	2011253	#NULL!	#NULL!	#NULL!	#NULL!	0	0	0	121.176	6	1718	18.5-24.9	5.95	21.1	2.07	4.6	18	89	#NULL!	4	#NULL!	#NULL!	#NULL!	#NULL!	#NULL!	#NULL!	0	#NULL!	#NULL!
37	28.09	18	0		9	30	5	1	0	#NULL!	#NULL!	2	1	1	0	4	0	0	#NULL!	#NULL!	2011229	#NULL!	#NULL!	#NULL!	#NULL!	0	1	1	#NULL!	#NULL!	1697	25- 29.9	#NULL!	#NULL!	#NULL!	#NULL!	#NULL!	#NULL!	#NULL!	3	#NULL!	#NULL!	#NULL!	#NULL!	#NULL!	#NULL!	#NULL!	#NULL!	#NULL!
65	23.77	18	0		8	18	4	1	0	2.21053	#NULL!	2	1	1	0	4	0	0	#NULL!	7.2	2011202	#NULL!	#NULL!	#NULL!	#NULL!	0	0	0	122.632	1.2	1680	18.5-24.9	2.8	4.9	0.78	3.98	#NULL!	86.8	2.24	3	#NULL!	#NULL!	#NULL!	#NULL!	#NULL!	0	#NULL!	#NULL!	5000
35	28.4	#NULL!	0		4	1	10	1	0	#NULL!	#NULL!	2	1	1	0	4	0	0	#NULL!	4.45	2011183	#NULL!	#NULL!	#NULL!	#NULL!	0	0	0	#NULL!	#NULL!	1662	25- 29.9	8.83	10.67	1.37	3.2	32	#NULL!	#NULL!	1	#NULL!	#NULL!	#NULL!	#NULL!	#NULL!	0	#NULL!	#NULL!	#NULL!
36	20.9	7	0		0.25	0	9	1	0	#NULL!	#NULL!	2	1	1	0	4	0	0	#NULL!	#NULL!	2011170	#NULL!	#NULL!	#NULL!	#NULL!	1	0	0	#NULL!	#NULL!	1653	18.5-24.9	#NULL!	#NULL!	#NULL!	#NULL!	#NULL!	#NULL!	#NULL!	1	0	#NULL!	#NULL!	#NULL!	#NULL!	#NULL!	#NULL!	90	#NULL!
34	23.51	#NULL!	0		6.1	15	4	1	0	#NULL!	#NULL!	2	1	1	0	4	0	0	#NULL!	4.6	2011152	#NULL!	#NULL!	#NULL!	#NULL!	0	0	0	#NULL!	#NULL!	1644	18.5-24.9	5	5.7	0.5	4.19	#NULL!	#NULL!	#NULL!	4	#NULL!	#NULL!	#NULL!	#NULL!	#NULL!	0	0	#NULL!	3200
43	30.09	8	0		10	40	1	1	0	#NULL!	#NULL!	2	1	0	1	4	0	0	#NULL!	17.9	2011094	#NULL!	#NULL!	#NULL!	#NULL!	1	0	0	#NULL!	#NULL!	1621	30+	#NULL!	8.7	2.72	#NULL!	#NULL!	#NULL!	#NULL!	1	69	#NULL!	20	#NULL!	#NULL!	0	#NULL!	100	1800
#NULL!	#NULL!	#NULL!	0		13	10	23	1	0	#NULL!	#NULL!	2	1	1	0	4	0	0	#NULL!	#NULL!	2011088	#NULL!	#NULL!	#NULL!	#NULL!	0	#NULL!	#NULL!	#NULL!	#NULL!	1617		#NULL!	#NULL!	#NULL!	#NULL!	#NULL!	#NULL!	#NULL!	2	800	#NULL!	#NULL!	#NULL!	#NULL!	#NULL!	#NULL!	#NULL!	#NULL!
62	23.81	25	0		0.01	28	80	1	0	3.45	#NULL!	2	1	1	0	4	0	0	#NULL!	3.1	2011086	#NULL!	#NULL!	#NULL!	#NULL!	1	0	0	69.5238	2.4	1615	18.5-24.9	4.4	12.5	3.73	4.8	26	49	#NULL!	2	1812	#NULL!	20	2	#NULL!	0	0	#NULL!	5000
39	23.53	#NULL!	0		1.9	26	6	1	0	4.23	#NULL!	2	1	1	0	4	0	0	#NULL!	8.3	2011038	#NULL!	#NULL!	#NULL!	#NULL!	0	0	0	104.4	3	1596	18.5-24.9	4.3	8.2	1.28	7.12	36	#NULL!	#NULL!	3	65	#NULL!	#NULL!	#NULL!	#NULL!	#NULL!	#NULL!	#NULL!	3800
38	23.14	15	0		0.04	25	7	1	0	#NULL!	#NULL!	2	1	1	0	4	0	0	#NULL!	#NULL!	2010986	#NULL!	#NULL!	#NULL!	#NULL!	0	0	0	#NULL!	#NULL!	1556	18.5-24.9	#NULL!	#NULL!	#NULL!	#NULL!	#NULL!	#NULL!	#NULL!	3	100	#NULL!	#NULL!	#NULL!	#NULL!	0	#NULL!	87	3200
41	29.54	16	0		4	10	27	1	0	#NULL!	#NULL!	2	1	1	0	4	0	0	#NULL!	17.1	2010985	#NULL!	#NULL!	#NULL!	#NULL!	1	0	0	#NULL!	#NULL!	1555	25- 29.9	4.2	12.21	3.18	5.35	42.7	74.2	1.66	3	720	#NULL!	3	#NULL!	#NULL!	0	0	110	2800
31	26.86	12	0		3	21	8	1	0	2.93	#NULL!	2	1	1	0	4	0	0	#NULL!	14.8	2010963	#NULL!	#NULL!	#NULL!	#NULL!	0	0	0	70	3.5	1539	25- 29.9	5.8	9.9	2.86	4.31	17	8	#NULL!	4	#NULL!	#NULL!	#NULL!	#NULL!	#NULL!	0	0	#NULL!	#NULL!
45	22.34	16	0		0.01	2	9	1	0	#NULL!	#NULL!	2	1	1	0	4	0	0	#NULL!	3.4	2010957	#NULL!	#NULL!	#NULL!	#NULL!	0	0	0	#NULL!	#NULL!	1533	18.5-24.9	3.1	6.5	2.3	6.44	34	209.3	7.61	4	1000	#NULL!	#NULL!	#NULL!	#NULL!	0	#NULL!	86	#NULL!
36	22.63	8	0		0.61	0	44	1	0	1.57895	#NULL!	2	1	1	0	4	0	0	#NULL!	21.5	2010956	#NULL!	#NULL!	#NULL!	#NULL!	0	0	0	118.421	2	1532	18.5-24.9	8	10.1	2.52	5.25	51	26.5	0.63	5	73	#NULL!	#NULL!	#NULL!	#NULL!	0	0	83	2800
32	24.68	13	0		9	10	50	1	0	#NULL!	#NULL!	2	1	1	0	4	0	0	#NULL!	15.7	2010949	#NULL!	#NULL!	#NULL!	#NULL!	1	0	0	#NULL!	#NULL!	1525	18.5-24.9	#NULL!	7.1	1.55	#NULL!	#NULL!	#NULL!	#NULL!	3	#NULL!	#NULL!	10	#NULL!	#NULL!	#NULL!	#NULL!	91	3450
45	#NULL!	#NULL!	0		1.9	20	25	1	0	#NULL!	#NULL!	2	1	1	0	4	0	0	#NULL!	#NULL!	2010947	#NULL!	#NULL!	#NULL!	#NULL!	0	0	0	#NULL!	#NULL!	1523		#NULL!	#NULL!	#NULL!	#NULL!	#NULL!	#NULL!	#NULL!	4	#NULL!	#NULL!	#NULL!	#NULL!	#NULL!	#NULL!	#NULL!	#NULL!	#NULL!
23	26.58	7	0		1	0	10	1	0	1.42105	#NULL!	2	1	1	0	4	0	0	#NULL!	24.5	2010945	#NULL!	#NULL!	#NULL!	#NULL!	0	0	0	126.842	2.5	1521	25- 29.9	10.4	16.3	2.36	3.53	25.9	32	2.76	3	46	#NULL!	#NULL!	#NULL!	#NULL!	0	#NULL!	103	#NULL!
36	25.06	15	0		7.3	0	6	1	0	1.38889	#NULL!	2	1	1	0	4	0	0	#NULL!	7.2	2010937	#NULL!	#NULL!	#NULL!	#NULL!	0	0	0	88.8889	#NULL!	1513	25- 29.9	3.5	13.6	2.17	3.74	21	#NULL!	4.52	1	254	#NULL!	#NULL!	#NULL!	#NULL!	#NULL!	#NULL!	92	1700
52	28.73	14	0		10.8	9	4	1	0	1.57143	#NULL!	2	1	1	0	4	0	0	#NULL!	10.9	2010935	#NULL!	#NULL!	#NULL!	#NULL!	1	1	1	111.905	5	1511	25- 29.9	6.5	14.8	1.22	9.73	95	99.6	#NULL!	1	20	#NULL!	7	37	#NULL!	0	#NULL!	103	3600
44	33.95	25	0		9	0	15	1	0	1.25	#NULL!	2	1	1	0	4	0	0	#NULL!	4.9	2010934	#NULL!	#NULL!	#NULL!	#NULL!	0	0	0	86.5625	6	1510	30+	1.5	9.5	1.45	2.73	24	59.8	#NULL!	1	378	#NULL!	#NULL!	#NULL!	#NULL!	0	0	#NULL!	#NULL!
36	24.69	15	0		5	30	80	1	0	#NULL!	#NULL!	2	1	1	0	4	0	0	#NULL!	4	2010924	#NULL!	#NULL!	#NULL!	#NULL!	1	0	0	#NULL!	#NULL!	1505	18.5-24.9	3.5	5.3	2.43	3.17	#NULL!	#NULL!	#NULL!	8	0	#NULL!	20	#NULL!	#NULL!	0	0	94	3650
43	25.66	19	0		13.1	12	6	1	0	3.06667	#NULL!	2	1	1	0	4	0	0	#NULL!	#NULL!	2010917	#NULL!	#NULL!	#NULL!	#NULL!	0	0	0	131.333	5	1502	25- 29.9	#NULL!	#NULL!	#NULL!	#NULL!	#NULL!	#NULL!	#NULL!	5	160	#NULL!	#NULL!	#NULL!	#NULL!	#NULL!	#NULL!	96	#NULL!
31	29.76	15	0		10.5	52	0	1	0	3.05556	#NULL!	2	1	0	1	4	0	0	#NULL!	8	2010914	#NULL!	#NULL!	#NULL!	#NULL!	0	0	0	130.556	6	1499	25- 29.9	4.7	12	5.6	2.91	44	102.9	8.1	4	113	#NULL!	#NULL!	#NULL!	#NULL!	0	#NULL!	99	3000
30	29.06	12	0		4	5	20	1	0	3.94	#NULL!	2	1	1	0	4	0	0	#NULL!	9.8	2010911	#NULL!	#NULL!	#NULL!	#NULL!	1	0	0	38.4906	0.888889	1496	25- 29.9	12.3	17.1	2.64	14.33	39	128.6	13.12	3	0	#NULL!	20	#NULL!	#NULL!	#NULL!	#NULL!	97	#NULL!
37	#NULL!	11	0		0.1	28	10	1	0	1.41667	#NULL!	2	1	1	0	4	0	0	#NULL!	8.87	2010903	#NULL!	#NULL!	#NULL!	#NULL!	0	0	0	77.0833	5	1492		6.97	23.47	3.53	4.64	28	98	0.2	2	0	#NULL!	#NULL!	#NULL!	#NULL!	0	0	#NULL!	#NULL!
36	28.95	#NULL!	0		4	50	1	1	0	#NULL!	#NULL!	2	1	0	1	4	0	0	#NULL!	3.2	2010865	#NULL!	#NULL!	#NULL!	#NULL!	1	0	0	#NULL!	#NULL!	1471	25- 29.9	4.5	13	#NULL!	4.3	#NULL!	#NULL!	#NULL!	4	#NULL!	#NULL!	8	7	#NULL!	0	#NULL!	#NULL!	2700
44	25.95	20	0		9.8	5	5	1	0	2.04545	#NULL!	2	1	1	0	4	0	0	#NULL!	2.2	2010864	#NULL!	#NULL!	#NULL!	#NULL!	0	0	0	110	5	1470	25- 29.9	3.1	5.6	0.85	4.29	26	184.6	#NULL!	4	562	#NULL!	#NULL!	#NULL!	#NULL!	0	0	#NULL!	#NULL!
33	24.52	14	0		11.8	30	13	1	0	#NULL!	#NULL!	2	1	1	0	4	0	0	#NULL!	3.86	2010821	#NULL!	#NULL!	#NULL!	#NULL!	1	0	0	#NULL!	#NULL!	1447	18.5-24.9	2.14	#NULL!	#NULL!	5.18	#NULL!	#NULL!	#NULL!	4	600	#NULL!	10	#NULL!	#NULL!	#NULL!	#NULL!	#NULL!	3500
43	33.95	25	0		9	15	30	1	0	#NULL!	#NULL!	2	1	1	0	4	0	0	#NULL!	#NULL!	2010636	#NULL!	#NULL!	#NULL!	#NULL!	0	0	0	#NULL!	#NULL!	1431	30+	#NULL!	#NULL!	#NULL!	#NULL!	#NULL!	#NULL!	#NULL!	1	500	#NULL!	#NULL!	#NULL!	#NULL!	0	#NULL!	#NULL!	#NULL!
35	20.1	25	0		2.6	18	10	1	0	2.83333	#NULL!	2	1	1	0	4	0	0	#NULL!	4	2010540	#NULL!	#NULL!	#NULL!	#NULL!	0	0	0	157.5	4	1422	18.5-24.9	8.3	8.4	#NULL!	4.69	28	#NULL!	#NULL!	6	#NULL!	#NULL!	#NULL!	#NULL!	#NULL!	0	0	#NULL!	#NULL!
38	23.67	#NULL!	0		2.2	10	16	1	0	#NULL!	#NULL!	2	1	1	0	4	0	0	#NULL!	#NULL!	2010498	#NULL!	#NULL!	#NULL!	#NULL!	0	0	0	#NULL!	#NULL!	1417	18.5-24.9	#NULL!	#NULL!	#NULL!	#NULL!	#NULL!	#NULL!	#NULL!	0	#NULL!	#NULL!	#NULL!	#NULL!	#NULL!	0	0	#NULL!	#NULL!
32	19.16	#NULL!	0		8.5	20	5	1	0	#NULL!	#NULL!	2	1	1	0	4	0	0	#NULL!	5.9	2010376	#NULL!	#NULL!	#NULL!	#NULL!	1	0	0	#NULL!	#NULL!	1398	18.5-24.9	6.1	7.6	1.5	6.91	34	#NULL!	#NULL!	3	#NULL!	#NULL!	1	#NULL!	#NULL!	0	0	#NULL!	#NULL!
30	19.62	14	0		8.7	21	4	1	0	#NULL!	#NULL!	2	1	1	0	4	0	0	#NULL!	#NULL!	2010356	#NULL!	#NULL!	#NULL!	#NULL!	1	0	0	#NULL!	#NULL!	1389	18.5-24.9	#NULL!	#NULL!	#NULL!	#NULL!	#NULL!	#NULL!	#NULL!	5	98	#NULL!	80	#NULL!	#NULL!	#NULL!	#NULL!	#NULL!	#NULL!
35	24.62	#NULL!	0		0.04	30	80	1	0	#NULL!	#NULL!	2	1	1	0	4	0	0	#NULL!	#NULL!	2010339	#NULL!	#NULL!	#NULL!	#NULL!	1	0	0	#NULL!	#NULL!	1382	18.5-24.9	#NULL!	#NULL!	#NULL!	#NULL!	#NULL!	#NULL!	#NULL!	7	#NULL!	#NULL!	2	#NULL!	#NULL!	#NULL!	#NULL!	#NULL!	#NULL!
44	24.62	13	0		2.65	29	8	1	0	#NULL!	#NULL!	2	1	1	0	4	0	0	#NULL!	#NULL!	2010259	#NULL!	#NULL!	#NULL!	#NULL!	0	0	0	#NULL!	#NULL!	1381	18.5-24.9	#NULL!	#NULL!	#NULL!	#NULL!	#NULL!	#NULL!	#NULL!	3	780	#NULL!	#NULL!	#NULL!	#NULL!	#NULL!	#NULL!	#NULL!	#NULL!
36	23.55	#NULL!	0		3.5	20	9	1	0	#NULL!	#NULL!	2	1	1	0	4	0	0	#NULL!	#NULL!	2010248	#NULL!	#NULL!	#NULL!	#NULL!	1	0	0	#NULL!	#NULL!	1379	18.5-24.9	#NULL!	#NULL!	#NULL!	#NULL!	#NULL!	#NULL!	#NULL!	7	#NULL!	#NULL!	25	#NULL!	#NULL!	#NULL!	#NULL!	#NULL!	#NULL!
34	28.4	#NULL!	0		0.13	18	99	1	0	#NULL!	#NULL!	2	1	1	0	4	0	0	#NULL!	1.5	2010156	#NULL!	#NULL!	#NULL!	#NULL!	0	0	0	#NULL!	#NULL!	1362	25- 29.9	3	4.2	0.36	#NULL!	23	#NULL!	#NULL!	5	#NULL!	#NULL!	#NULL!	#NULL!	#NULL!	0	0	#NULL!	5500
40	24.26	#NULL!	0		4.5	11	16	1	0	2.33333	#NULL!	2	1	1	0	4	0	0	#NULL!	5.6	2010112	#NULL!	#NULL!	#NULL!	#NULL!	0	0	0	92.9167	2	1359	18.5-24.9	4.2	#NULL!	0.72	5.06	26	#NULL!	#NULL!	7	#NULL!	#NULL!	#NULL!	#NULL!	#NULL!	0	0	#NULL!	#NULL!
31	29.67	#NULL!	0		0.5	0	80	1	0	3.8125	#NULL!	2	1	1	0	4	0	0	#NULL!	5.9	2010110	#NULL!	#NULL!	#NULL!	#NULL!	0	0	0	77.7778	4	1358	25- 29.9	3.7	10	2.46	3.69	18	#NULL!	#NULL!	1	#NULL!	#NULL!	#NULL!	#NULL!	#NULL!	0	0	#NULL!	#NULL!
78	23.29	18	0		1	30	10	1	0	2.62069	61.28	2	1	1	0	4	0	0	#NULL!	10.7	109694	#NULL!	#NULL!	#NULL!	1	0	0	0	#NULL!	#NULL!	1344	18.5-24.9	1.9	4	#NULL!	2.8	#NULL!	#NULL!	#NULL!	4	0	#NULL!	#NULL!	#NULL!	#NULL!	0	#NULL!	93	3800
33	22.59	10	0		0.6	0	40	1	0	1.48148	#NULL!	2	1	1	0	4	0	0	#NULL!	7.3	23059	#NULL!	#NULL!	#NULL!	#NULL!	1	0	0	58.1481	5	1337	18.5-24.9	3.9	10.3	0.99	3.6	15	116.2	#NULL!	3	#NULL!	#NULL!	4	#NULL!	#NULL!	0	0	#NULL!	#NULL!
37	23.53	#NULL!	0		12.9	30	28	1	0	#NULL!	#NULL!	2	1	1	0	4	0	0	#NULL!	#NULL!	23048	#NULL!	#NULL!	#NULL!	#NULL!	0	0	0	#NULL!	#NULL!	1332	18.5-24.9	#NULL!	#NULL!	#NULL!	#NULL!	#NULL!	#NULL!	#NULL!	4	205	#NULL!	#NULL!	#NULL!	#NULL!	0	#NULL!	#NULL!	#NULL!
42	24.08	25	0		14	21	14	1	0	#NULL!	#NULL!	2	1	1	0	4	0	0	#NULL!	6.18	23028	#NULL!	#NULL!	#NULL!	#NULL!	0	0	0	#NULL!	#NULL!	1323	18.5-24.9	2.04	10.72	4.17	5.55	35.7	#NULL!	#NULL!	5	#NULL!	#NULL!	#NULL!	#NULL!	#NULL!	0	0	#NULL!	#NULL!
35	28.68	#NULL!	0		1.5	12	8	1	0	#NULL!	#NULL!	2	1	1	0	4	0	0	#NULL!	2.4	23025	#NULL!	#NULL!	#NULL!	#NULL!	0	1	1	#NULL!	#NULL!	1321	25- 29.9	4.5	21.8	#NULL!	2.56	23	#NULL!	#NULL!	2	173	#NULL!	#NULL!	#NULL!	#NULL!	#NULL!	#NULL!	#NULL!	#NULL!
49	25.88	6	0		2	33	2	1	0	#NULL!	#NULL!	2	1	0	1	4	0	0	#NULL!	30.5	22982	#NULL!	#NULL!	#NULL!	#NULL!	1	2	1	#NULL!	#NULL!	1301	25- 29.9	8.6	7	2.03	5.1	49	26.9	1.7	2	0	#NULL!	#NULL!	#NULL!	#NULL!	0	0	#NULL!	#NULL!
38	24.39	20	0		11.8	2	6	1	0	2.34	#NULL!	2	1	1	0	4	0	0	#NULL!	3	22980	#NULL!	#NULL!	#NULL!	#NULL!	0	0	0	63.9286	2	1299	18.5-24.9	2.4	5	2.56	6.07	29	385	#NULL!	2	1155	#NULL!	#NULL!	#NULL!	#NULL!	0	0	#NULL!	#NULL!
38	23.3	15	0		9.7	44	0	1	0	#NULL!	#NULL!	2	1	0	1	4	0	0	#NULL!	4.03	22971	#NULL!	#NULL!	#NULL!	#NULL!	1	0	0	#NULL!	#NULL!	1294	18.5-24.9	1.67	17.64	3.51	3.83	25.2	256	#NULL!	5	203	#NULL!	#NULL!	#NULL!	#NULL!	0	0	#NULL!	#NULL!
40	25.64	#NULL!	0		0.9	30	25	1	0	2.53846	#NULL!	2	1	1	0	4	0	0	#NULL!	11.9	22950	#NULL!	#NULL!	#NULL!	#NULL!	0	0	0	173.077	2.5	1280	25- 29.9	4.8	6.3	0.97	7.17	57	#NULL!	#NULL!	2	#NULL!	#NULL!	#NULL!	#NULL!	#NULL!	0	0	#NULL!	#NULL!
41	23.63	20	0		1	30	14	1	0	2.4	#NULL!	2	1	1	0	4	0	0	#NULL!	8.8	22912	#NULL!	#NULL!	#NULL!	#NULL!	1	0	0	98.4	2	1269	18.5-24.9	3.5	2.5	0.65	6.77	44	177	7.1	5	8550	#NULL!	20	#NULL!	#NULL!	0	0	#NULL!	#NULL!
36	21.05	6	0		0.1	5	28	1	0	#NULL!	#NULL!	2	1	1	0	4	0	0	#NULL!	24.62	22886	#NULL!	#NULL!	#NULL!	#NULL!	1	0	0	#NULL!	#NULL!	1258	18.5-24.9	7.6	3.08	0.79	4.69	#NULL!	#NULL!	#NULL!	3	#NULL!	#NULL!	2	#NULL!	#NULL!	0	0	#NULL!	#NULL!
45	33.27	25	0		1	30	34	1	0	#NULL!	#NULL!	2	1	1	0	4	0	0	#NULL!	1.78	22857	#NULL!	#NULL!	#NULL!	#NULL!	0	8	1	#NULL!	#NULL!	1244	30+	0.92	#NULL!	#NULL!	5.6	#NULL!	#NULL!	#NULL!	3	#NULL!	#NULL!	#NULL!	#NULL!	#NULL!	#NULL!	#NULL!	#NULL!	#NULL!
34	32.65	14	0		4.5	20	8	1	0	#NULL!	#NULL!	2	1	1	0	4	0	0	#NULL!	4.85	22816	#NULL!	#NULL!	#NULL!	#NULL!	1	0	0	#NULL!	#NULL!	1229	30+	4.43	11.09	0.93	3.19	23	#NULL!	1.92	3	100	#NULL!	10	#NULL!	#NULL!	0	0	#NULL!	#NULL!
36	25.01	25	0		10.5	5	8	1	0	1.73077	#NULL!	2	1	1	0	4	0	0	#NULL!	14.8	22810	#NULL!	#NULL!	#NULL!	#NULL!	1	0	0	84.2308	2	1226	25- 29.9	8.5	8.1	1.8	13.1	57	44.2	12.8	3	202	#NULL!	14	4	#NULL!	0	0	#NULL!	3850
37	29.14	20	0		1.5	16	73	1	0	2.75	#NULL!	2	1	1	0	4	0	0	#NULL!	4.5	22809	#NULL!	#NULL!	#NULL!	#NULL!	0	2	1	110.625	2	1225	25- 29.9	7.7	10.7	2.04	3.42	12	175.3	3.8	3	93	#NULL!	#NULL!	#NULL!	#NULL!	0	0	#NULL!	4200
33	28.41	20	0		0.04	0	60	1	0	#NULL!	#NULL!	2	1	1	0	4	0	0	#NULL!	6.8	22799	#NULL!	#NULL!	#NULL!	#NULL!	0	0	0	#NULL!	#NULL!	1220	25- 29.9	2.6	7.7	0.97	4.3	18	161.93	30.4	5	159	#NULL!	#NULL!	#NULL!	#NULL!	0	0	#NULL!	3250
40	23.03	15	0		13	11	4	1	0	#NULL!	#NULL!	2	1	1	0	4	0	0	#NULL!	10	22779	#NULL!	#NULL!	#NULL!	#NULL!	1	0	0	#NULL!	#NULL!	1213	18.5-24.9	5	10.5	0.96	2.78	26.4	68.33	#NULL!	4	314	#NULL!	5	#NULL!	#NULL!	0	0	#NULL!	#NULL!
37	26.73	18	0		1	0	60	1	0	2.3	83.83	2	1	1	0	4	0	0	#NULL!	5.6	22686	#NULL!	#NULL!	#NULL!	1	1	0	0	104.545	4	1170	25- 29.9	2.1	8.6	0.91	3.77	15	97.8	3.3	3	0	#NULL!	#NULL!	#NULL!	#NULL!	0	0	#NULL!	4240
31	26.45	#NULL!	0		1.3	12	6	1	0	3.07692	#NULL!	2	1	1	0	4	0	0	#NULL!	20.8	22534	#NULL!	#NULL!	#NULL!	#NULL!	0	0	0	#NULL!	1.5	1109	25- 29.9	5.1	8	0.73	4.33	#NULL!	#NULL!	#NULL!	4	270	#NULL!	#NULL!	#NULL!	#NULL!	#NULL!	#NULL!	#NULL!	#NULL!
37	29.07	#NULL!	0		7.5	4	30	1	0	#NULL!	#NULL!	2	1	1	0	4	0	0	#NULL!	#NULL!	22475	#NULL!	#NULL!	#NULL!	#NULL!	0	0	0	#NULL!	#NULL!	1081	25- 29.9	2.4	4.67	1.31	4.25	39.3	#NULL!	#NULL!	4	#NULL!	#NULL!	#NULL!	#NULL!	#NULL!	0	0	#NULL!	#NULL!
30	26.28	25	0		12	12	5	1	0	#NULL!	#NULL!	2	1	1	0	4	0	0	#NULL!	6.1	22473	#NULL!	#NULL!	#NULL!	#NULL!	0	0	0	#NULL!	#NULL!	1080	25- 29.9	#NULL!	#NULL!	#NULL!	5.74	#NULL!	#NULL!	#NULL!	4	300	#NULL!	#NULL!	#NULL!	#NULL!	#NULL!	#NULL!	#NULL!	4150
34	26.99	#NULL!	0		4	20	5	1	0	#NULL!	#NULL!	2	1	1	0	4	0	0	#NULL!	2.41	22472	#NULL!	#NULL!	#NULL!	#NULL!	1	0	0	#NULL!	#NULL!	1079	25- 29.9	4.4	3.56	0.74	3.6	19.7	#NULL!	#NULL!	8	0	#NULL!	20	#NULL!	#NULL!	0	0	#NULL!	3100
40	25.62	20	0		4.7	30	93	1	0	2.2	#NULL!	2	1	1	0	4	0	0	#NULL!	1.3	22470	#NULL!	#NULL!	#NULL!	#NULL!	0	0	0	54.6154	1.33333	1077	25- 29.9	2.2	#NULL!	2.29	4.51	31	268	10.3	2	640	#NULL!	#NULL!	#NULL!	#NULL!	#NULL!	#NULL!	#NULL!	4200
27	32.77	#NULL!	0		8	30	7	1	0	1.51515	#NULL!	2	1	1	0	4	0	0	#NULL!	#NULL!	22465	#NULL!	#NULL!	#NULL!	#NULL!	1	2	1	63.6364	4	1074	30+	#NULL!	#NULL!	#NULL!	#NULL!	#NULL!	#NULL!	#NULL!	5	#NULL!	#NULL!	20	#NULL!	#NULL!	#NULL!	#NULL!	#NULL!	#NULL!
38	20.96	20	0		2	10	15	1	0	#NULL!	#NULL!	2	1	1	0	4	0	0	#NULL!	1.48	22453	#NULL!	#NULL!	#NULL!	#NULL!	1	0	0	#NULL!	#NULL!	1067	18.5-24.9	1.28	2.93	#NULL!	7.43	32.6	#NULL!	#NULL!	1	800	#NULL!	#NULL!	#NULL!	#NULL!	0	#NULL!	#NULL!	#NULL!
37	26.93	18	0		6.5	29	15	1	0	#NULL!	#NULL!	2	1	1	0	4	0	0	#NULL!	7.8	22410	#NULL!	#NULL!	#NULL!	#NULL!	0	0	0	#NULL!	#NULL!	1047	25- 29.9	5.8	5.6	2.28	4.1	17	280	#NULL!	4	251	#NULL!	#NULL!	#NULL!	#NULL!	0	0	#NULL!	#NULL!
35	28.65	23	0		14.2	28	37	1	0	1.65	#NULL!	2	1	1	0	4	0	0	#NULL!	11	22403	#NULL!	#NULL!	#NULL!	#NULL!	1	0	0	112	4	1043	25- 29.9	6.3	13.1	3.35	4.41	39	71.5	9.1	2	90	#NULL!	#NULL!	#NULL!	#NULL!	#NULL!	#NULL!	#NULL!	#NULL!
46	30.42	#NULL!	0		2.7	0	50	1	0	#NULL!	#NULL!	2	1	1	0	4	0	0	#NULL!	#NULL!	22380	#NULL!	#NULL!	#NULL!	#NULL!	1	0	0	#NULL!	#NULL!	1035	30+	#NULL!	#NULL!	#NULL!	#NULL!	#NULL!	#NULL!	#NULL!	11	#NULL!	#NULL!	12	#NULL!	#NULL!	0	0	#NULL!	#NULL!
35	25.62	#NULL!	0		0.5	0	8	1	0	#NULL!	#NULL!	2	1	1	0	4	0	0	#NULL!	2.4	22379	#NULL!	#NULL!	#NULL!	#NULL!	0	0	0	#NULL!	#NULL!	1034	25- 29.9	2	7.9	1.06	4.5	21	#NULL!	#NULL!	0	#NULL!	#NULL!	#NULL!	#NULL!	#NULL!	0	0	#NULL!	#NULL!
37	30.52	#NULL!	0		2.95	28	5	1	0	#NULL!	#NULL!	2	1	1	0	4	0	0	#NULL!	5	22271	#NULL!	#NULL!	#NULL!	#NULL!	0	0	0	#NULL!	#NULL!	987	30+	3.6	6.42	2.42	3.72	20.4	#NULL!	#NULL!	2	#NULL!	#NULL!	#NULL!	#NULL!	#NULL!	0	#NULL!	#NULL!	#NULL!
39	23.88	8	0		1	19	5	1	0	1.07407	#NULL!	2	1	1	0	4	0	0	#NULL!	19.6	22260	#NULL!	#NULL!	#NULL!	#NULL!	0	0	0	102.593	3	981	18.5-24.9	5.5	7.6	2.21	3.72	28	11.1	4.1	3	0	#NULL!	#NULL!	#NULL!	#NULL!	#NULL!	#NULL!	#NULL!	#NULL!
53	24.91	25	0		11.4	14	23	1	0	1.48	#NULL!	2	1	1	0	4	0	0	#NULL!	5.5	22245	#NULL!	#NULL!	#NULL!	#NULL!	0	0	0	106.4	4	975	18.5-24.9	3.4	7.7	1.43	5.5	25	173	#NULL!	3	236	#NULL!	#NULL!	#NULL!	#NULL!	0	0	#NULL!	#NULL!
41	23.89	12	0		4.1	15	10	1	0	1.36842	#NULL!	2	1	1	0	4	0	0	#NULL!	2.8	22238	#NULL!	#NULL!	#NULL!	#NULL!	1	0	0	143.158	6	972	18.5-24.9	3	8.8	1.47	3.7	16	95.4	#NULL!	8	701	#NULL!	#NULL!	#NULL!	#NULL!	0	0	#NULL!	3200
44	23.37	18	0		0.8	12	30	1	0	1.28571	#NULL!	2	1	1	0	4	0	0	#NULL!	9.7	22222	#NULL!	#NULL!	#NULL!	#NULL!	0	0	0	87.1429	4	962	18.5-24.9	3.8	2.3	2.4	4.55	29	52	8.1	2	1000	#NULL!	#NULL!	#NULL!	#NULL!	#NULL!	0	#NULL!	3400
35	21.55	18	0		13	17	25	1	0	2.23529	#NULL!	2	1	1	0	4	0	0	#NULL!	#NULL!	22169	#NULL!	#NULL!	#NULL!	#NULL!	0	0	0	178.235	3	943	18.5-24.9	#NULL!	#NULL!	#NULL!	#NULL!	#NULL!	#NULL!	#NULL!	3	1000	#NULL!	#NULL!	#NULL!	#NULL!	#NULL!	#NULL!	#NULL!	#NULL!
52	30.56	15	0		6	10	8	1	0	2.33333	61.75	2	1	1	0	4	0	0	#NULL!	10.9	22128	#NULL!	#NULL!	#NULL!	1	1	0	0	93.1818	1.5	930	30+	4.2	2.8	1.1	3.53	40	128	#NULL!	2	598	#NULL!	20	#NULL!	#NULL!	#NULL!	0	#NULL!	3500
32	25.25	25	0		4.6	4	4	1	0	3.8125	#NULL!	2	1	1	0	4	0	0	#NULL!	7.7	22122	#NULL!	#NULL!	#NULL!	#NULL!	0	0	0	59.7059	7	926	25- 29.9	3.7	8.8	1.78	3.63	21	130.3	5.1	5	102	#NULL!	#NULL!	#NULL!	#NULL!	0	0	#NULL!	3500
28	26.78	18	0		2	50	0	1	0	2.62069	#NULL!	2	1	0	1	4	0	0	#NULL!	4.5	22111	#NULL!	#NULL!	#NULL!	#NULL!	1	0	0	85.8824	1.33333	921	25- 29.9	6.2	7.1	1.54	5.69	32	47.4	#NULL!	2	369	#NULL!	10	14	#NULL!	0	0	#NULL!	4000
30	27.43	20	0		3.5	25	54	1	0	1.68421	#NULL!	2	1	1	0	4	0	0	#NULL!	13.9	22068	#NULL!	#NULL!	#NULL!	#NULL!	1	0	0	82.8947	3	902	25- 29.9	6.2	4.9	0.77	4.94	24	31.7	#NULL!	3	#NULL!	#NULL!	30	#NULL!	#NULL!	0	0	#NULL!	#NULL!
31	26.81	#NULL!	0		8	50	3	1	0	#NULL!	#NULL!	2	1	0	1	4	0	0	#NULL!	9.58	22034	#NULL!	#NULL!	#NULL!	#NULL!	1	0	0	#NULL!	#NULL!	887	25- 29.9	3.59	6.8	1.4	6.1	34	#NULL!	#NULL!	2	#NULL!	#NULL!	3	14	#NULL!	0	0	#NULL!	3000
37	22.23	20	0		12.5	48	0	1	0	2.32	4.87	2	1	0	1	4	0	0	#NULL!	3.4	22028	#NULL!	#NULL!	#NULL!	0	0	0	0	145.882	1	885	18.5-24.9	2.8	7.6	2.37	4.49	48	105.8	5.68	5	99	#NULL!	#NULL!	#NULL!	#NULL!	#NULL!	#NULL!	76	3100
39	24	15	0		11.17	24	6	1	0	3.21	#NULL!	2	1	1	0	4	0	0	#NULL!	2.49	22015	#NULL!	#NULL!	#NULL!	#NULL!	1	0	0	100.526	6	879	18.5-24.9	6.26	9.5	#NULL!	7.21	#NULL!	#NULL!	#NULL!	5	#NULL!	#NULL!	8	#NULL!	#NULL!	#NULL!	#NULL!	#NULL!	#NULL!
32	25.38	15	0		3	30	50	1	0	#NULL!	#NULL!	2	1	1	0	4	0	0	#NULL!	2.9	21960	#NULL!	#NULL!	#NULL!	#NULL!	0	0	0	#NULL!	#NULL!	855	25- 29.9	4.7	5.8	1.01	4.43	26	158.3	4.9	4	0	#NULL!	#NULL!	#NULL!	#NULL!	0	0	#NULL!	3450
39	26.79	20	0		5.4	14	5	1	0	#NULL!	#NULL!	2	1	1	0	4	0	0	#NULL!	#NULL!	21952	#NULL!	#NULL!	#NULL!	#NULL!	0	0	0	#NULL!	#NULL!	850	25- 29.9	#NULL!	#NULL!	#NULL!	#NULL!	#NULL!	#NULL!	#NULL!	2	60	#NULL!	#NULL!	#NULL!	#NULL!	#NULL!	#NULL!	#NULL!	#NULL!
40	27.17	18	0		2	20	70	1	0	#NULL!	#NULL!	2	1	1	0	4	0	0	#NULL!	6	21903	#NULL!	#NULL!	#NULL!	#NULL!	0	0	0	#NULL!	#NULL!	832	25- 29.9	4.2	10.9	1.89	6.6	#NULL!	61.2	7.6	6	160	#NULL!	#NULL!	#NULL!	#NULL!	0	0	#NULL!	2930
55	24.9	18	0		5	0	12	1	0	#NULL!	#NULL!	2	1	1	0	4	0	0	#NULL!	2.47	21864	#NULL!	#NULL!	#NULL!	#NULL!	0	0	0	#NULL!	#NULL!	813	18.5-24.9	2.39	7.17	2.65	3.45	27	247	3.5	1	100	#NULL!	#NULL!	#NULL!	#NULL!	0	0	#NULL!	3200
39	22.41	#NULL!	0		0.8	50	0	1	0	#NULL!	#NULL!	2	1	0	1	4	0	0	#NULL!	5.8	21822	#NULL!	#NULL!	#NULL!	#NULL!	0	0	0	#NULL!	#NULL!	797	18.5-24.9	5.62	15.64	#NULL!	9.44	#NULL!	#NULL!	#NULL!	7	#NULL!	#NULL!	#NULL!	#NULL!	#NULL!	#NULL!	#NULL!	#NULL!	#NULL!
34	20.68	#NULL!	0		8	10	6	1	0	#NULL!	#NULL!	2	1	1	0	4	0	0	#NULL!	6	21791	#NULL!	#NULL!	#NULL!	#NULL!	0	0	0	#NULL!	#NULL!	786	18.5-24.9	4.4	4.9	1.28	4.13	37.3	#NULL!	#NULL!	4	#NULL!	#NULL!	#NULL!	#NULL!	#NULL!	0	0	#NULL!	#NULL!
38	27.36	#NULL!	0		9	20	8	1	0	#NULL!	#NULL!	2	1	1	0	4	0	0	#NULL!	10.2	21781	#NULL!	#NULL!	#NULL!	#NULL!	0	0	0	#NULL!	#NULL!	784	25- 29.9	3.2	#NULL!	#NULL!	4.02	22.06	#NULL!	#NULL!	#NULL!	#NULL!	#NULL!	#NULL!	#NULL!	#NULL!	0	0	#NULL!	#NULL!
38	31.38	10	0		2.7	28	5	1	0	1.38095	#NULL!	2	1	1	0	4	0	0	#NULL!	3.2	21711	#NULL!	#NULL!	#NULL!	#NULL!	0	0	0	98.5714	1.33333	760	30+	2	12.4	2.55	3.63	#NULL!	#NULL!	#NULL!	3	0	#NULL!	#NULL!	#NULL!	#NULL!	#NULL!	#NULL!	#NULL!	3200
42	24.19	#NULL!	0		2.8	13	9	1	0	#NULL!	#NULL!	2	1	1	0	4	0	0	#NULL!	5.6	21637	#NULL!	#NULL!	#NULL!	#NULL!	0	0	0	#NULL!	#NULL!	732	18.5-24.9	6.3	7.17	1.49	23.5	46	#NULL!	#NULL!	3	#NULL!	#NULL!	#NULL!	#NULL!	#NULL!	0	0	#NULL!	#NULL!
34	24.38	20	0		11	31	77	1	0	#NULL!	#NULL!	2	1	1	0	4	0	0	#NULL!	7.88	21591	#NULL!	#NULL!	#NULL!	#NULL!	0	0	0	#NULL!	#NULL!	711	18.5-24.9	1.1	20.4	1.75	4.43	#NULL!	88	#NULL!	3	#NULL!	#NULL!	#NULL!	#NULL!	#NULL!	0	0	#NULL!	#NULL!
40	24.03	18	0		2.2	27	16	1	0	#NULL!	#NULL!	2	1	1	0	4	0	0	#NULL!	#NULL!	21543	#NULL!	#NULL!	#NULL!	#NULL!	0	0	0	#NULL!	#NULL!	697	18.5-24.9	#NULL!	#NULL!	#NULL!	#NULL!	#NULL!	#NULL!	#NULL!	2	#NULL!	#NULL!	#NULL!	#NULL!	#NULL!	#NULL!	#NULL!	#NULL!	#NULL!
36	24.74	15	0		9.7	34	1	1	0	#NULL!	#NULL!	2	1	0	1	4	0	0	#NULL!	4.8	21504	#NULL!	#NULL!	#NULL!	#NULL!	1	0	0	#NULL!	#NULL!	678	18.5-24.9	8.4	5.6	1.35	5.92	25.3	135.4	4.96	5	1000	#NULL!	15	#NULL!	#NULL!	0	0	#NULL!	3800
36	23.39	23	0		2.9	5	4	1	0	1.13636	#NULL!	2	1	1	0	4	0	0	#NULL!	3.2	21466	#NULL!	#NULL!	#NULL!	#NULL!	0	0	0	89.0909	3	655	18.5-24.9	7.1	5.3	1.84	8.16	64	465.8	10.7	6	309	#NULL!	#NULL!	#NULL!	#NULL!	0	0	#NULL!	#NULL!
34	22.64	18	0		12.6	52	0	1	0	#NULL!	#NULL!	2	1	0	1	4	0	0	#NULL!	4.5	21418	#NULL!	#NULL!	#NULL!	#NULL!	0	0	0	#NULL!	#NULL!	638	18.5-24.9	4.3	10.09	2.28	4.4	56.1	#NULL!	#NULL!	2	293	#NULL!	#NULL!	#NULL!	#NULL!	#NULL!	0	#NULL!	#NULL!
42	26.51	15	0		3.2	0	50	1	0	2.53333	#NULL!	2	1	1	0	4	0	0	#NULL!	4.4	21412	#NULL!	#NULL!	#NULL!	#NULL!	1	0	0	169.333	2	637	25- 29.9	2.9	3.6	3.56	5.45	26	240.3	16.2	2	500	#NULL!	10	10	#NULL!	0	0	#NULL!	#NULL!
30	25.26	#NULL!	0		0.15	0	4	1	0	2.68421	#NULL!	2	1	1	0	4	0	0	#NULL!	9.13	21406	#NULL!	#NULL!	#NULL!	#NULL!	0	0	0	153.684	5	633	25- 29.9	5.46	15.8	1.07	5.1	26.5	#NULL!	#NULL!	6	#NULL!	#NULL!	#NULL!	#NULL!	#NULL!	0	0	#NULL!	2700
35	25.88	#NULL!	0		1.8	16	24	1	0	2.04348	#NULL!	2	1	1	0	4	0	0	#NULL!	12.4	21383	#NULL!	#NULL!	#NULL!	#NULL!	0	0	0	123.043	1.16667	622	25- 29.9	6.6	10.6	6.06	5.57	21	9	#NULL!	2	#NULL!	#NULL!	#NULL!	#NULL!	#NULL!	0	0	#NULL!	#NULL!
44	26.2	20	0		0.5	25	6	1	0	1.58537	41	2	1	1	0	4	0	0	#NULL!	3.4	21312	#NULL!	#NULL!	#NULL!	1	0	0	0	86.0976	1	596	25- 29.9	3	7.3	0.97	7.35	42	132	8	3	200	#NULL!	#NULL!	#NULL!	#NULL!	0	0	#NULL!	#NULL!
20	24.69	#NULL!	0		10	20	5	1	0	1.6875	#NULL!	2	1	1	0	4	0	0	#NULL!	4.01	21305	#NULL!	#NULL!	#NULL!	#NULL!	1	0	0	110.625	3	594	18.5-24.9	5.07	9.39	1.81	7.46	#NULL!	#NULL!	#NULL!	4	0	#NULL!	3	#NULL!	#NULL!	#NULL!	#NULL!	#NULL!	#NULL!
38	25.13	16	0		5	60	0	1	0	1.46667	#NULL!	2	1	0	1	4	0	0	#NULL!	9.1	21273	#NULL!	#NULL!	#NULL!	#NULL!	0	0	0	164	4	579	25- 29.9	4	5.2	1.68	5.86	44	#NULL!	#NULL!	4	#NULL!	#NULL!	#NULL!	#NULL!	#NULL!	0	0	#NULL!	#NULL!
42	25.62	#NULL!	0		5	30	45	1	0	#NULL!	#NULL!	2	1	1	0	4	0	0	#NULL!	33.3	21225	#NULL!	#NULL!	#NULL!	#NULL!	0	0	0	#NULL!	#NULL!	561	25- 29.9	4.44	25.9	1.5	4.24	29	#NULL!	#NULL!	2	#NULL!	#NULL!	#NULL!	#NULL!	#NULL!	0	#NULL!	#NULL!	#NULL!
32	22.49	25	0		11.9	17	13	1	0	3.3	#NULL!	2	1	1	0	4	0	0	#NULL!	#NULL!	21224	#NULL!	#NULL!	#NULL!	#NULL!	1	0	0	140.5	4	560	18.5-24.9	#NULL!	#NULL!	#NULL!	#NULL!	#NULL!	#NULL!	#NULL!	3	#NULL!	#NULL!	20	#NULL!	#NULL!	#NULL!	#NULL!	#NULL!	3800
33	23.04	20	0		6	11	26	1	0	2.4	#NULL!	2	1	1	0	4	0	0	#NULL!	2.6	21215	#NULL!	#NULL!	#NULL!	#NULL!	1	0	0	125	1.8	555	18.5-24.9	9.2	14.7	2.6	6.49	19	140	#NULL!	2	1417	#NULL!	20	#NULL!	#NULL!	1	0	#NULL!	#NULL!
44	25.74	9	0		3	1	10	1	0	2.0625	#NULL!	2	1	1	0	4	0	0	#NULL!	14.3	21208	#NULL!	#NULL!	#NULL!	#NULL!	1	0	0	188.125	1.5	551	25- 29.9	5.4	10.1	1.6	3.5	29.9	26.8	2.2	3	46	#NULL!	20	29	#NULL!	0	0	#NULL!	3800
48	28.37	4	0		1.5	12	6	1	0	2	23.23	2	1	1	0	4	0	0	#NULL!	45.8	21186	#NULL!	#NULL!	#NULL!	0	1	0	0	72.5	3	541	25- 29.9	17.4	13.7	1.38	2.71	25	6	0.17	1	98	#NULL!	1	#NULL!	#NULL!	0	0	#NULL!	#NULL!
37	22.84	11	0		8	15	75	1	0	#NULL!	#NULL!	2	1	1	0	4	0	0	#NULL!	#NULL!	21135	#NULL!	#NULL!	#NULL!	#NULL!	0	0	0	#NULL!	#NULL!	511	18.5-24.9	#NULL!	#NULL!	#NULL!	#NULL!	#NULL!	#NULL!	#NULL!	8	0	#NULL!	#NULL!	#NULL!	#NULL!	#NULL!	#NULL!	#NULL!	#NULL!
51	31.89	18	0		8	24	8	1	0	1.57895	#NULL!	2	1	1	0	4	0	0	#NULL!	5.4	21070	#NULL!	#NULL!	#NULL!	#NULL!	0	0	0	91.5789	2.33333	483	30+	2	10	1.71	5.8	42	119	2.51	2	1000	#NULL!	#NULL!	#NULL!	#NULL!	#NULL!	#NULL!	#NULL!	3000
31	27.47	20	0		0.4	15	5	1	0	1.09091	#NULL!	2	1	1	0	4	0	0	#NULL!	6.2	21029	#NULL!	#NULL!	#NULL!	#NULL!	1	0	0	66.6667	1	462	25- 29.9	3.2	8.3	1.71	5.22	29	#NULL!	#NULL!	2	152	#NULL!	2	#NULL!	#NULL!	#NULL!	#NULL!	#NULL!	#NULL!
44	25.31	12	0		3.6	3	18	1	0	1.94737	#NULL!	2	1	1	0	4	0	0	#NULL!	4.2	21018	#NULL!	#NULL!	#NULL!	#NULL!	0	0	0	110.526	2	458	25- 29.9	2.6	7.5	1.93	5.56	39	86	#NULL!	4	615	#NULL!	#NULL!	#NULL!	#NULL!	0	0	#NULL!	#NULL!
34	24.22	25	0		3	5	54	1	0	#NULL!	#NULL!	2	1	1	0	4	0	0	#NULL!	2.42	20970	#NULL!	#NULL!	#NULL!	#NULL!	1	0	0	#NULL!	#NULL!	436	18.5-24.9	2.26	18	#NULL!	6.44	#NULL!	#NULL!	#NULL!	4	#NULL!	#NULL!	30	#NULL!	#NULL!	0	0	#NULL!	#NULL!
36	26.04	20	0		14.9	0	10	1	0	#NULL!	#NULL!	2	1	1	0	4	0	0	#NULL!	6.1	20934	#NULL!	#NULL!	#NULL!	#NULL!	0	0	0	#NULL!	#NULL!	420	25- 29.9	2.2	#NULL!	1.47	6.03	30	70	#NULL!	8	654	#NULL!	#NULL!	#NULL!	#NULL!	0	0	#NULL!	#NULL!
35	24.31	20	0		3.75	7	11	1	0	1.78947	#NULL!	2	1	1	0	4	0	0	#NULL!	4.76	20922	#NULL!	#NULL!	#NULL!	#NULL!	0	0	0	118.421	4	415	18.5-24.9	1.91	9.2	1.46	2.5	24	106.3	#NULL!	3	1000	#NULL!	#NULL!	#NULL!	#NULL!	0	0	#NULL!	3700
35	#NULL!	#NULL!	0		6.8	2	10	1	0	#NULL!	#NULL!	2	1	1	0	4	0	0	#NULL!	1	20887	#NULL!	#NULL!	#NULL!	#NULL!	0	0	0	#NULL!	#NULL!	396		1.3	13.6	#NULL!	6.02	54	#NULL!	#NULL!	2	299	#NULL!	#NULL!	#NULL!	#NULL!	0	0	#NULL!	#NULL!
39	23.78	23	0		6.5	3	4	1	0	#NULL!	#NULL!	2	1	1	0	4	0	0	#NULL!	#NULL!	20880	#NULL!	#NULL!	#NULL!	#NULL!	0	0	0	#NULL!	#NULL!	392	18.5-24.9	#NULL!	#NULL!	#NULL!	#NULL!	#NULL!	#NULL!	#NULL!	2	83	#NULL!	#NULL!	#NULL!	#NULL!	#NULL!	#NULL!	#NULL!	3750
45	30.39	8	0		0.5	25	60	1	0	1.8	#NULL!	2	1	1	0	4	0	0	#NULL!	12	20855	#NULL!	#NULL!	#NULL!	#NULL!	0	0	0	104.333	2.33333	378	30+	5.4	13.3	3.02	3.01	19	23.5	1.38	3	1000	#NULL!	#NULL!	#NULL!	#NULL!	0	0	#NULL!	#NULL!
28	23.18	16	0		2	16	20	1	0	1.92308	#NULL!	2	1	1	0	4	0	0	#NULL!	9.4	20831	#NULL!	#NULL!	#NULL!	#NULL!	1	0	0	186.923	2	366	18.5-24.9	8.6	14.4	2.43	10.24	64	233.7	#NULL!	7	115	#NULL!	4	#NULL!	#NULL!	0	0	#NULL!	3200
36	22.04	18	0		8	25	5	1	0	#NULL!	#NULL!	2	1	1	0	4	0	0	#NULL!	4.3	20803	#NULL!	#NULL!	#NULL!	#NULL!	0	1	1	#NULL!	#NULL!	354	18.5-24.9	3.5	5.9	1.48	5.57	36	67	#NULL!	3	#NULL!	#NULL!	#NULL!	#NULL!	#NULL!	0	0	#NULL!	#NULL!
55	22.26	20	0		8	8	13	1	0	3.2	#NULL!	2	1	1	0	4	0	0	#NULL!	5.4	20769	#NULL!	#NULL!	#NULL!	#NULL!	0	0	0	150	4	339	18.5-24.9	4	6.3	0.59	6.86	42	133	#NULL!	1	#NULL!	#NULL!	#NULL!	#NULL!	#NULL!	#NULL!	#NULL!	#NULL!	#NULL!
49	26.06	20	0		0.08	0	85	1	0	1.94737	#NULL!	2	1	1	0	4	0	0	#NULL!	5.1	20731	#NULL!	#NULL!	#NULL!	#NULL!	0	0	0	143.684	3.5	323	25- 29.9	2.6	6.5	12.47	3.63	29	153.3	4.1	0	2000	#NULL!	#NULL!	#NULL!	#NULL!	0	0	#NULL!	#NULL!
29	23.84	15	0		6.3	16	4	1	0	#NULL!	#NULL!	2	1	1	0	4	0	0	#NULL!	#NULL!	20721	#NULL!	#NULL!	#NULL!	#NULL!	0	0	0	#NULL!	#NULL!	319	18.5-24.9	#NULL!	#NULL!	#NULL!	#NULL!	#NULL!	#NULL!	#NULL!	3	1000	#NULL!	#NULL!	#NULL!	#NULL!	#NULL!	#NULL!	#NULL!	3500
41	24.09	#NULL!	0		10	30	5	1	0	0.821429	#NULL!	2	1	1	0	4	0	0	#NULL!	2.5	20710	#NULL!	#NULL!	#NULL!	#NULL!	0	0	0	92.1429	3	318	18.5-24.9	3.6	9.3	1.82	4.8	34	#NULL!	#NULL!	6	549	#NULL!	#NULL!	#NULL!	#NULL!	0	0	#NULL!	#NULL!
40	23.31	8	0		0.9	20	5	1	0	#NULL!	#NULL!	2	1	1	0	4	0	0	#NULL!	21.7	20685	#NULL!	#NULL!	#NULL!	#NULL!	1	0	0	#NULL!	#NULL!	310	18.5-24.9	8.1	7.6	0.25	5.49	46.4	#NULL!	#NULL!	2	#NULL!	#NULL!	#NULL!	#NULL!	#NULL!	0	0	#NULL!	#NULL!
32	26.86	20	0		2	0	80	1	0	#NULL!	#NULL!	2	1	1	0	4	0	0	#NULL!	2.59	20676	#NULL!	#NULL!	#NULL!	#NULL!	0	0	0	#NULL!	#NULL!	305	25- 29.9	1.39	8	1.64	3.42	15	40	#NULL!	3	1539	#NULL!	#NULL!	#NULL!	#NULL!	0	#NULL!	#NULL!	#NULL!
39	25.31	#NULL!	0		0.8	0	9	1	0	#NULL!	#NULL!	2	1	1	0	4	0	0	#NULL!	27.9	20654	#NULL!	#NULL!	#NULL!	#NULL!	0	0	0	#NULL!	#NULL!	294	25- 29.9	5.3	6.6	0.39	3.45	28	#NULL!	#NULL!	2	#NULL!	#NULL!	#NULL!	#NULL!	#NULL!	0	#NULL!	#NULL!	#NULL!
36	20.76	20	0		1.6	30	26	1	0	1.93333	#NULL!	2	1	1	0	4	0	0	#NULL!	4.9	20650	#NULL!	#NULL!	#NULL!	#NULL!	0	0	0	190	#NULL!	291	18.5-24.9	3	8.8	2.1	4.08	#NULL!	#NULL!	#NULL!	4	#NULL!	#NULL!	#NULL!	#NULL!	#NULL!	0	#NULL!	#NULL!	#NULL!
32	26.81	#NULL!	0		3.8	21	13	1	0	1.75	#NULL!	2	1	1	0	4	0	0	#NULL!	8.3	20626	#NULL!	#NULL!	#NULL!	#NULL!	0	0	0	90.8333	2.33333	282	25- 29.9	5.8	5	2.41	3.32	24	#NULL!	#NULL!	4	#NULL!	#NULL!	#NULL!	#NULL!	#NULL!	0	0	#NULL!	#NULL!
38	19.88	18	0		11.6	48	0	1	0	#NULL!	#NULL!	2	1	0	1	4	0	0	#NULL!	#NULL!	20567	#NULL!	#NULL!	#NULL!	#NULL!	1	1	1	#NULL!	#NULL!	258	18.5-24.9	#NULL!	#NULL!	#NULL!	#NULL!	#NULL!	#NULL!	#NULL!	3	1002	#NULL!	40	#NULL!	#NULL!	#NULL!	#NULL!	#NULL!	#NULL!
41	29.41	#NULL!	0		4.7	11	12	1	0	#NULL!	#NULL!	2	1	1	0	4	0	0	#NULL!	4.8	20561	#NULL!	#NULL!	#NULL!	#NULL!	0	0	0	#NULL!	#NULL!	254	25- 29.9	3.7	9.6	1.16	4.69	31	#NULL!	#NULL!	3	#NULL!	#NULL!	#NULL!	#NULL!	#NULL!	0	0	#NULL!	#NULL!
47	30.1	20	0		13	28	8	1	0	3.84211	#NULL!	2	1	1	0	4	0	0	#NULL!	6.3	20488	#NULL!	#NULL!	#NULL!	#NULL!	1	0	0	132.632	10	216	30+	6.8	6	3.87	6.52	43	268	#NULL!	3	1355	#NULL!	40	#NULL!	#NULL!	#NULL!	#NULL!	#NULL!	#NULL!
34	29.01	25	0		0.03	37	3	1	0	1.81818	#NULL!	2	1	0	1	4	0	0	#NULL!	3.8	20471	#NULL!	#NULL!	#NULL!	#NULL!	0	0	0	121.364	2	208	25- 29.9	1.1	5.9	3.41	1.79	11	168	#NULL!	4	100	#NULL!	#NULL!	#NULL!	#NULL!	0	0	#NULL!	#NULL!
34	23.46	#NULL!	0		13.4	31	8	1	0	1.94444	#NULL!	2	1	1	0	4	0	0	#NULL!	6.4	20414	#NULL!	#NULL!	#NULL!	#NULL!	1	0	0	125.556	4	183	18.5-24.9	2.8	#NULL!	0.84	7.78	#NULL!	#NULL!	#NULL!	2	#NULL!	#NULL!	10	13	#NULL!	0	0	#NULL!	#NULL!
34	30.72	10	0		14	15	5	1	0	#NULL!	#NULL!	2	1	1	0	4	0	0	#NULL!	15.03	20326	#NULL!	#NULL!	#NULL!	#NULL!	0	0	0	#NULL!	#NULL!	145	30+	5.52	12.08	1.69	4.89	17	16	#NULL!	3	0	#NULL!	#NULL!	#NULL!	#NULL!	#NULL!	#NULL!	#NULL!	2750
37	33.9	25	0		9.6	42	2	1	0	3.11765	#NULL!	2	1	0	1	4	0	0	#NULL!	2.7	20294	#NULL!	#NULL!	#NULL!	#NULL!	1	0	0	164.118	6	132	30+	1.7	5.6	1.06	3.11	20	108.4	3.61	3	1003	#NULL!	10	#NULL!	#NULL!	0	#NULL!	#NULL!	4800
33	27.78	15	0		1.4	30	18	1	0	1.85714	#NULL!	2	1	1	0	4	0	0	#NULL!	5	20192	#NULL!	#NULL!	#NULL!	#NULL!	0	0	0	177.143	4	90	25- 29.9	5.8	11.8	3.42	9.31	39	60.1	5.5	4	1000	#NULL!	#NULL!	#NULL!	#NULL!	0	0	#NULL!	3450
37	21.48	16	0		5.1	12	10	1	0	1.4	#NULL!	2	1	1	0	4	0	0	#NULL!	3.4	20137	#NULL!	#NULL!	#NULL!	#NULL!	0	0	0	59.6667	2.5	61	18.5-24.9	0.1	#NULL!	0.02	16.82	19	135.7	#NULL!	2	214	#NULL!	#NULL!	#NULL!	#NULL!	#NULL!	#NULL!	#NULL!	3500
33	21.22	14	0		14.2	8	10	1	0	#NULL!	#NULL!	2	1	1	0	4	0	0	#NULL!	#NULL!	20136	#NULL!	#NULL!	#NULL!	#NULL!	0	0	0	#NULL!	#NULL!	60	18.5-24.9	#NULL!	#NULL!	#NULL!	#NULL!	#NULL!	#NULL!	#NULL!	2	157	#NULL!	#NULL!	#NULL!	#NULL!	#NULL!	#NULL!	#NULL!	4000
34	25.38	12	0		0.03	25	25	1	0	#NULL!	#NULL!	2	1	1	0	4	0	0	#NULL!	6.1	20096	#NULL!	#NULL!	#NULL!	#NULL!	0	0	0	#NULL!	#NULL!	45	25- 29.9	4.9	8.9	2.32	6.7	16	#NULL!	#NULL!	4	0	#NULL!	#NULL!	#NULL!	#NULL!	0	0	#NULL!	#NULL!
31	24.86	#NULL!	0		10.9	25	12	1	0	2.44	#NULL!	2	1	1	0	4	0	0	#NULL!	5.4	20016	#NULL!	#NULL!	#NULL!	#NULL!	0	0	0	66.8	7	9	18.5-24.9	3.1	5	1.3	4.94	26	#NULL!	#NULL!	1	#NULL!	#NULL!	#NULL!	#NULL!	#NULL!	0	0	#NULL!	#NULL!
41	30.39	20	0		13.4	2	6	1	0	#NULL!	#NULL!	2	1	1	0	4	0	0	#NULL!	5.1	20003	#NULL!	#NULL!	#NULL!	#NULL!	0	0	0	#NULL!	#NULL!	3	30+	5.1	5.4	1.08	3.6	#NULL!	164.9	#NULL!	1	232	#NULL!	#NULL!	#NULL!	#NULL!	0	0	#NULL!	#NULL!
31	22.44	15	0		15	5	1	1	0	1.27513	#NULL!	2	0	1	1	4	0	0	#NULL!	4.6	2027275	#NULL!	#NULL!	#NULL!	#NULL!	0	0	0	153.439	2.58824	3038	18.5-24.9	#NULL!	8.4	1.73	5.85	#NULL!	#NULL!	#NULL!	5	#NULL!	0.06	#NULL!	#NULL!	#NULL!	#NULL!	#NULL!	85	#NULL!
42	25.62	15	0		26	20	2	1	0	#NULL!	#NULL!	2	0	1	1	4	0	0	#NULL!	#NULL!	2027274	#NULL!	#NULL!	#NULL!	#NULL!	1	0	0	#NULL!	#NULL!	3037	25- 29.9	#NULL!	#NULL!	#NULL!	#NULL!	#NULL!	#NULL!	#NULL!	3	#NULL!	#NULL!	12	#NULL!	#NULL!	#NULL!	#NULL!	91	4000
35	25.77	25	0		54	26	3	1	0	0.818182	#NULL!	2	0	1	1	4	0	0	#NULL!	3.23	2027202	#NULL!	#NULL!	#NULL!	#NULL!	1	0	0	55.1515	2	3025	25- 29.9	4.42	16.4	2.17	6.36	43.2	#NULL!	#NULL!	2	#NULL!	0	20	#NULL!	#NULL!	#NULL!	#NULL!	95	4000
40	23.12	15	0		56	20	3	1	0	#NULL!	16.84	2	0	1	1	4	0	0	#NULL!	1.3	2027200	#NULL!	#NULL!	#NULL!	0	0	0	0	#NULL!	#NULL!	3023	18.5-24.9	2.2	7.09	1.65	4.79	#NULL!	#NULL!	#NULL!	3	#NULL!	#NULL!	#NULL!	#NULL!	#NULL!	#NULL!	#NULL!	87	5300
32	26.83	#NULL!	0		56	28	1	1	0	#NULL!	#NULL!	2	0	1	1	4	0	0	#NULL!	#NULL!	2027057	#NULL!	#NULL!	#NULL!	#NULL!	0	0	0	#NULL!	#NULL!	3006	25- 29.9	#NULL!	#NULL!	#NULL!	#NULL!	#NULL!	#NULL!	#NULL!	3	#NULL!	#NULL!	#NULL!	#NULL!	#NULL!	#NULL!	#NULL!	#NULL!	#NULL!
52	28.72	#NULL!	0		16	30	2	1	0	#NULL!	#NULL!	2	0	1	1	4	0	0	#NULL!	10.7	2027017	#NULL!	#NULL!	#NULL!	#NULL!	0	0	0	#NULL!	#NULL!	2999	25- 29.9	5.02	18.9	3.7	3.96	#NULL!	#NULL!	#NULL!	2	#NULL!	#NULL!	#NULL!	#NULL!	#NULL!	#NULL!	#NULL!	#NULL!	#NULL!
39	22.78	#NULL!	0		29	29	2	1	0	#NULL!	#NULL!	2	0	1	1	4	0	0	#NULL!	4.2	2027014	#NULL!	#NULL!	#NULL!	#NULL!	0	0	0	#NULL!	#NULL!	2998	18.5-24.9	3	6.4	#NULL!	7.65	#NULL!	#NULL!	4.4	1	#NULL!	0.5	#NULL!	#NULL!	#NULL!	#NULL!	#NULL!	#NULL!	#NULL!
36	25.95	#NULL!	0		47.6	20	3	1	0	#NULL!	6.7	2	0	1	1	4	0	0	#NULL!	9.1	2026924	#NULL!	#NULL!	#NULL!	0	0	0	0	#NULL!	#NULL!	2989	25- 29.9	3.9	13.6	#NULL!	5.08	#NULL!	#NULL!	#NULL!	3	#NULL!	#NULL!	#NULL!	#NULL!	#NULL!	#NULL!	#NULL!	#NULL!	#NULL!
43	25.06	#NULL!	0		75	30	3	1	0	#NULL!	44.9	2	0	1	1	4	0	0	#NULL!	3.02	2026752	#NULL!	#NULL!	#NULL!	1	0	0	0	#NULL!	#NULL!	2968	25- 29.9	3.36	8.13	#NULL!	3.07	#NULL!	173	9.3	5	#NULL!	#NULL!	#NULL!	#NULL!	#NULL!	#NULL!	#NULL!	#NULL!	#NULL!
42	21.6	20	0		47	25	2	1	0	#NULL!	#NULL!	2	0	1	1	4	0	0	#NULL!	#NULL!	2026579	#NULL!	#NULL!	#NULL!	#NULL!	0	1	1	#NULL!	#NULL!	2958	18.5-24.9	#NULL!	#NULL!	#NULL!	#NULL!	#NULL!	#NULL!	#NULL!	2	4	#NULL!	#NULL!	#NULL!	#NULL!	#NULL!	#NULL!	78	#NULL!
55	29.8	20	0		15	1	2	1	0	#NULL!	52	2	0	1	1	4	0	0	#NULL!	#NULL!	2025809	#NULL!	#NULL!	#NULL!	1	0	0	0	#NULL!	#NULL!	2927	25- 29.9	#NULL!	#NULL!	#NULL!	#NULL!	#NULL!	#NULL!	#NULL!	2	#NULL!	#NULL!	#NULL!	#NULL!	#NULL!	#NULL!	#NULL!	#NULL!	3900
55	22.88	25	0		25	11	1	1	0	2.21951	44.04	2	0	1	1	4	0	0	#NULL!	6.1	2025807	#NULL!	#NULL!	#NULL!	1	0	0	0	170.732	1.18182	2925	18.5-24.9	3.3	5.6	1.2	5.17	32.1	155.3	3.16	3	#NULL!	#NULL!	#NULL!	#NULL!	#NULL!	#NULL!	#NULL!	96	#NULL!
34	23.44	15	0		30	3	2	1	0	2.80571	15.13	2	0	1	1	4	0	0	#NULL!	2.49	2025800	#NULL!	#NULL!	#NULL!	0	1	0	0	143.429	3.58333	2924	18.5-24.9	3.16	578	2.15	4.06	39.9	163.1	3.62	3	#NULL!	3.7	#NULL!	#NULL!	#NULL!	#NULL!	#NULL!	91	#NULL!
37	27.65	8	0		22	26	2	1	0	#NULL!	#NULL!	2	0	1	1	4	0	0	#NULL!	#NULL!	2025787	#NULL!	#NULL!	#NULL!	#NULL!	1	0	0	#NULL!	#NULL!	2920	25- 29.9	#NULL!	#NULL!	#NULL!	#NULL!	#NULL!	#NULL!	#NULL!	3	#NULL!	#NULL!	#NULL!	#NULL!	#NULL!	#NULL!	#NULL!	111	#NULL!
39	24.86	20	0		22	27	1	1	0	1.31295	33.19	2	0	1	1	4	0	0	#NULL!	5.6	2025424	#NULL!	#NULL!	#NULL!	1	1	0	0	98.5612	4.16667	2899	18.5-24.9	3.4	7.8	2.53	4.55	35.5	#NULL!	6.73	5	#NULL!	0.06	#NULL!	#NULL!	#NULL!	#NULL!	#NULL!	98	#NULL!
38	35.81	25	0		16	12	1	1	0	1.88889	#NULL!	2	0	1	1	4	0	0	#NULL!	13	2025189	#NULL!	#NULL!	#NULL!	#NULL!	0	0	0	114.444	4	2894	30+	6.9	11.8	4.21	4.2	32.9	#NULL!	9.18	7	#NULL!	1.3	#NULL!	#NULL!	#NULL!	#NULL!	#NULL!	137	#NULL!
37	24.58	18	0		22	30	3	1	0	1.36842	17.34	2	0	1	1	4	0	0	#NULL!	8.6	2025037	#NULL!	#NULL!	#NULL!	0	0	0	0	92.1053	3	2876	18.5-24.9	4.5	8	2.04	4.55	40.4	120.3	3.83	2	#NULL!	#NULL!	#NULL!	#NULL!	#NULL!	#NULL!	#NULL!	87	#NULL!
39	20.68	9	0		15	20	1	1	0	#NULL!	#NULL!	2	0	1	1	4	0	0	#NULL!	#NULL!	2025030	#NULL!	#NULL!	#NULL!	#NULL!	0	0	0	#NULL!	#NULL!	2873	18.5-24.9	#NULL!	#NULL!	#NULL!	#NULL!	#NULL!	#NULL!	#NULL!	3	800	#NULL!	#NULL!	#NULL!	#NULL!	#NULL!	#NULL!	84	3600
35	30.79	20	0		64.6	30	0	1	0	#NULL!	#NULL!	2	0	1	1	4	0	0	#NULL!	2.6	2024927	#NULL!	#NULL!	#NULL!	#NULL!	0	0	0	#NULL!	#NULL!	2870	30+	1.9	10.3	2.24	3.08	35	161	7.5	4	992	#NULL!	#NULL!	#NULL!	#NULL!	#NULL!	#NULL!	#NULL!	2750
29	23.08	20	0		22.4	0	2	1	0	#NULL!	#NULL!	2	0	1	1	4	0	0	#NULL!	2.5	2024881	#NULL!	#NULL!	#NULL!	#NULL!	1	0	0	#NULL!	#NULL!	2869	18.5-24.9	3.8	14.2	3.42	7.62	28	99.2	#NULL!	1	744	#NULL!	3	12	#NULL!	#NULL!	#NULL!	#NULL!	#NULL!
64	25.8	25	0		62.52	2	3	1	0	1.64706	84.64	2	0	1	1	4	0	0	#NULL!	4.5	2024310	#NULL!	#NULL!	#NULL!	1	0	0	0	104.118	4	2845	25- 29.9	2.2	7.8	0.71	4.83	46	95.3	2.2	3	#NULL!	2.3	#NULL!	#NULL!	#NULL!	#NULL!	#NULL!	99	#NULL!
46	20.16	25	0		30	20	2	1	0	#NULL!	48.83	2	0	1	1	4	0	0	#NULL!	3.7	2023477	#NULL!	#NULL!	#NULL!	1	1	0	0	#NULL!	#NULL!	2762	18.5-24.9	5.3	20.7	2.53	#NULL!	#NULL!	#NULL!	#NULL!	6	#NULL!	#NULL!	1	6	#NULL!	#NULL!	#NULL!	84	#NULL!
37	24.52	25	0		15	10	3	1	0	#NULL!	#NULL!	2	0	1	1	4	0	0	#NULL!	#NULL!	2022884	#NULL!	#NULL!	#NULL!	#NULL!	0	0	0	#NULL!	#NULL!	2746	18.5-24.9	#NULL!	#NULL!	#NULL!	#NULL!	#NULL!	#NULL!	#NULL!	2	2	#NULL!	#NULL!	#NULL!	#NULL!	#NULL!	#NULL!	104	#NULL!
31	25.95	25	0		46	16	1	1	0	#NULL!	#NULL!	2	0	1	1	4	0	0	#NULL!	#NULL!	2022831	#NULL!	#NULL!	#NULL!	#NULL!	1	0	0	#NULL!	#NULL!	2745	25- 29.9	#NULL!	#NULL!	#NULL!	#NULL!	#NULL!	#NULL!	#NULL!	3	#NULL!	#NULL!	10	16	#NULL!	#NULL!	#NULL!	86.5	3500
40	24.61	25	0		82	30	3	1	0	2.28571	8.17	2	0	1	1	4	0	0	#NULL!	7.3	2022813	#NULL!	#NULL!	#NULL!	0	0	0	0	175.714	5	2729	18.5-24.9	5.3	8.9	0.93	6.99	56	#NULL!	23	2	#NULL!	0.5	#NULL!	#NULL!	#NULL!	#NULL!	#NULL!	90	#NULL!
41	26.73	23	0		68	10	1	1	0	1.56164	44.35	2	0	1	1	4	0	0	#NULL!	1.9	2022789	#NULL!	#NULL!	#NULL!	1	0	0	0	146.575	1.57692	2718	25- 29.9	2.4	6.2	1.77	5.63	42	165	6.07	4	#NULL!	1.2	#NULL!	#NULL!	#NULL!	#NULL!	#NULL!	96	#NULL!
41	25.18	25	0		30	8	2	1	0	#NULL!	#NULL!	2	0	1	1	4	0	0	#NULL!	1.5	2022092	#NULL!	#NULL!	#NULL!	#NULL!	1	0	0	#NULL!	#NULL!	2704	25- 29.9	5.3	8.4	#NULL!	5.27	67	521.9	22.3	5	#NULL!	#NULL!	#NULL!	#NULL!	#NULL!	#NULL!	#NULL!	90	#NULL!
33	24.66	20	0		25	25	1	1	0	#NULL!	23.48	2	0	1	1	4	0	0	#NULL!	#NULL!	2021592	#NULL!	#NULL!	#NULL!	0	1	0	0	#NULL!	#NULL!	2696	18.5-24.9	#NULL!	#NULL!	#NULL!	#NULL!	#NULL!	#NULL!	#NULL!	4	#NULL!	#NULL!	#NULL!	#NULL!	#NULL!	#NULL!	#NULL!	82	#NULL!
19	21.63	15	0		61.5	0	2	1	0	#NULL!	#NULL!	2	0	1	1	4	0	0	#NULL!	#NULL!	2021584	#NULL!	#NULL!	#NULL!	#NULL!	0	0	0	#NULL!	#NULL!	2692	18.5-24.9	#NULL!	#NULL!	#NULL!	#NULL!	#NULL!	#NULL!	#NULL!	5	143	#NULL!	#NULL!	#NULL!	#NULL!	#NULL!	#NULL!	74	#NULL!
20	24.4	#NULL!	0		83.9	25	0	1	0	#NULL!	#NULL!	2	0	1	1	4	0	0	#NULL!	#NULL!	2021575	#NULL!	#NULL!	#NULL!	#NULL!	1	0	0	#NULL!	#NULL!	2684	18.5-24.9	#NULL!	#NULL!	#NULL!	#NULL!	#NULL!	#NULL!	#NULL!	3	#NULL!	#NULL!	#NULL!	#NULL!	#NULL!	#NULL!	#NULL!	#NULL!	#NULL!
29	25.31	15	0		24	20	3	1	0	#NULL!	#NULL!	2	0	1	1	4	0	0	#NULL!	#NULL!	2021566	#NULL!	#NULL!	#NULL!	#NULL!	0	0	0	#NULL!	#NULL!	2679	25- 29.9	#NULL!	#NULL!	#NULL!	#NULL!	#NULL!	#NULL!	#NULL!	3	#NULL!	#NULL!	#NULL!	#NULL!	#NULL!	#NULL!	#NULL!	97	#NULL!
0	22.04	15	0		44	29	2	1	0	1.74902	#NULL!	2	0	1	1	4	0	0	#NULL!	2.43	2021561	#NULL!	#NULL!	#NULL!	#NULL!	1	0	0	143.137	1.72414	2674	18.5-24.9	5.02	579.4	3.25	10.98	#NULL!	#NULL!	#NULL!	4	#NULL!	#NULL!	7	#NULL!	#NULL!	#NULL!	#NULL!	81	#NULL!
36	25.74	13	0		60	15	1	1	0	2.25	#NULL!	2	0	1	1	4	0	0	#NULL!	2.9	2021559	#NULL!	#NULL!	#NULL!	#NULL!	0	0	0	127.5	1.33333	2672	25- 29.9	4.9	6.8	2.27	3.98	24	#NULL!	4.3	2	#NULL!	#NULL!	#NULL!	#NULL!	#NULL!	#NULL!	#NULL!	99	3350
22	20.88	18	0		64	11	1	1	0	#NULL!	#NULL!	2	0	1	1	4	0	0	#NULL!	#NULL!	2021551	#NULL!	#NULL!	#NULL!	#NULL!	0	0	0	#NULL!	#NULL!	2669	18.5-24.9	1.7	16.5	2.49	4.1	39	#NULL!	#NULL!	3	1617	#NULL!	#NULL!	#NULL!	#NULL!	#NULL!	#NULL!	79	#NULL!
20	24.21	18	0		18.3	22	2	1	0	#NULL!	#NULL!	2	0	1	1	4	0	0	#NULL!	#NULL!	2021550	#NULL!	#NULL!	#NULL!	#NULL!	0	0	0	#NULL!	#NULL!	2668	18.5-24.9	#NULL!	#NULL!	#NULL!	#NULL!	#NULL!	#NULL!	#NULL!	#NULL!	2136	#NULL!	#NULL!	#NULL!	#NULL!	#NULL!	#NULL!	85	#NULL!
21	19.87	#NULL!	0		121.1	15	1	1	0	#NULL!	#NULL!	2	0	1	1	4	0	0	#NULL!	#NULL!	2021546	#NULL!	#NULL!	#NULL!	#NULL!	0	0	0	#NULL!	#NULL!	2666	18.5-24.9	#NULL!	#NULL!	#NULL!	#NULL!	#NULL!	#NULL!	#NULL!	3	882	#NULL!	#NULL!	#NULL!	#NULL!	#NULL!	#NULL!	76	#NULL!
26	24.25	20	0		16.1	5	0	1	0	#NULL!	#NULL!	2	0	1	1	4	0	0	#NULL!	#NULL!	2021526	#NULL!	#NULL!	#NULL!	#NULL!	0	0	0	#NULL!	#NULL!	2653	18.5-24.9	#NULL!	#NULL!	#NULL!	#NULL!	#NULL!	#NULL!	#NULL!	5	365	#NULL!	#NULL!	#NULL!	#NULL!	#NULL!	#NULL!	91	#NULL!
21	29.39	#NULL!	0		43.4	0	1	1	0	#NULL!	#NULL!	2	0	1	1	4	0	0	#NULL!	#NULL!	2021521	#NULL!	#NULL!	#NULL!	#NULL!	0	0	0	#NULL!	#NULL!	2649	25- 29.9	#NULL!	#NULL!	#NULL!	#NULL!	#NULL!	#NULL!	#NULL!	2	409	#NULL!	#NULL!	#NULL!	#NULL!	#NULL!	#NULL!	106	#NULL!
38	25.95	25	0		40	28	1	1	0	1.6	24.79	2	0	1	1	4	0	0	#NULL!	2.6	2021488	#NULL!	#NULL!	#NULL!	0	1	0	0	116	1.4	2642	25- 29.9	3	14.8	#NULL!	3.42	32	#NULL!	12.2	4	#NULL!	1.2	2	#NULL!	#NULL!	#NULL!	#NULL!	98	#NULL!
23	20.75	23	0		35	27	1	1	0	#NULL!	#NULL!	2	0	1	1	4	0	0	#NULL!	#NULL!	2021474	#NULL!	#NULL!	#NULL!	#NULL!	0	0	0	#NULL!	#NULL!	2638	18.5-24.9	#NULL!	#NULL!	#NULL!	#NULL!	#NULL!	#NULL!	#NULL!	2	#NULL!	#NULL!	#NULL!	#NULL!	#NULL!	#NULL!	#NULL!	74	#NULL!
22	21.91	16	0		27	30	1	1	0	#NULL!	13.56	2	0	1	1	4	0	0	#NULL!	#NULL!	2021471	#NULL!	#NULL!	#NULL!	0	0	0	0	#NULL!	#NULL!	2635	18.5-24.9	#NULL!	#NULL!	#NULL!	#NULL!	#NULL!	#NULL!	#NULL!	1	244	#NULL!	#NULL!	#NULL!	#NULL!	#NULL!	#NULL!	73	#NULL!
41	27.34	10	0		18	10	1	1	0	1.8599	33	2	0	1	1	4	0	0	#NULL!	7.1	2021440	#NULL!	#NULL!	#NULL!	1	0	0	0	103.382	1.8	2621	25- 29.9	5.8	15.6	#NULL!	5.03	42.6	#NULL!	#NULL!	3	#NULL!	#NULL!	#NULL!	#NULL!	#NULL!	#NULL!	#NULL!	104	#NULL!
41	21.88	18	0		18	30	3	1	0	#NULL!	#NULL!	2	0	1	1	4	0	0	#NULL!	7.5	2021439	#NULL!	#NULL!	#NULL!	#NULL!	1	0	0	#NULL!	#NULL!	2620	18.5-24.9	6.47	197.1	0.97	7.14	#NULL!	#NULL!	#NULL!	1	#NULL!	#NULL!	10	#NULL!	#NULL!	#NULL!	#NULL!	85	4000
32	28.73	15	0		40	24	3	1	0	1	0.37	2	0	1	1	4	0	0	#NULL!	3.6	2021429	#NULL!	#NULL!	#NULL!	0	0	0	0	128.125	8.5	2611	25- 29.9	5	6.9	1.74	4.51	29	145	3.89	3	#NULL!	0.5	#NULL!	#NULL!	#NULL!	#NULL!	#NULL!	105	4000
31	23.67	#NULL!	0		18	9	2	1	0	2.0917	68.66	2	0	1	1	4	0	0	#NULL!	5.5	2021428	#NULL!	#NULL!	#NULL!	1	1	0	0	83.4061	1.96429	2610	18.5-24.9	6.2	483	2.58	3.24	#NULL!	262.1	14.62	2	#NULL!	#NULL!	#NULL!	#NULL!	#NULL!	#NULL!	#NULL!	103	3500
49	32.41	19	0		84	30	2	1	0	2.125	85.77	2	0	1	1	4	0	0	#NULL!	3.3	2021424	#NULL!	#NULL!	#NULL!	1	0	0	0	125	1.5	2609	30+	5.8	5.7	1.47	2.74	15	#NULL!	12.1	3	#NULL!	0.7	#NULL!	#NULL!	#NULL!	#NULL!	#NULL!	114	#NULL!
34	24.05	20	0		32	12	0	1	0	1.51724	43.52	2	0	1	1	4	0	0	#NULL!	6.7	2021402	#NULL!	#NULL!	#NULL!	1	1	0	0	109.655	3.66667	2604	18.5-24.9	4.7	14.1	#NULL!	3.63	23	159.2	6.05	4	#NULL!	#NULL!	5	15	#NULL!	#NULL!	#NULL!	92	2700
42	21.22	15	0		40	20	1	1	0	1.8125	21.92	2	0	1	1	4	0	0	#NULL!	3.5	2021378	#NULL!	#NULL!	#NULL!	0	0	0	0	161.875	5	2589	18.5-24.9	5.3	4.8	2.31	5.19	29	142.7	2.8	3	#NULL!	0.3	#NULL!	#NULL!	#NULL!	#NULL!	#NULL!	80	3750
45	22.53	15	0		15	18	2	1	0	1.56	30.12	2	0	1	1	4	0	0	#NULL!	9	2021376	#NULL!	#NULL!	#NULL!	1	0	0	0	116.4	2.5	2587	18.5-24.9	7.6	9.4	1.82	5.43	43	201.4	1.82	3	#NULL!	1.2	#NULL!	#NULL!	#NULL!	#NULL!	#NULL!	95	3800
43	23.12	25	0		25	26	1	1	0	#NULL!	#NULL!	2	0	1	1	4	0	0	#NULL!	#NULL!	2021370	#NULL!	#NULL!	#NULL!	#NULL!	1	0	0	#NULL!	#NULL!	2583	18.5-24.9	#NULL!	#NULL!	#NULL!	#NULL!	#NULL!	#NULL!	#NULL!	2	#NULL!	#NULL!	3	25	#NULL!	#NULL!	#NULL!	93	4500
41	22.64	15	0		76	22	2	1	0	1.94444	18.41	2	0	1	1	4	0	0	#NULL!	3.9	2021367	#NULL!	#NULL!	#NULL!	0	0	0	0	158.333	2.33333	2581	18.5-24.9	3.5	8.7	2.83	6.06	#NULL!	#NULL!	#NULL!	2	#NULL!	8	#NULL!	#NULL!	#NULL!	#NULL!	#NULL!	86	3500
45	25.17	18	0		38	27	2	1	0	1.68862	34.55	2	0	1	1	4	0	0	#NULL!	4.4	2021323	#NULL!	#NULL!	#NULL!	1	0	0	0	144.311	2.85714	2549	25- 29.9	2.48	8.66	4.28	3.42	41.9	245.92	4.67	3	#NULL!	0.09	#NULL!	#NULL!	#NULL!	#NULL!	#NULL!	99.5	#NULL!
35	24.21	12	0		25	24	0	1	0	#NULL!	#NULL!	2	0	1	1	4	0	0	#NULL!	5.1	2021286	#NULL!	#NULL!	#NULL!	#NULL!	0	0	0	#NULL!	#NULL!	2538	18.5-24.9	#NULL!	#NULL!	#NULL!	5.46	#NULL!	#NULL!	#NULL!	2	#NULL!	#NULL!	#NULL!	#NULL!	#NULL!	#NULL!	#NULL!	92	3450
51	26.2	20	0		25	24	3	1	0	2.68613	40.3	2	0	1	1	4	0	0	#NULL!	7.6	2021279	#NULL!	#NULL!	#NULL!	1	0	0	0	178.102	1.22581	2534	25- 29.9	3.1	10.6	5.83	2.15	#NULL!	#NULL!	#NULL!	1	#NULL!	#NULL!	#NULL!	#NULL!	#NULL!	#NULL!	#NULL!	96	#NULL!
40	26.17	25	0		22	0	1	1	0	#NULL!	#NULL!	2	0	1	1	4	0	0	#NULL!	2.7	2021267	#NULL!	#NULL!	#NULL!	#NULL!	0	0	0	#NULL!	#NULL!	2527	25- 29.9	6.1	13	1.42	#NULL!	#NULL!	#NULL!	#NULL!	3	#NULL!	#NULL!	#NULL!	#NULL!	#NULL!	#NULL!	#NULL!	95	#NULL!
43	28.08	20	0		16	5	2	1	0	1.95238	60.69	2	0	1	1	4	0	0	#NULL!	1.9	2021249	#NULL!	#NULL!	#NULL!	1	0	0	0	109.524	2.5	2523	25- 29.9	2	7.2	2.88	12.77	23	221.5	4.48	1	#NULL!	0.6	#NULL!	#NULL!	#NULL!	0	#NULL!	111	#NULL!
34	27.36	20	0		26	20	3	1	0	2.27778	45.6	2	0	1	1	4	0	0	#NULL!	2.4	2020318	#NULL!	#NULL!	#NULL!	1	0	0	0	145.556	3	2514	25- 29.9	1.9	13.4	1.95	4.48	44	265.3	4.82	2	0	#NULL!	#NULL!	#NULL!	#NULL!	0	#NULL!	100	3700
48	18.42	20	0		17.9	7	1	1	0	1.3125	55.61	2	0	1	1	4	0	0	#NULL!	3.3	2019702	#NULL!	#NULL!	#NULL!	1	0	0	0	#NULL!	6	2449	<18.5	2.5	#NULL!	1.37	6.46	82	151.9	8.03	6	529	#NULL!	#NULL!	#NULL!	#NULL!	#NULL!	#NULL!	62	#NULL!
35	22.88	20	0		70	24	1	1	0	#NULL!	13.93	2	0	1	1	4	0	0	#NULL!	3.1	2019673	#NULL!	#NULL!	#NULL!	0	0	0	0	#NULL!	#NULL!	2433	18.5-24.9	3.61	6.8	0.79	5.19	33.2	238.45	4.49	4	#NULL!	#NULL!	#NULL!	#NULL!	#NULL!	#NULL!	#NULL!	97	3500
27	#NULL!	#NULL!	0		49.6	30	2	1	0	2.33333	#NULL!	2	0	1	1	4	0	0	#NULL!	#NULL!	2019609	#NULL!	#NULL!	#NULL!	#NULL!	0	0	0	208.333	5	2428		#NULL!	#NULL!	#NULL!	10.9	#NULL!	#NULL!	#NULL!	3	#NULL!	#NULL!	#NULL!	#NULL!	#NULL!	#NULL!	#NULL!	#NULL!	#NULL!
50	27.16	15	0		100	25	1	1	0	3.38462	43.69	2	0	1	1	4	0	0	#NULL!	2.29	2019368	#NULL!	#NULL!	#NULL!	1	0	0	0	157.692	5	2422	25- 29.9	3.53	13.18	1.18	4.84	25	182.9	2.94	1	#NULL!	#NULL!	#NULL!	#NULL!	#NULL!	0	0	#NULL!	4000
35	24.19	10	0		21	23	3	1	0	#NULL!	#NULL!	2	0	1	1	4	0	0	#NULL!	#NULL!	2019118	#NULL!	#NULL!	#NULL!	#NULL!	1	0	0	#NULL!	#NULL!	2393	18.5-24.9	#NULL!	#NULL!	#NULL!	#NULL!	#NULL!	#NULL!	#NULL!	2	1000	#NULL!	20	17	#NULL!	#NULL!	#NULL!	98	#NULL!
41	30.25	23	0		57	9	2	1	0	#NULL!	#NULL!	2	0	1	1	4	0	0	#NULL!	#NULL!	2019107	#NULL!	#NULL!	#NULL!	#NULL!	0	0	0	#NULL!	#NULL!	2386	30+	#NULL!	#NULL!	#NULL!	#NULL!	#NULL!	#NULL!	#NULL!	4	0	#NULL!	#NULL!	#NULL!	#NULL!	#NULL!	#NULL!	109	3880
35	32.32	15	0		18	22	1	1	0	#NULL!	#NULL!	2	0	1	1	4	0	0	#NULL!	#NULL!	2019093	#NULL!	#NULL!	#NULL!	#NULL!	0	0	0	#NULL!	#NULL!	2379	30+	#NULL!	#NULL!	#NULL!	#NULL!	#NULL!	#NULL!	#NULL!	2	0	#NULL!	#NULL!	#NULL!	#NULL!	0	0	109	#NULL!
36	26.12	25	0		80	20	3	1	0	1.30435	11.77	2	0	1	1	4	0	0	#NULL!	3.1	2019092	#NULL!	#NULL!	#NULL!	0	1	0	0	135.652	1	2378	25- 29.9	4.4	5.2	0.98	3.64	41	151	7.28	5	#NULL!	#NULL!	1	20	#NULL!	#NULL!	#NULL!	95	4200
35	21.45	15	0		16	21	1	1	0	#NULL!	22.31	2	0	1	1	4	0	0	#NULL!	#NULL!	2019021	#NULL!	#NULL!	#NULL!	0	1	0	0	#NULL!	#NULL!	2358	18.5-24.9	#NULL!	#NULL!	#NULL!	#NULL!	#NULL!	#NULL!	#NULL!	3	#NULL!	#NULL!	1	#NULL!	#NULL!	#NULL!	#NULL!	102	3250
39	22.98	10	0		17	30	3	1	0	1.46667	22.81	2	0	1	1	4	0	0	#NULL!	11.08	2019019	#NULL!	#NULL!	#NULL!	0	0	0	0	74.902	2.22727	2357	18.5-24.9	#NULL!	5.01	0.94	3.92	#NULL!	110	10.9	2	10	#NULL!	#NULL!	#NULL!	#NULL!	#NULL!	#NULL!	89	2900
34	25.74	20	0		20	20	1	1	0	#NULL!	29.07	2	0	1	1	4	0	0	#NULL!	6.4	2018890	#NULL!	#NULL!	#NULL!	0	1	0	0	#NULL!	#NULL!	2343	25- 29.9	4.4	249	1.68	5.64	33	#NULL!	8.17	3	#NULL!	#NULL!	20	14	#NULL!	0	0	98	3400
43	24.16	15	0		26	0	1	1	0	1.5	24.99	2	0	1	1	4	0	0	#NULL!	4.5	2018628	#NULL!	#NULL!	#NULL!	0	0	1	1	68.2143	8	2328	18.5-24.9	6.3	7	#NULL!	4.2	#NULL!	#NULL!	#NULL!	4	182	#NULL!	#NULL!	#NULL!	#NULL!	#NULL!	#NULL!	94	#NULL!
48	24.8	14	0		85.9	1	1	1	0	#NULL!	#NULL!	2	0	1	1	4	0	0	#NULL!	#NULL!	2018619	#NULL!	#NULL!	#NULL!	#NULL!	0	0	0	#NULL!	#NULL!	2325	18.5-24.9	#NULL!	#NULL!	#NULL!	#NULL!	#NULL!	#NULL!	#NULL!	2	502	#NULL!	#NULL!	#NULL!	#NULL!	#NULL!	#NULL!	85	3000
39	25.64	#NULL!	0		40	25	1	1	0	#NULL!	#NULL!	2	0	1	1	4	0	0	#NULL!	24	2018412	#NULL!	#NULL!	#NULL!	#NULL!	0	0	0	#NULL!	#NULL!	2324	25- 29.9	15.9	#NULL!	3.22	3.63	#NULL!	#NULL!	#NULL!	4	#NULL!	#NULL!	#NULL!	#NULL!	#NULL!	#NULL!	#NULL!	#NULL!	#NULL!
42	25.68	15	0		25	30	1	1	0	#NULL!	48.1	2	0	1	1	4	0	0	#NULL!	4.3	2018038	#NULL!	#NULL!	#NULL!	1	0	0	0	#NULL!	#NULL!	2313	25- 29.9	3.3	8.4	1.6	6.19	70	244.6	4.69	4	100	#NULL!	#NULL!	#NULL!	#NULL!	#NULL!	#NULL!	102	3100
42	25	15	0		22.1	21	1	1	0	2.53333	#NULL!	2	0	1	1	4	0	0	#NULL!	#NULL!	2017827	#NULL!	#NULL!	#NULL!	#NULL!	0	0	0	180	3	2301	25- 29.9	#NULL!	#NULL!	#NULL!	#NULL!	#NULL!	#NULL!	#NULL!	4	402	#NULL!	#NULL!	#NULL!	#NULL!	#NULL!	#NULL!	95	4000
40	#NULL!	#NULL!	0		92.5	2	1	1	0	#NULL!	#NULL!	2	0	1	1	4	0	0	#NULL!	#NULL!	2017610	#NULL!	#NULL!	#NULL!	#NULL!	0	0	0	#NULL!	#NULL!	2279		#NULL!	#NULL!	#NULL!	#NULL!	#NULL!	#NULL!	#NULL!	3	980	#NULL!	#NULL!	#NULL!	#NULL!	#NULL!	#NULL!	#NULL!	#NULL!
36	21.98	15	0		32	27	1	1	0	#NULL!	50	2	0	1	1	4	0	0	#NULL!	4	2017607	#NULL!	#NULL!	#NULL!	1	0	0	0	#NULL!	#NULL!	2277	18.5-24.9	3.2	8	1.21	7.37	30	106.8	5.58	5	200	#NULL!	#NULL!	#NULL!	#NULL!	0	#NULL!	84	3320
32	24.76	12	0		30	15	1	1	0	#NULL!	#NULL!	2	0	1	1	4	0	0	#NULL!	#NULL!	2017355	#NULL!	#NULL!	#NULL!	#NULL!	0	0	0	#NULL!	#NULL!	2254	18.5-24.9	#NULL!	#NULL!	#NULL!	#NULL!	#NULL!	#NULL!	#NULL!	2	480	#NULL!	#NULL!	#NULL!	#NULL!	#NULL!	#NULL!	87	2500
44	24.22	20	0		41	10	1	1	0	1.19048	14.09	2	0	1	1	4	0	0	#NULL!	2.32	2017345	#NULL!	#NULL!	#NULL!	0	1	0	0	118.571	1.6	2246	18.5-24.9	2.45	4.71	1.1	6.05	27.6	133.3	16.4	3	500	#NULL!	8	#NULL!	#NULL!	0	#NULL!	103	3300
30	25.45	12	0		58.5	26	1	1	0	4.64706	#NULL!	2	0	1	1	4	0	0	#NULL!	#NULL!	2017339	#NULL!	#NULL!	#NULL!	#NULL!	0	0	0	187.647	#NULL!	2244	25- 29.9	#NULL!	#NULL!	#NULL!	#NULL!	#NULL!	#NULL!	#NULL!	3	2543	#NULL!	#NULL!	#NULL!	#NULL!	#NULL!	#NULL!	101	#NULL!
34	24.99	16	0		19	30	1	1	0	1	#NULL!	2	0	1	1	4	0	0	#NULL!	9.3	2016972	#NULL!	#NULL!	#NULL!	#NULL!	0	0	0	71.7241	2	2217	18.5-24.9	3.5	4.8	#NULL!	4.63	#NULL!	#NULL!	#NULL!	2	1000	#NULL!	#NULL!	#NULL!	#NULL!	#NULL!	#NULL!	88	3510
30	30.86	25	0		70.2	15	1	1	0	#NULL!	#NULL!	2	0	1	1	4	0	0	#NULL!	#NULL!	2016963	#NULL!	#NULL!	#NULL!	#NULL!	0	0	0	#NULL!	#NULL!	2212	30+	#NULL!	#NULL!	#NULL!	#NULL!	#NULL!	#NULL!	#NULL!	4	964	#NULL!	#NULL!	#NULL!	#NULL!	#NULL!	#NULL!	106	3500
46	22.5	25	0		70	15	1	1	0	#NULL!	#NULL!	2	0	1	1	4	0	0	#NULL!	#NULL!	2016705	#NULL!	#NULL!	#NULL!	#NULL!	0	0	0	#NULL!	#NULL!	2207	18.5-24.9	#NULL!	#NULL!	#NULL!	#NULL!	#NULL!	#NULL!	#NULL!	1	1200	#NULL!	#NULL!	#NULL!	#NULL!	#NULL!	#NULL!	86	#NULL!
38	21.5	14	0		26.5	30	0	1	0	2.64286	25.76	2	0	1	1	4	0	0	#NULL!	4.8	2016674	#NULL!	#NULL!	#NULL!	0	0	0	0	156.429	#NULL!	2199	18.5-24.9	1.7	4	0.42	2.81	24	163.6	4.56	3	250	#NULL!	#NULL!	#NULL!	#NULL!	#NULL!	#NULL!	91	#NULL!
41	23.59	20	0		57.8	23	2	1	0	#NULL!	14.3	2	0	1	1	4	0	0	#NULL!	3.4	2016640	#NULL!	#NULL!	#NULL!	0	0	0	0	#NULL!	#NULL!	2182	18.5-24.9	1.7	9.5	1.6	5.58	42	47.4	7.47	3	294	#NULL!	#NULL!	#NULL!	#NULL!	#NULL!	#NULL!	102	3800
44	24.49	20	0		97.9	27	0	1	0	#NULL!	#NULL!	2	0	1	1	4	0	0	#NULL!	5.2	2016626	#NULL!	#NULL!	#NULL!	#NULL!	0	0	0	#NULL!	#NULL!	2176	18.5-24.9	3.4	#NULL!	#NULL!	3.74	#NULL!	#NULL!	#NULL!	1	620	#NULL!	#NULL!	#NULL!	20	#NULL!	#NULL!	88	#NULL!
37	24.77	18	0		20	20	1	1	0	1.34783	#NULL!	2	0	1	1	4	0	0	#NULL!	#NULL!	2016618	#NULL!	#NULL!	#NULL!	#NULL!	0	1	1	152.609	4	2170	18.5-24.9	#NULL!	#NULL!	#NULL!	#NULL!	#NULL!	#NULL!	#NULL!	2	80	#NULL!	#NULL!	#NULL!	#NULL!	#NULL!	#NULL!	92	2500
40	25.76	20	0		19.34	12	1	1	0	#NULL!	30	2	0	1	1	4	0	0	#NULL!	14.8	2016240	#NULL!	#NULL!	#NULL!	1	0	0	0	#NULL!	#NULL!	2157	25- 29.9	3.9	2.88	1.71	3.08	18.1	65.6	2.86	3	159	#NULL!	#NULL!	#NULL!	#NULL!	0	#NULL!	92	#NULL!
36	22.86	15	0		47.5	17	1	1	0	0.911765	1.46	2	0	1	1	4	0	0	#NULL!	1.6	2016238	#NULL!	#NULL!	#NULL!	0	0	0	0	85.2941	6	2155	18.5-24.9	4.2	3.5	3.18	5.88	53	311.1	8.16	4	414	#NULL!	#NULL!	#NULL!	#NULL!	0	#NULL!	88	3300
39	29.84	20	0		20	10	1	1	0	#NULL!	35.2	2	0	1	1	4	0	0	#NULL!	4.3	2016224	#NULL!	#NULL!	#NULL!	1	0	0	0	#NULL!	#NULL!	2147	25- 29.9	2	7.3	1.3	2.73	15	106.8	3.96	2	107	#NULL!	#NULL!	#NULL!	#NULL!	#NULL!	#NULL!	111	3800
42	24.68	18	0		50	20	2	1	0	#NULL!	#NULL!	2	0	1	1	4	0	0	#NULL!	#NULL!	2016220	#NULL!	#NULL!	#NULL!	#NULL!	1	0	0	#NULL!	#NULL!	2145	18.5-24.9	#NULL!	#NULL!	#NULL!	#NULL!	#NULL!	#NULL!	#NULL!	3	500	#NULL!	2	7	#NULL!	#NULL!	#NULL!	87	3400
33	26.12	15	0		18	14	3	1	0	#NULL!	14.84	2	0	1	1	4	0	0	#NULL!	5.3	2016174	#NULL!	#NULL!	#NULL!	0	0	0	0	#NULL!	#NULL!	2135	25- 29.9	4.7	6.4	1.35	4.68	26	265.2	9.26	3	0	#NULL!	#NULL!	#NULL!	#NULL!	0	#NULL!	96	3250
34	22.79	9	0		124.3	31	1	1	0	#NULL!	#NULL!	2	0	1	1	4	0	0	#NULL!	#NULL!	2016170	#NULL!	#NULL!	#NULL!	#NULL!	1	0	0	#NULL!	#NULL!	2132	18.5-24.9	#NULL!	#NULL!	#NULL!	#NULL!	#NULL!	#NULL!	#NULL!	5	1343	#NULL!	10	14	#NULL!	#NULL!	#NULL!	95	3450
33	30.42	15	0		23.1	15	2	1	0	1.23077	#NULL!	2	0	1	1	4	0	0	#NULL!	1.3	2015613	#NULL!	#NULL!	#NULL!	#NULL!	1	0	0	107.692	1.75	2119	30+	3	#NULL!	1.36	0.88	#NULL!	#NULL!	#NULL!	2	3049	#NULL!	5	18	#NULL!	#NULL!	#NULL!	119	3500
37	#NULL!	#NULL!	0		44.6	12	0	1	0	#NULL!	#NULL!	2	0	1	1	4	0	0	#NULL!	#NULL!	2015569	#NULL!	#NULL!	#NULL!	#NULL!	0	0	0	#NULL!	#NULL!	2112		#NULL!	#NULL!	#NULL!	#NULL!	#NULL!	#NULL!	#NULL!	1	228	#NULL!	#NULL!	#NULL!	#NULL!	#NULL!	#NULL!	#NULL!	4050
33	25.47	12	0		29.8	25	1	1	0	#NULL!	#NULL!	2	0	1	1	4	0	0	#NULL!	2.4	2015560	#NULL!	#NULL!	#NULL!	#NULL!	1	0	0	#NULL!	#NULL!	2107	25- 29.9	7.1	21.9	1.53	5.4	32	163.5	3.11	1	424	#NULL!	8	#NULL!	#NULL!	0	0	90	#NULL!
38	#NULL!	18	0		36.7	24	1	1	0	#NULL!	#NULL!	2	0	1	1	4	0	0	#NULL!	5.1	2015554	#NULL!	#NULL!	#NULL!	#NULL!	0	0	0	#NULL!	#NULL!	2101		4.2	19.2	2.45	3.83	#NULL!	#NULL!	#NULL!	5	717	#NULL!	#NULL!	#NULL!	#NULL!	#NULL!	#NULL!	83	3500
31	25.45	16	0		29.5	25	0	1	0	#NULL!	#NULL!	2	0	1	1	4	0	0	#NULL!	9.18	2015181	#NULL!	#NULL!	#NULL!	#NULL!	0	0	0	#NULL!	#NULL!	2083	25- 29.9	4.82	13.62	2.65	6.04	#NULL!	#NULL!	#NULL!	3	598	#NULL!	#NULL!	#NULL!	#NULL!	#NULL!	#NULL!	#NULL!	3500
35	22.98	15	0		79.3	28	2	1	0	1.11111	5.2	2	0	1	1	4	0	0	#NULL!	4.7	2015136	#NULL!	#NULL!	#NULL!	0	0	0	0	122.778	2	2071	18.5-24.9	1.6	9.5	3.52	3.56	46	144.7	9.73	3	729	#NULL!	#NULL!	#NULL!	#NULL!	0	#NULL!	85	#NULL!
39	26.85	25	0		101.4	5	0	1	0	#NULL!	#NULL!	2	0	1	1	4	0	0	#NULL!	#NULL!	2014976	#NULL!	#NULL!	#NULL!	#NULL!	0	0	0	#NULL!	#NULL!	2046	25- 29.9	#NULL!	#NULL!	#NULL!	#NULL!	#NULL!	#NULL!	#NULL!	3	1080	#NULL!	#NULL!	#NULL!	#NULL!	#NULL!	#NULL!	97	5000
40	21.33	8	0		44.5	20	2	1	0	1.57895	#NULL!	2	0	1	1	4	0	0	#NULL!	10.9	2014970	#NULL!	#NULL!	#NULL!	#NULL!	0	0	0	157.895	4	2040	18.5-24.9	7	5	3.04	3.92	42	140.2	23.6	1	592	#NULL!	#NULL!	#NULL!	#NULL!	#NULL!	#NULL!	88	4000
40	24.22	12	0		26.7	18	2	1	0	2.38095	#NULL!	2	0	1	1	4	0	0	#NULL!	#NULL!	2014969	#NULL!	#NULL!	#NULL!	#NULL!	0	0	0	114.762	6	2039	18.5-24.9	#NULL!	#NULL!	#NULL!	#NULL!	#NULL!	#NULL!	#NULL!	3	175	#NULL!	#NULL!	#NULL!	#NULL!	#NULL!	#NULL!	86	#NULL!
43	27.43	16	0		63.6	19	2	1	0	#NULL!	#NULL!	2	0	1	1	4	0	0	#NULL!	#NULL!	2014959	#NULL!	#NULL!	#NULL!	#NULL!	0	0	0	#NULL!	#NULL!	2029	25- 29.9	#NULL!	#NULL!	#NULL!	#NULL!	#NULL!	#NULL!	#NULL!	7	377	#NULL!	#NULL!	#NULL!	#NULL!	#NULL!	#NULL!	100	3800
62	24.92	14	0		66.5	5	2	1	0	#NULL!	#NULL!	2	0	1	1	4	0	0	#NULL!	#NULL!	2014947	#NULL!	#NULL!	#NULL!	#NULL!	0	0	0	#NULL!	#NULL!	2021	18.5-24.9	#NULL!	#NULL!	#NULL!	#NULL!	#NULL!	#NULL!	#NULL!	7	1181	#NULL!	#NULL!	#NULL!	#NULL!	#NULL!	#NULL!	87	3000
32	23.36	15	0		37	30	1	1	0	#NULL!	#NULL!	2	0	1	1	4	0	0	#NULL!	#NULL!	2014907	#NULL!	#NULL!	#NULL!	#NULL!	1	0	0	#NULL!	#NULL!	2004	18.5-24.9	#NULL!	#NULL!	#NULL!	#NULL!	#NULL!	#NULL!	#NULL!	4	1000	#NULL!	#NULL!	#NULL!	#NULL!	#NULL!	#NULL!	83	2700
43	22.98	20	0		18	20	1	1	0	1.82143	18.46	2	0	1	1	4	0	0	#NULL!	2.4	2014878	#NULL!	#NULL!	#NULL!	0	1	0	0	87.5	3.5	1985	18.5-24.9	3.1	7.2	2.17	3.52	34	237.7	2.07	6	500	#NULL!	2	30	#NULL!	0	#NULL!	89	3800
37	24.49	20	0		20	28	1	1	0	#NULL!	#NULL!	2	0	1	1	4	0	0	#NULL!	#NULL!	2014875	#NULL!	#NULL!	#NULL!	#NULL!	0	0	0	#NULL!	#NULL!	1982	18.5-24.9	#NULL!	#NULL!	#NULL!	#NULL!	#NULL!	#NULL!	#NULL!	2	100	#NULL!	#NULL!	#NULL!	#NULL!	#NULL!	#NULL!	86	#NULL!
31	25.62	20	0		61	17	3	1	0	#NULL!	#NULL!	2	0	1	1	4	0	0	#NULL!	#NULL!	2014806	#NULL!	#NULL!	#NULL!	#NULL!	0	0	0	#NULL!	#NULL!	1977	25- 29.9	2.32	6.37	0.97	4.76	29	172.4	8.3	3	0	#NULL!	#NULL!	#NULL!	#NULL!	#NULL!	#NULL!	98	4750
51	#NULL!	#NULL!	0		21.3	3	1	1	0	#NULL!	#NULL!	2	0	1	1	4	0	0	#NULL!	#NULL!	2014789	#NULL!	#NULL!	#NULL!	#NULL!	0	0	0	#NULL!	#NULL!	1965		#NULL!	#NULL!	#NULL!	#NULL!	#NULL!	#NULL!	#NULL!	2	208	#NULL!	#NULL!	#NULL!	#NULL!	#NULL!	#NULL!	#NULL!	#NULL!
35	26.45	25	0		40	7	1	1	0	#NULL!	#NULL!	2	0	1	1	4	0	0	#NULL!	#NULL!	2014696	#NULL!	#NULL!	#NULL!	#NULL!	0	0	0	#NULL!	#NULL!	1942	25- 29.9	#NULL!	#NULL!	#NULL!	#NULL!	#NULL!	#NULL!	#NULL!	2	#NULL!	#NULL!	#NULL!	#NULL!	#NULL!	0	#NULL!	90	#NULL!
34	22.86	8	0		22.3	23	0	1	0	2.53846	31.56	2	0	1	1	4	0	0	#NULL!	16	2014531	#NULL!	#NULL!	#NULL!	1	0	0	0	197.692	#NULL!	1922	18.5-24.9	6.5	5.5	1.17	5.5	22	81.2	3.55	2	81	#NULL!	#NULL!	#NULL!	#NULL!	0	#NULL!	85	2750
36	23.67	14	0		46.3	21	1	1	0	#NULL!	#NULL!	2	0	1	1	4	0	0	#NULL!	#NULL!	2014519	#NULL!	#NULL!	#NULL!	#NULL!	0	0	0	#NULL!	#NULL!	1920	18.5-24.9	#NULL!	#NULL!	#NULL!	#NULL!	#NULL!	#NULL!	#NULL!	7	254	#NULL!	#NULL!	#NULL!	#NULL!	#NULL!	#NULL!	85	3000
37	24.73	15	0		30	15	2	1	0	1.83333	#NULL!	2	0	1	1	4	0	0	#NULL!	3.9	2014490	#NULL!	#NULL!	#NULL!	#NULL!	0	0	0	97.5	1	1916	18.5-24.9	1.8	11.6	2.07	#NULL!	45	205.1	0.68	1	500	#NULL!	#NULL!	#NULL!	#NULL!	0	#NULL!	93	2550
30	24.22	14	0		32.2	13	1	1	0	1.07407	#NULL!	2	0	1	1	4	0	0	#NULL!	2.5	2014487	#NULL!	#NULL!	#NULL!	#NULL!	0	0	0	75.1852	2	1915	18.5-24.9	3.8	7.9	2.03	4.89	44	#NULL!	12.21	5	942	#NULL!	#NULL!	#NULL!	#NULL!	0	#NULL!	80	3800
30	27.78	20	0		32	16	2	1	0	#NULL!	#NULL!	2	0	1	1	4	0	0	#NULL!	6.3	2014468	#NULL!	#NULL!	#NULL!	#NULL!	0	0	0	#NULL!	#NULL!	1912	25- 29.9	4.9	12	1.48	6.05	33	170.3	2.95	2	1900	#NULL!	#NULL!	#NULL!	#NULL!	#NULL!	#NULL!	84	#NULL!
36	24.39	12	0		20.9	30	0	1	0	#NULL!	#NULL!	2	0	1	1	4	0	0	#NULL!	2.31	2014458	#NULL!	#NULL!	#NULL!	#NULL!	1	0	0	#NULL!	#NULL!	1908	18.5-24.9	3.11	10.31	0.93	4.38	39	201.8	7.3	3	1208	#NULL!	2	20	#NULL!	0	#NULL!	#NULL!	3300
35	23.34	14	0		29	11	2	1	0	1.2	#NULL!	2	0	1	1	4	0	0	#NULL!	5.3	2014457	#NULL!	#NULL!	#NULL!	#NULL!	0	0	0	144.5	3	1907	18.5-24.9	2.9	8.1	0.92	3.12	16	77.5	5.08	3	232	#NULL!	#NULL!	#NULL!	#NULL!	0	#NULL!	81	2410
41	26.12	15	0		53	0	2	1	0	1.19231	#NULL!	2	0	1	1	4	0	0	#NULL!	#NULL!	2014362	#NULL!	#NULL!	#NULL!	#NULL!	0	0	0	89.2308	6	1896	25- 29.9	#NULL!	#NULL!	#NULL!	#NULL!	#NULL!	#NULL!	#NULL!	5	540	#NULL!	#NULL!	#NULL!	#NULL!	0	#NULL!	98	3600
34	28.36	20	0		48.5	26	1	1	0	1.36364	#NULL!	2	0	1	1	4	0	0	#NULL!	1.6	2014326	#NULL!	#NULL!	#NULL!	#NULL!	0	0	0	77.2727	4	1893	25- 29.9	4.1	8.1	4.14	4.57	40	225.2	4.98	2	1175	#NULL!	#NULL!	#NULL!	#NULL!	0	0	102	4400
31	25.74	#NULL!	0		19.9	26	2	1	0	#NULL!	#NULL!	2	0	1	1	4	0	0	#NULL!	3.8	2014270	#NULL!	#NULL!	#NULL!	#NULL!	0	0	0	#NULL!	#NULL!	1877	25- 29.9	5.1	9.2	0.9	4.81	25	210.9	10.88	5	126	#NULL!	#NULL!	#NULL!	#NULL!	#NULL!	#NULL!	90	2250
36	23.55	15	0		23.7	13	1	1	0	#NULL!	15	2	0	1	1	4	0	0	#NULL!	4	2014098	#NULL!	#NULL!	#NULL!	0	0	0	0	#NULL!	#NULL!	1862	18.5-24.9	2.8	9.5	1.71	4.92	31	#NULL!	25.28	4	593	#NULL!	#NULL!	#NULL!	#NULL!	0	#NULL!	94	3000
35	27.41	18	0		41.6	20	2	1	0	#NULL!	19.44	2	0	1	1	4	0	0	#NULL!	5.7	2013864	#NULL!	#NULL!	#NULL!	0	1	0	0	#NULL!	#NULL!	1845	25- 29.9	2.9	14.01	3.96	5.06	45.3	134.7	6.4	3	3701	#NULL!	10	#NULL!	#NULL!	0	#NULL!	119	#NULL!
31	19.61	14	0		32	28	0	1	0	1.68	#NULL!	2	0	1	1	4	0	0	#NULL!	4.3	2011976	#NULL!	#NULL!	#NULL!	#NULL!	1	0	0	102.4	1.5	1831	18.5-24.9	7.1	#NULL!	#NULL!	7.98	#NULL!	#NULL!	#NULL!	6	2684	#NULL!	20	#NULL!	#NULL!	#NULL!	#NULL!	#NULL!	#NULL!
31	24.38	12	0		67.2	22	2	1	0	1.37037	#NULL!	2	0	1	1	4	0	0	#NULL!	3.1	2011400	#NULL!	#NULL!	#NULL!	#NULL!	0	0	0	85.5556	1.25	1830	18.5-24.9	2.5	22	3	3.25	27	118.4	3.08	1	1955	#NULL!	#NULL!	#NULL!	#NULL!	#NULL!	#NULL!	89	3450
34	23.36	20	0		31.1	0	0	1	0	#NULL!	#NULL!	2	0	1	1	4	0	0	#NULL!	2.9	2011380	#NULL!	#NULL!	#NULL!	#NULL!	0	0	0	#NULL!	#NULL!	1816	18.5-24.9	1.7	8.6	1.39	4.15	28	#NULL!	#NULL!	4	296	#NULL!	#NULL!	#NULL!	#NULL!	#NULL!	#NULL!	#NULL!	#NULL!
33	33.31	25	0		45.4	21	0	1	0	#NULL!	#NULL!	2	0	1	1	4	0	0	#NULL!	#NULL!	2011364	#NULL!	#NULL!	#NULL!	#NULL!	0	2	1	#NULL!	#NULL!	1805	30+	#NULL!	#NULL!	#NULL!	#NULL!	#NULL!	#NULL!	#NULL!	6	#NULL!	#NULL!	#NULL!	#NULL!	#NULL!	#NULL!	#NULL!	#NULL!	#NULL!
39	29.38	25	0		33.8	22	0	1	0	#NULL!	#NULL!	2	0	1	1	4	0	0	#NULL!	3.7	2011278	#NULL!	#NULL!	#NULL!	#NULL!	1	0	0	#NULL!	#NULL!	1742	25- 29.9	6.5	6.9	2.41	6.22	31	#NULL!	#NULL!	2	7079	#NULL!	1	#NULL!	#NULL!	0	#NULL!	#NULL!	#NULL!
37	29.07	20	0		82.5	6	0	1	0	#NULL!	#NULL!	2	0	1	1	4	0	0	#NULL!	4.5	2011276	#NULL!	#NULL!	#NULL!	#NULL!	0	0	0	#NULL!	#NULL!	1740	25- 29.9	2.4	10	1.31	4.25	39.3	#NULL!	#NULL!	6	#NULL!	#NULL!	#NULL!	#NULL!	#NULL!	0	0	#NULL!	#NULL!
32	23.53	18	0		57	10	0	1	0	1.34783	#NULL!	2	0	1	1	4	0	0	#NULL!	#NULL!	2011258	#NULL!	#NULL!	#NULL!	#NULL!	0	0	0	87.3913	1	1722	18.5-24.9	#NULL!	#NULL!	0.54	3.39	#NULL!	#NULL!	#NULL!	1	3942	#NULL!	#NULL!	#NULL!	#NULL!	0	#NULL!	88	3300
37	23.66	#NULL!	0		75.8	31	0	1	0	1.57143	#NULL!	2	0	1	1	4	0	0	#NULL!	3.2	2011237	#NULL!	#NULL!	#NULL!	#NULL!	0	0	0	127.619	5	1705	18.5-24.9	3.5	8	1.98	5.5	25	#NULL!	#NULL!	3	#NULL!	#NULL!	#NULL!	#NULL!	#NULL!	0	#NULL!	#NULL!	#NULL!
29	26.78	#NULL!	0		39.9	8	0	1	0	1.55556	#NULL!	2	0	1	1	4	0	0	#NULL!	2.9	2011193	#NULL!	#NULL!	#NULL!	#NULL!	0	0	0	137.778	3	1671	25- 29.9	7.7	6.5	0.57	4.89	14	#NULL!	#NULL!	3	#NULL!	#NULL!	#NULL!	#NULL!	#NULL!	#NULL!	#NULL!	#NULL!	#NULL!
34	21.91	20	0		22	8	2	1	0	1.5	#NULL!	2	0	1	1	4	0	0	#NULL!	5.9	2011109	#NULL!	#NULL!	#NULL!	#NULL!	1	0	0	135	0.666667	1630	18.5-24.9	1.8	7.1	1.23	2.59	31	77.2	6.1	1	586	#NULL!	3	#NULL!	#NULL!	#NULL!	#NULL!	#NULL!	4500
37	26.45	23	0		77.6	27	2	1	0	1.48276	#NULL!	2	0	1	1	4	0	0	#NULL!	#NULL!	2011100	#NULL!	#NULL!	#NULL!	#NULL!	0	0	0	99.3103	2.5	1627	25- 29.9	#NULL!	#NULL!	#NULL!	#NULL!	#NULL!	#NULL!	#NULL!	3	765	#NULL!	#NULL!	#NULL!	#NULL!	#NULL!	#NULL!	92	#NULL!
33	25.54	20	0		42	10	1	1	0	#NULL!	#NULL!	2	0	1	1	4	0	0	#NULL!	5.1	2011053	#NULL!	#NULL!	#NULL!	#NULL!	1	0	0	#NULL!	#NULL!	1600	25- 29.9	2.2	9.1	1.12	4.9	27	#NULL!	#NULL!	2	0	#NULL!	#NULL!	#NULL!	#NULL!	0	0	#NULL!	#NULL!
38	25.66	15	0		30	25	3	1	0	1.8	#NULL!	2	0	1	1	4	0	0	#NULL!	3.2	2011028	#NULL!	#NULL!	#NULL!	#NULL!	1	0	0	145	2.5	1586	25- 29.9	3.3	11.3	3.07	6.2	32	#NULL!	#NULL!	6	500	#NULL!	#NULL!	#NULL!	#NULL!	#NULL!	#NULL!	#NULL!	4100
34	24.82	15	0		38.2	20	3	1	0	1.95833	#NULL!	2	0	1	1	4	0	0	#NULL!	2.4	2011020	#NULL!	#NULL!	#NULL!	#NULL!	0	0	0	109.167	2.5	1578	18.5-24.9	2.9	14.9	1.64	4.95	16	#NULL!	#NULL!	3	83	#NULL!	#NULL!	#NULL!	#NULL!	#NULL!	#NULL!	#NULL!	#NULL!
30	31.35	#NULL!	0		22.3	13	0	1	0	#NULL!	#NULL!	2	0	1	1	4	0	0	#NULL!	2.9	2011005	#NULL!	#NULL!	#NULL!	#NULL!	0	0	0	#NULL!	#NULL!	1570	30+	3.2	8.8	#NULL!	5.41	#NULL!	#NULL!	#NULL!	2	#NULL!	#NULL!	#NULL!	#NULL!	#NULL!	#NULL!	#NULL!	#NULL!	#NULL!
36	24.76	25	0		139.03	14	0	1	0	#NULL!	#NULL!	2	0	1	1	4	0	0	#NULL!	#NULL!	2010991	#NULL!	#NULL!	#NULL!	#NULL!	1	0	0	#NULL!	#NULL!	1559	18.5-24.9	#NULL!	#NULL!	#NULL!	#NULL!	#NULL!	#NULL!	#NULL!	5	475	#NULL!	20	#NULL!	#NULL!	0	#NULL!	93	3800
41	28.34	20	0		119	29	0	1	0	3.31579	#NULL!	2	0	1	1	4	0	0	#NULL!	3.2	2010982	#NULL!	#NULL!	#NULL!	#NULL!	1	0	0	110	2.33333	1552	25- 29.9	2.1	6.2	1.14	2.6	14	225	13.87	2	1380	#NULL!	20	20	#NULL!	0	#NULL!	89	3100
49	30.59	25	0		49.7	13	0	1	0	1	#NULL!	2	0	1	1	4	0	0	#NULL!	#NULL!	2010954	#NULL!	#NULL!	#NULL!	#NULL!	0	0	0	62.4138	6	1530	30+	#NULL!	#NULL!	#NULL!	#NULL!	#NULL!	#NULL!	#NULL!	2	880	#NULL!	#NULL!	#NULL!	#NULL!	#NULL!	#NULL!	113	3450
42	25.38	15	0		25	20	1	1	0	#NULL!	#NULL!	2	0	1	1	4	0	0	#NULL!	2.8	2010948	#NULL!	#NULL!	#NULL!	#NULL!	1	0	0	#NULL!	#NULL!	1524	25- 29.9	1.8	5.9	0.87	3.55	28	207	5.93	2	#NULL!	#NULL!	#NULL!	#NULL!	#NULL!	0	#NULL!	94	#NULL!
44	27.78	23	0		36.1	29	2	1	0	1.19444	#NULL!	2	0	1	1	4	0	0	#NULL!	#NULL!	2010942	#NULL!	#NULL!	#NULL!	#NULL!	1	0	0	44.4444	3	1518	25- 29.9	#NULL!	#NULL!	#NULL!	#NULL!	#NULL!	#NULL!	#NULL!	3	122	#NULL!	20	#NULL!	#NULL!	0	#NULL!	103	#NULL!
30	29.41	15	0		22.6	9	2	1	0	2.875	#NULL!	2	0	1	1	4	0	0	#NULL!	#NULL!	2010933	#NULL!	#NULL!	#NULL!	#NULL!	1	0	0	155.625	4	1509	25- 29.9	#NULL!	#NULL!	#NULL!	#NULL!	#NULL!	#NULL!	#NULL!	6	294	#NULL!	5	#NULL!	#NULL!	#NULL!	#NULL!	107	3800
51	27.14	25	0		19.3	7	1	1	0	#NULL!	#NULL!	2	0	1	1	4	0	0	#NULL!	#NULL!	2010930	#NULL!	#NULL!	#NULL!	#NULL!	0	0	0	#NULL!	#NULL!	1506	25- 29.9	#NULL!	#NULL!	#NULL!	#NULL!	#NULL!	#NULL!	#NULL!	2	196	#NULL!	#NULL!	#NULL!	#NULL!	#NULL!	#NULL!	106	3800
32	19.87	18	0		25.7	0	0	1	0	#NULL!	#NULL!	2	0	1	1	4	0	0	#NULL!	7.2	2010912	#NULL!	#NULL!	#NULL!	#NULL!	1	0	0	#NULL!	#NULL!	1497	18.5-24.9	3.9	#NULL!	#NULL!	7.59	52	156.3	7.67	2	733	#NULL!	#NULL!	#NULL!	#NULL!	0	#NULL!	81	3500
40	#NULL!	#NULL!	0		100.9	28	0	1	0	#NULL!	#NULL!	2	0	1	1	4	0	0	#NULL!	#NULL!	2010904	#NULL!	#NULL!	#NULL!	#NULL!	0	0	0	#NULL!	#NULL!	1493		#NULL!	#NULL!	#NULL!	#NULL!	#NULL!	#NULL!	#NULL!	2	3273	#NULL!	#NULL!	#NULL!	#NULL!	#NULL!	#NULL!	#NULL!	3500
40	25.1	20	0		60	20	3	1	0	#NULL!	#NULL!	2	0	1	1	4	0	0	#NULL!	#NULL!	2010886	#NULL!	#NULL!	#NULL!	#NULL!	0	0	0	#NULL!	#NULL!	1481	25- 29.9	#NULL!	#NULL!	#NULL!	#NULL!	#NULL!	#NULL!	#NULL!	5	#NULL!	#NULL!	#NULL!	#NULL!	#NULL!	#NULL!	#NULL!	#NULL!	#NULL!
32	23.95	15	0		63.7	3	0	1	0	1.58333	#NULL!	2	0	1	1	4	0	0	#NULL!	#NULL!	2010840	#NULL!	#NULL!	#NULL!	#NULL!	0	0	0	147.5	3	1466	18.5-24.9	#NULL!	#NULL!	#NULL!	#NULL!	#NULL!	#NULL!	#NULL!	1	406	#NULL!	#NULL!	#NULL!	#NULL!	#NULL!	#NULL!	#NULL!	#NULL!
38	25.45	20	0		26	13	1	1	0	#NULL!	#NULL!	2	0	1	1	4	0	0	#NULL!	#NULL!	2010837	#NULL!	#NULL!	#NULL!	#NULL!	0	0	0	#NULL!	#NULL!	1463	25- 29.9	#NULL!	#NULL!	#NULL!	#NULL!	#NULL!	#NULL!	#NULL!	2	#NULL!	#NULL!	#NULL!	#NULL!	#NULL!	#NULL!	#NULL!	#NULL!	#NULL!
49	30.3	25	0		43.1	9	0	1	0	#NULL!	#NULL!	2	0	1	1	4	0	0	#NULL!	#NULL!	2010835	#NULL!	#NULL!	#NULL!	#NULL!	0	1	1	#NULL!	#NULL!	1461	30+	#NULL!	#NULL!	#NULL!	#NULL!	#NULL!	#NULL!	#NULL!	3	#NULL!	#NULL!	#NULL!	#NULL!	#NULL!	#NULL!	#NULL!	#NULL!	#NULL!
35	#NULL!	#NULL!	0		82.2	24	0	1	0	#NULL!	#NULL!	2	0	1	1	4	0	0	#NULL!	#NULL!	2010832	#NULL!	#NULL!	#NULL!	#NULL!	0	0	0	#NULL!	#NULL!	1458		#NULL!	#NULL!	#NULL!	#NULL!	#NULL!	#NULL!	#NULL!	3	540	#NULL!	#NULL!	#NULL!	#NULL!	0	#NULL!	#NULL!	#NULL!
40	24.44	18	0		67.9	18	0	1	0	1.82353	#NULL!	2	0	1	1	4	0	0	#NULL!	6.9	2010827	#NULL!	#NULL!	#NULL!	#NULL!	0	0	0	130	3	1453	18.5-24.9	2.8	6.1	2.83	5.34	40	110.6	#NULL!	1	410	#NULL!	#NULL!	#NULL!	#NULL!	0	#NULL!	#NULL!	#NULL!
49	22.58	#NULL!	0		30	30	0	1	0	#NULL!	#NULL!	2	0	1	1	4	0	0	#NULL!	6.5	2010692	#NULL!	#NULL!	#NULL!	#NULL!	1	0	0	#NULL!	#NULL!	1439	18.5-24.9	5.3	#NULL!	#NULL!	5.77	#NULL!	#NULL!	#NULL!	4	#NULL!	#NULL!	20	#NULL!	#NULL!	#NULL!	#NULL!	#NULL!	#NULL!
35	26.3	23	0		57	21	2	1	0	#NULL!	#NULL!	2	0	1	1	4	0	0	#NULL!	#NULL!	2010640	#NULL!	#NULL!	#NULL!	#NULL!	0	0	0	#NULL!	#NULL!	1435	25- 29.9	#NULL!	#NULL!	#NULL!	#NULL!	#NULL!	#NULL!	#NULL!	5	#NULL!	#NULL!	#NULL!	#NULL!	#NULL!	#NULL!	#NULL!	#NULL!	#NULL!
46	26.28	25	0		26.3	24	0	1	0	1.63158	#NULL!	2	0	1	1	4	0	0	#NULL!	2.1	2010638	#NULL!	#NULL!	#NULL!	#NULL!	0	0	0	101.053	2.5	1433	25- 29.9	2.4	6.9	2.37	5.14	23	99.7	#NULL!	4	310	#NULL!	#NULL!	#NULL!	#NULL!	0	#NULL!	#NULL!	3500
32	27.77	18	0		16	3	0	1	0	#NULL!	#NULL!	2	0	1	1	4	0	0	#NULL!	6.3	2010586	#NULL!	#NULL!	#NULL!	#NULL!	0	0	0	#NULL!	#NULL!	1427	25- 29.9	2.8	4.8	1.05	3.09	17	80.8	8.8	1	221	#NULL!	#NULL!	#NULL!	#NULL!	0	0	#NULL!	#NULL!
32	22.72	#NULL!	0		19.5	23	0	1	0	1.31579	#NULL!	2	0	1	1	4	0	0	#NULL!	5.8	2010234	#NULL!	#NULL!	#NULL!	#NULL!	1	0	0	132.105	2.5	1373	18.5-24.9	5.6	11.1	#NULL!	8.13	31.2	#NULL!	#NULL!	#NULL!	#NULL!	#NULL!	#NULL!	#NULL!	#NULL!	0	0	#NULL!	3300
41	23.89	#NULL!	0		35.1	17	0	1	0	1.64706	#NULL!	2	0	1	1	4	0	0	#NULL!	#NULL!	2001565	#NULL!	#NULL!	#NULL!	#NULL!	0	0	0	112.941	4	1350	18.5-24.9	#NULL!	#NULL!	#NULL!	#NULL!	#NULL!	#NULL!	#NULL!	3	310	#NULL!	#NULL!	#NULL!	#NULL!	0	#NULL!	#NULL!	#NULL!
59	26.03	20	0		93	14	3	1	0	1.15522	65.77	2	0	1	1	4	0	0	#NULL!	4.6	107061	#NULL!	#NULL!	#NULL!	1	1	0	0	68.3582	1.1875	1343	25- 29.9	3.1	172	1.04	2.01	21.9	209.5	2.9	2	#NULL!	1.2	#NULL!	#NULL!	#NULL!	#NULL!	#NULL!	98	#NULL!
35	25.22	23	0		88.4	12	0	1	0	#NULL!	#NULL!	2	0	1	1	4	0	0	#NULL!	#NULL!	23056	#NULL!	#NULL!	#NULL!	#NULL!	0	0	0	#NULL!	#NULL!	1336	25- 29.9	#NULL!	#NULL!	#NULL!	#NULL!	#NULL!	#NULL!	#NULL!	2	475	#NULL!	#NULL!	#NULL!	#NULL!	#NULL!	#NULL!	91	#NULL!
36	24.21	20	0		20	5	3	1	0	#NULL!	#NULL!	2	0	1	1	4	0	0	#NULL!	4.45	23044	#NULL!	#NULL!	#NULL!	#NULL!	0	0	0	#NULL!	#NULL!	1330	18.5-24.9	6.1	15.86	2.39	6.12	36.4	118	#NULL!	3	1500	#NULL!	#NULL!	#NULL!	#NULL!	0	0	#NULL!	3550
31	33.64	20	0		15	30	3	1	0	#NULL!	#NULL!	2	0	1	1	4	0	0	#NULL!	#NULL!	23018	#NULL!	#NULL!	#NULL!	#NULL!	1	0	0	#NULL!	#NULL!	1318	30+	#NULL!	#NULL!	#NULL!	#NULL!	#NULL!	#NULL!	#NULL!	3	12000	#NULL!	30	#NULL!	#NULL!	0	0	#NULL!	5250
32	28.72	20	0		20	25	3	1	0	2	#NULL!	2	0	1	1	4	0	0	#NULL!	2.5	23002	#NULL!	#NULL!	#NULL!	#NULL!	0	0	0	142.857	#NULL!	1312	25- 29.9	1.6	11	2.22	4.14	29	136	#NULL!	8	2839	#NULL!	#NULL!	#NULL!	#NULL!	0	0	#NULL!	#NULL!
37	27.77	15	0		23.5	29	0	1	0	2.26316	#NULL!	2	0	1	1	4	0	0	#NULL!	6.3	22995	#NULL!	#NULL!	#NULL!	#NULL!	0	0	0	134.211	1.33333	1307	25- 29.9	2.5	7.3	1.58	4.48	42	95.3	3.16	4	1115	#NULL!	#NULL!	#NULL!	#NULL!	#NULL!	#NULL!	#NULL!	4000
39	22.4	25	0		28.4	24	0	1	0	1.5	#NULL!	2	0	1	1	4	0	0	#NULL!	4.5	22978	#NULL!	#NULL!	#NULL!	#NULL!	0	0	0	87.7778	2.5	1298	18.5-24.9	4.3	3.9	0.95	6.32	48	147.1	6.5	4	324	#NULL!	#NULL!	#NULL!	#NULL!	0	#NULL!	#NULL!	4500
42	23.67	#NULL!	0		50	30	2	1	0	#NULL!	#NULL!	2	0	1	1	4	0	0	#NULL!	#NULL!	22952	#NULL!	#NULL!	#NULL!	#NULL!	0	0	0	#NULL!	#NULL!	1282	18.5-24.9	#NULL!	#NULL!	#NULL!	#NULL!	#NULL!	#NULL!	#NULL!	3	#NULL!	#NULL!	#NULL!	#NULL!	#NULL!	#NULL!	#NULL!	#NULL!	#NULL!
42	22.49	23	0		28.9	2	0	1	0	1.26316	#NULL!	2	0	1	1	4	0	0	#NULL!	5.6	22926	#NULL!	#NULL!	#NULL!	#NULL!	0	0	0	100.526	3	1272	18.5-24.9	2.7	5.4	2.02	#NULL!	37	105.3	4.2	5	367	#NULL!	#NULL!	#NULL!	#NULL!	0	#NULL!	#NULL!	2800
44	21.71	15	0		40.4	12	0	1	0	1.55556	#NULL!	2	0	1	1	4	0	0	#NULL!	1.5	22920	#NULL!	#NULL!	#NULL!	#NULL!	0	0	0	150	4	1271	18.5-24.9	1.7	8.3	2.37	5.69	35.8	439.4	9.34	1	764	#NULL!	#NULL!	#NULL!	#NULL!	0	#NULL!	#NULL!	3300
34	26.96	#NULL!	0		20.1	20	0	1	0	2	#NULL!	2	0	1	1	4	0	0	#NULL!	4	22907	#NULL!	#NULL!	#NULL!	#NULL!	0	0	0	127.333	1.25	1266	25- 29.9	3.3	8.7	1.21	5.8	24	#NULL!	#NULL!	3	#NULL!	#NULL!	#NULL!	#NULL!	#NULL!	0	0	#NULL!	#NULL!
37	28.03	#NULL!	0		20.7	30	0	1	0	#NULL!	#NULL!	2	0	1	1	4	0	0	#NULL!	3.72	22890	#NULL!	#NULL!	#NULL!	#NULL!	0	0	0	#NULL!	#NULL!	1260	25- 29.9	2.1	6.7	0.68	6.8	14	#NULL!	#NULL!	6	#NULL!	#NULL!	#NULL!	#NULL!	#NULL!	0	0	#NULL!	#NULL!
44	29.32	25	0		171	19	0	1	0	0.857143	#NULL!	2	0	1	1	4	0	0	#NULL!	4.6	22765	#NULL!	#NULL!	#NULL!	#NULL!	0	0	0	113.81	1.25	1208	25- 29.9	2.3	14.2	#NULL!	6.37	39	#NULL!	#NULL!	3	330	#NULL!	#NULL!	#NULL!	#NULL!	#NULL!	#NULL!	#NULL!	2300
43	24.38	20	0		110.4	16	0	1	0	2.1	#NULL!	2	0	1	1	4	0	0	#NULL!	1.9	22721	#NULL!	#NULL!	#NULL!	#NULL!	0	0	0	109.5	4	1185	18.5-24.9	4.5	6.8	3.16	6.24	#NULL!	#NULL!	#NULL!	5	289	#NULL!	#NULL!	#NULL!	#NULL!	#NULL!	#NULL!	#NULL!	3200
31	27.77	23	0		17.7	8	2	1	0	1.5	#NULL!	2	0	1	1	4	0	0	#NULL!	#NULL!	22682	#NULL!	#NULL!	#NULL!	#NULL!	1	0	0	95.3571	3	1167	25- 29.9	#NULL!	#NULL!	#NULL!	#NULL!	#NULL!	#NULL!	#NULL!	8	549	#NULL!	10	#NULL!	#NULL!	#NULL!	#NULL!	#NULL!	3400
40	19.59	14	0		19.8	25	0	1	0	#NULL!	#NULL!	2	0	1	1	4	0	0	#NULL!	#NULL!	22655	#NULL!	#NULL!	#NULL!	#NULL!	0	0	0	#NULL!	#NULL!	1159	18.5-24.9	#NULL!	#NULL!	#NULL!	#NULL!	#NULL!	#NULL!	#NULL!	2	147	#NULL!	#NULL!	#NULL!	#NULL!	#NULL!	#NULL!	#NULL!	3700
25	29.94	23	0		15.5	10	0	1	0	#NULL!	#NULL!	2	0	1	1	4	0	0	#NULL!	2.31	22645	#NULL!	#NULL!	#NULL!	#NULL!	1	0	0	#NULL!	#NULL!	1154	25- 29.9	1.62	14.9	2.42	6.98	#NULL!	#NULL!	#NULL!	4	341	#NULL!	10	#NULL!	#NULL!	#NULL!	#NULL!	#NULL!	#NULL!
62	24.69	23	0		30.1	15	0	1	0	1.09524	#NULL!	2	0	1	1	4	0	0	#NULL!	13.1	22614	#NULL!	#NULL!	#NULL!	#NULL!	0	0	0	96.1905	0.75	1141	18.5-24.9	7	2.9	#NULL!	6.84	48	21.95	#NULL!	1	834	#NULL!	#NULL!	#NULL!	#NULL!	#NULL!	#NULL!	#NULL!	#NULL!
45	36.84	20	0		159	22	0	1	0	#NULL!	#NULL!	2	0	1	1	4	0	0	#NULL!	8.3	22610	#NULL!	#NULL!	#NULL!	#NULL!	1	0	0	#NULL!	#NULL!	1140	30+	4.7	16.7	#NULL!	3.3	20	161	4.4	1	1285	#NULL!	#NULL!	#NULL!	#NULL!	#NULL!	#NULL!	#NULL!	4800
47	27.17	25	0		27.9	31	2	1	0	1.75	#NULL!	2	0	1	1	4	0	0	#NULL!	2.4	22573	#NULL!	#NULL!	#NULL!	#NULL!	0	0	0	100	2.5	1126	25- 29.9	2.2	3.8	1.64	5.01	39	131.4	1.55	2	221	#NULL!	#NULL!	#NULL!	#NULL!	#NULL!	0	#NULL!	4800
33	22.09	18	0		30	25	3	1	0	1.7037	#NULL!	2	0	1	1	4	0	0	#NULL!	#NULL!	22561	#NULL!	#NULL!	#NULL!	#NULL!	1	0	0	65.5556	2	1119	18.5-24.9	#NULL!	#NULL!	#NULL!	#NULL!	#NULL!	#NULL!	#NULL!	6	500	#NULL!	15	#NULL!	#NULL!	#NULL!	#NULL!	#NULL!	#NULL!
44	28.06	23	0		35.5	6	0	1	0	1.06667	#NULL!	2	0	1	1	4	0	0	#NULL!	4	22559	#NULL!	#NULL!	#NULL!	#NULL!	0	0	0	70.6667	2	1118	25- 29.9	3.1	4.8	0.98	5.41	15	236	#NULL!	4	1230	#NULL!	#NULL!	#NULL!	#NULL!	0	0	#NULL!	#NULL!
48	24.49	#NULL!	0		36.5	8	0	1	0	2.05263	#NULL!	2	0	1	1	4	0	0	#NULL!	3.3	22521	#NULL!	#NULL!	#NULL!	#NULL!	1	0	0	177.368	3	1101	18.5-24.9	4.3	9.1	1.57	2.89	15	#NULL!	#NULL!	2	#NULL!	#NULL!	20	#NULL!	#NULL!	1	0	#NULL!	#NULL!
38	21.56	20	0		35	25	3	1	0	#NULL!	#NULL!	2	0	1	1	4	0	0	#NULL!	#NULL!	22515	#NULL!	#NULL!	#NULL!	#NULL!	1	0	0	#NULL!	#NULL!	1097	18.5-24.9	#NULL!	#NULL!	#NULL!	#NULL!	#NULL!	#NULL!	#NULL!	3	#NULL!	#NULL!	10	#NULL!	#NULL!	#NULL!	#NULL!	#NULL!	#NULL!
32	21.95	25	0		64.5	13	0	1	0	#NULL!	#NULL!	2	0	1	1	4	0	0	#NULL!	#NULL!	22510	#NULL!	#NULL!	#NULL!	#NULL!	1	0	0	#NULL!	#NULL!	1095	18.5-24.9	#NULL!	#NULL!	#NULL!	#NULL!	#NULL!	#NULL!	#NULL!	2	482	#NULL!	20	#NULL!	#NULL!	#NULL!	#NULL!	#NULL!	#NULL!
40	20.98	#NULL!	0		57.3	5	3	1	0	2.25	#NULL!	2	0	1	1	4	0	0	#NULL!	4.5	22488	#NULL!	#NULL!	#NULL!	#NULL!	1	0	0	123.333	4	1088	18.5-24.9	5.6	4.2	1.41	8.83	54	#NULL!	#NULL!	2	#NULL!	#NULL!	20	22	#NULL!	0	0	#NULL!	#NULL!
30	27.64	20	0		16.9	0	0	1	0	2.04545	#NULL!	2	0	1	1	4	0	0	#NULL!	3.2	22482	#NULL!	#NULL!	#NULL!	#NULL!	1	0	0	80.4545	2.5	1085	25- 29.9	3.8	12.3	1.73	#NULL!	31	140.5	8.8	3	271	#NULL!	14	#NULL!	#NULL!	#NULL!	#NULL!	#NULL!	#NULL!
40	25.61	#NULL!	0		20.9	23	0	1	0	1.94444	#NULL!	2	0	1	1	4	0	0	#NULL!	5.3	22457	#NULL!	#NULL!	#NULL!	#NULL!	0	0	0	108.889	5	1070	25- 29.9	2	4.5	1.03	3.52	18	#NULL!	#NULL!	4	#NULL!	#NULL!	#NULL!	#NULL!	#NULL!	0	0	#NULL!	#NULL!
36	26.58	23	0		26.1	26	0	1	0	#NULL!	37.71	2	0	1	1	4	0	0	#NULL!	3.82	22449	#NULL!	#NULL!	#NULL!	1	1	0	0	#NULL!	#NULL!	1066	25- 29.9	1.33	5.63	0.95	3.25	36.9	226.62	4.3	9	527	#NULL!	20	15	#NULL!	0	#NULL!	#NULL!	#NULL!
35	24.65	15	0		19.9	31	2	1	0	1.72727	#NULL!	2	0	1	1	4	0	0	#NULL!	3.6	22370	#NULL!	#NULL!	#NULL!	#NULL!	0	0	0	92.2727	5	1025	18.5-24.9	4.2	7.8	2.1	3.16	23	#NULL!	#NULL!	3	2185	#NULL!	#NULL!	#NULL!	#NULL!	0	#NULL!	#NULL!	#NULL!
31	27.78	#NULL!	0		33.5	31	0	1	0	1.36842	#NULL!	2	0	1	1	4	0	0	#NULL!	1.4	22365	#NULL!	#NULL!	#NULL!	#NULL!	0	0	0	150	2.5	1022	25- 29.9	4.5	6.6	1.91	6.69	27	#NULL!	#NULL!	6	1153	#NULL!	#NULL!	#NULL!	#NULL!	1	0	#NULL!	#NULL!
33	25.38	20	0		25.6	7	2	1	0	1.72727	#NULL!	2	0	1	1	4	0	0	#NULL!	2.9	22357	#NULL!	#NULL!	#NULL!	#NULL!	0	0	0	210.909	3	1018	25- 29.9	2.3	5.9	2.12	2.97	33	158.2	3.54	3	775	#NULL!	#NULL!	#NULL!	#NULL!	0	#NULL!	#NULL!	4000
29	25.14	23	0		43.5	22	2	1	0	#NULL!	#NULL!	2	0	1	1	4	0	0	#NULL!	1.8	22347	#NULL!	#NULL!	#NULL!	#NULL!	0	0	0	#NULL!	#NULL!	1012	25- 29.9	3.9	4.4	1.98	6.21	#NULL!	#NULL!	#NULL!	1	#NULL!	#NULL!	#NULL!	#NULL!	#NULL!	0	0	#NULL!	#NULL!
32	28.98	25	0		67.4	31	1	1	0	#NULL!	#NULL!	2	0	1	1	4	0	0	#NULL!	#NULL!	22264	#NULL!	#NULL!	#NULL!	#NULL!	0	0	0	#NULL!	#NULL!	983	25- 29.9	#NULL!	#NULL!	#NULL!	#NULL!	#NULL!	#NULL!	#NULL!	5	13812	#NULL!	#NULL!	#NULL!	#NULL!	#NULL!	#NULL!	#NULL!	#NULL!
35	25.59	18	0		28.6	10	0	1	0	#NULL!	#NULL!	2	0	1	1	4	0	0	#NULL!	#NULL!	22263	#NULL!	#NULL!	#NULL!	#NULL!	0	0	0	#NULL!	#NULL!	982	25- 29.9	#NULL!	#NULL!	#NULL!	#NULL!	#NULL!	#NULL!	#NULL!	3	286	#NULL!	#NULL!	#NULL!	#NULL!	#NULL!	#NULL!	#NULL!	#NULL!
38	24.09	18	0		37.8	16	2	1	0	1.2	#NULL!	2	0	1	1	4	0	0	#NULL!	4.2	22257	#NULL!	#NULL!	#NULL!	#NULL!	1	0	0	103.667	1.5	979	18.5-24.9	2.1	7.8	1.44	5.22	44	144.6	3.88	4	486	#NULL!	20	21	#NULL!	0	#NULL!	#NULL!	2600
32	21.97	12	0		53.18	30	0	1	0	#NULL!	20.51	2	0	1	1	4	0	0	#NULL!	2.4	22188	#NULL!	#NULL!	#NULL!	0	0	0	0	#NULL!	#NULL!	950	18.5-24.9	2.4	4.9	1.13	4.23	26	283.3	3.6	3	35	#NULL!	#NULL!	#NULL!	#NULL!	0	#NULL!	#NULL!	#NULL!
34	25.39	20	0		50.8	9	0	1	0	0.578947	#NULL!	2	0	1	1	4	0	0	#NULL!	2.5	22180	#NULL!	#NULL!	#NULL!	#NULL!	0	0	0	84.7368	5	946	25- 29.9	4.7	5.5	1.8	5.7	51	#NULL!	#NULL!	3	2414	#NULL!	#NULL!	#NULL!	#NULL!	0	#NULL!	#NULL!	2700
36	29.41	#NULL!	0		48.9	8	0	1	0	#NULL!	#NULL!	2	0	1	1	4	0	0	#NULL!	4.2	22157	#NULL!	#NULL!	#NULL!	#NULL!	1	0	0	#NULL!	#NULL!	939	25- 29.9	2.8	9.7	1.93	4.5	19	#NULL!	#NULL!	1	#NULL!	#NULL!	14	#NULL!	#NULL!	0	0	#NULL!	4000
42	25.69	14	0		15.5	0	0	1	0	2.3125	#NULL!	2	0	1	1	4	0	0	#NULL!	8.7	22152	#NULL!	#NULL!	#NULL!	#NULL!	0	1	1	160.625	6	937	25- 29.9	5.1	7.8	0.84	7.53	34	128	8.9	3	1037	#NULL!	#NULL!	#NULL!	#NULL!	0	0	#NULL!	#NULL!
45	22.53	18	0		85	25	3	1	0	1.10526	#NULL!	2	0	1	1	4	0	0	#NULL!	2.6	22124	#NULL!	#NULL!	#NULL!	#NULL!	0	0	0	137.895	3	927	18.5-24.9	3.2	10.6	2.42	6.16	#NULL!	#NULL!	#NULL!	1	200	#NULL!	#NULL!	#NULL!	#NULL!	0	0	#NULL!	4000
29	24.69	25	0		109.6	7	0	1	0	#NULL!	#NULL!	2	0	1	1	4	0	0	#NULL!	#NULL!	22118	#NULL!	#NULL!	#NULL!	#NULL!	0	0	0	#NULL!	#NULL!	924	18.5-24.9	#NULL!	#NULL!	#NULL!	#NULL!	#NULL!	#NULL!	#NULL!	5	1008	#NULL!	#NULL!	#NULL!	#NULL!	#NULL!	#NULL!	#NULL!	5100
39	30.1	25	0		98.1	10	2	1	0	#NULL!	#NULL!	2	0	1	1	4	0	0	#NULL!	#NULL!	22098	#NULL!	#NULL!	#NULL!	#NULL!	1	0	0	#NULL!	#NULL!	916	30+	#NULL!	#NULL!	#NULL!	#NULL!	#NULL!	#NULL!	#NULL!	2	4128	#NULL!	20	#NULL!	#NULL!	#NULL!	#NULL!	#NULL!	3600
23	19.84	#NULL!	0		90	28	0	1	0	1.09091	#NULL!	2	0	1	1	4	0	0	#NULL!	1.6	22094	#NULL!	#NULL!	#NULL!	#NULL!	1	0	0	99.5455	2	915	18.5-24.9	1.5	#NULL!	0.89	7.55	37	248.2	19.4	1	12811	#NULL!	10	#NULL!	#NULL!	#NULL!	#NULL!	#NULL!	#NULL!
32	25.25	4	0		19	4	0	1	0	#NULL!	#NULL!	2	0	1	1	4	0	0	#NULL!	24.1	22093	#NULL!	#NULL!	#NULL!	#NULL!	0	0	0	#NULL!	#NULL!	914	25- 29.9	15.6	27.7	#NULL!	2.11	12	6	0.6	2	19	#NULL!	0	#NULL!	#NULL!	1	0	#NULL!	#NULL!
40	#NULL!	#NULL!	0		39.4	23	0	1	0	1.14286	#NULL!	2	0	1	1	4	0	0	#NULL!	#NULL!	22092	#NULL!	#NULL!	#NULL!	#NULL!	0	0	0	91.9048	5	913		#NULL!	#NULL!	#NULL!	#NULL!	#NULL!	#NULL!	#NULL!	4	249	#NULL!	#NULL!	#NULL!	#NULL!	#NULL!	#NULL!	#NULL!	#NULL!
39	24.93	#NULL!	0		16.9	4	0	1	0	1.72727	#NULL!	2	0	1	1	4	0	0	#NULL!	4.2	22089	#NULL!	#NULL!	#NULL!	#NULL!	1	1	1	79.0909	3	911	18.5-24.9	4.2	5.3	1.32	8.41	52	#NULL!	#NULL!	3	#NULL!	#NULL!	#NULL!	#NULL!	#NULL!	0	0	#NULL!	#NULL!
39	32.41	25	0		41.4	27	0	1	0	1.7037	#NULL!	2	0	1	1	4	0	0	#NULL!	1.8	22074	#NULL!	#NULL!	#NULL!	#NULL!	0	0	0	104.815	2	906	30+	1.6	#NULL!	1.08	4.06	#NULL!	108.5	8.1	4	655	#NULL!	#NULL!	#NULL!	#NULL!	0	#NULL!	#NULL!	5100
32	23.84	19	0		28.1	26	0	1	0	#NULL!	#NULL!	2	0	1	1	4	0	0	#NULL!	6.82	22053	#NULL!	#NULL!	#NULL!	#NULL!	0	0	0	#NULL!	#NULL!	896	18.5-24.9	1.92	9.15	#NULL!	6.41	34	72	#NULL!	3	#NULL!	#NULL!	#NULL!	#NULL!	#NULL!	0	0	#NULL!	#NULL!
44	29.07	20	0		49.9	0	0	1	0	2.1875	#NULL!	2	0	1	1	4	0	0	#NULL!	5	22044	#NULL!	#NULL!	#NULL!	#NULL!	0	0	0	130	3	892	25- 29.9	2	4.7	1.85	3.1	23	#NULL!	#NULL!	3	#NULL!	#NULL!	#NULL!	#NULL!	#NULL!	0	0	#NULL!	#NULL!
32	29.39	20	0		41.2	26	0	1	0	#NULL!	#NULL!	2	0	1	1	4	0	0	#NULL!	#NULL!	21979	#NULL!	#NULL!	#NULL!	#NULL!	0	1	1	#NULL!	#NULL!	866	25- 29.9	#NULL!	#NULL!	#NULL!	#NULL!	#NULL!	#NULL!	#NULL!	5	1050	#NULL!	#NULL!	#NULL!	#NULL!	#NULL!	#NULL!	#NULL!	#NULL!
32	22.86	20	0		16.6	6	0	1	0	1.94737	#NULL!	2	0	1	1	4	0	0	#NULL!	4.8	21965	#NULL!	#NULL!	#NULL!	#NULL!	0	0	0	85.2632	1.33333	859	18.5-24.9	4.6	13.1	1.4	7.82	42	132.5	#NULL!	4	151	#NULL!	#NULL!	#NULL!	#NULL!	0	#NULL!	#NULL!	3300
28	21.45	#NULL!	0		25.1	20	0	1	0	#NULL!	#NULL!	2	0	1	1	4	0	0	#NULL!	1.7	21949	#NULL!	#NULL!	#NULL!	#NULL!	0	0	0	#NULL!	#NULL!	849	18.5-24.9	2.7	9.4	2.37	0.02	#NULL!	#NULL!	#NULL!	4	#NULL!	#NULL!	#NULL!	#NULL!	#NULL!	#NULL!	#NULL!	#NULL!	#NULL!
31	24.03	20	0		39.3	12	2	1	0	2.77273	#NULL!	2	0	1	1	4	0	0	#NULL!	4.36	21936	#NULL!	#NULL!	#NULL!	#NULL!	1	0	0	70.9091	1.4	845	18.5-24.9	2.36	22.2	1.78	6.77	36	76.2	3.5	3	1331	#NULL!	5	#NULL!	#NULL!	0	#NULL!	#NULL!	3400
41	25.06	23	0		169	0	2	1	0	1.9	#NULL!	2	0	1	1	4	0	0	#NULL!	5.7	21919	#NULL!	#NULL!	#NULL!	#NULL!	0	0	0	139	2.5	838	25- 29.9	4	4	1.62	8.12	43	156	19.9	2	1098	#NULL!	#NULL!	#NULL!	#NULL!	0	0	#NULL!	2300
35	26.58	23	0		46.8	14	0	1	0	3.625	#NULL!	2	0	1	1	4	0	0	#NULL!	5	21887	#NULL!	#NULL!	#NULL!	#NULL!	0	0	0	136.25	#NULL!	825	25- 29.9	6	9.9	1.12	4.15	32	166.3	9.5	2	2591	#NULL!	#NULL!	#NULL!	#NULL!	0	#NULL!	#NULL!	2970
38	20.15	15	0		28.8	10	0	1	0	1.83333	#NULL!	2	0	1	1	4	0	0	#NULL!	3.3	21879	#NULL!	#NULL!	#NULL!	#NULL!	0	0	0	105.556	3	821	18.5-24.9	1.6	9.2	1.48	5.23	35	146	3.6	1	619	#NULL!	#NULL!	#NULL!	#NULL!	#NULL!	#NULL!	#NULL!	3000
44	34.31	#NULL!	0		26.4	13	0	1	0	#NULL!	#NULL!	2	0	1	1	4	0	0	#NULL!	#NULL!	21870	#NULL!	#NULL!	#NULL!	#NULL!	0	1	1	#NULL!	#NULL!	817	30+	#NULL!	#NULL!	#NULL!	#NULL!	#NULL!	#NULL!	#NULL!	5	#NULL!	#NULL!	#NULL!	#NULL!	#NULL!	#NULL!	#NULL!	#NULL!	#NULL!
38	25.56	#NULL!	0		24.8	18	0	1	0	1.9375	#NULL!	2	0	1	1	4	0	0	#NULL!	4	21865	#NULL!	#NULL!	#NULL!	#NULL!	0	1	1	124.375	#NULL!	814	25- 29.9	3.6	2.6	1.88	2.43	20	245.2	#NULL!	8	717	#NULL!	#NULL!	#NULL!	#NULL!	0	0	#NULL!	#NULL!
40	24.07	#NULL!	0		70	30	0	1	0	#NULL!	#NULL!	2	0	1	1	4	0	0	#NULL!	#NULL!	21851	#NULL!	#NULL!	#NULL!	#NULL!	0	0	0	#NULL!	#NULL!	809	18.5-24.9	#NULL!	#NULL!	#NULL!	#NULL!	#NULL!	#NULL!	#NULL!	2	#NULL!	#NULL!	#NULL!	#NULL!	#NULL!	#NULL!	#NULL!	#NULL!	#NULL!
34	26.15	20	0		96.1	26	0	1	0	#NULL!	#NULL!	2	0	1	1	4	0	0	#NULL!	2.1	21802	#NULL!	#NULL!	#NULL!	#NULL!	0	0	0	#NULL!	#NULL!	789	25- 29.9	3.4	9.7	5.35	11.65	24	#NULL!	#NULL!	2	574	#NULL!	#NULL!	#NULL!	#NULL!	#NULL!	0	#NULL!	3300
41	26.23	20	0		22.4	6	0	1	0	2.75	#NULL!	2	0	1	1	4	0	0	#NULL!	1.7	21720	#NULL!	#NULL!	#NULL!	#NULL!	1	0	0	111.364	1.33333	765	25- 29.9	4.1	25.6	2.46	4.75	30	197.4	5.9	4	1008	#NULL!	4	#NULL!	#NULL!	#NULL!	#NULL!	#NULL!	#NULL!
37	26.58	#NULL!	0		26.9	31	0	1	0	1.88889	#NULL!	2	0	1	1	4	0	0	#NULL!	3.3	21685	#NULL!	#NULL!	#NULL!	#NULL!	0	0	0	107.2	1.66667	749	25- 29.9	2	9.5	1.79	5.91	41	#NULL!	#NULL!	3	#NULL!	#NULL!	#NULL!	#NULL!	#NULL!	0	#NULL!	#NULL!	3950
36	24.11	#NULL!	0		18.8	21	0	1	0	#NULL!	#NULL!	2	0	1	1	4	0	0	#NULL!	6.9	21643	#NULL!	#NULL!	#NULL!	#NULL!	1	0	0	#NULL!	#NULL!	735	18.5-24.9	3	5.8	2.12	4.21	29	#NULL!	#NULL!	2	3475	#NULL!	5	#NULL!	#NULL!	0	0	#NULL!	#NULL!
39	24.44	15	0		32.5	5	0	1	0	2.75	#NULL!	2	0	1	1	4	0	0	#NULL!	3.7	21610	#NULL!	#NULL!	#NULL!	#NULL!	1	0	0	128.636	5	721	18.5-24.9	2.8	6.5	1.32	2.18	12	60.7	4.89	1	588	#NULL!	5	#NULL!	#NULL!	#NULL!	#NULL!	#NULL!	#NULL!
36	29.67	14	0		21.1	0	0	1	0	1.88889	#NULL!	2	0	1	1	4	0	0	#NULL!	3.4	21593	#NULL!	#NULL!	#NULL!	#NULL!	1	0	0	106.818	7	713	25- 29.9	3.5	6.3	1.82	5.62	31	104	2.6	2	4417	#NULL!	10	#NULL!	#NULL!	#NULL!	#NULL!	#NULL!	#NULL!
40	21.16	23	0		40	26	1	1	0	#NULL!	#NULL!	2	0	1	1	4	0	0	#NULL!	4.4	21562	#NULL!	#NULL!	#NULL!	#NULL!	0	0	0	#NULL!	#NULL!	705	18.5-24.9	6.9	9	3.3	5.1	29	#NULL!	#NULL!	3	#NULL!	#NULL!	#NULL!	#NULL!	#NULL!	#NULL!	#NULL!	#NULL!	2500
37	22.49	25	0		70	30	3	1	0	#NULL!	#NULL!	2	0	1	1	4	0	0	#NULL!	#NULL!	21539	#NULL!	#NULL!	#NULL!	#NULL!	1	0	0	#NULL!	#NULL!	694	18.5-24.9	#NULL!	#NULL!	#NULL!	#NULL!	#NULL!	#NULL!	#NULL!	3	500	#NULL!	3	#NULL!	#NULL!	#NULL!	#NULL!	#NULL!	#NULL!
35	20.99	25	0		35.5	14	0	1	0	#NULL!	#NULL!	2	0	1	1	4	0	0	#NULL!	2.7	21497	#NULL!	#NULL!	#NULL!	#NULL!	0	0	0	#NULL!	#NULL!	673	18.5-24.9	2.4	7.4	#NULL!	3.21	17	#NULL!	#NULL!	4	2055	#NULL!	#NULL!	#NULL!	#NULL!	0	0	#NULL!	#NULL!
42	34.82	25	0		24.7	17	1	1	0	#NULL!	#NULL!	2	0	1	1	4	0	0	#NULL!	#NULL!	21485	#NULL!	#NULL!	#NULL!	#NULL!	0	0	0	#NULL!	#NULL!	666	30+	#NULL!	#NULL!	#NULL!	#NULL!	#NULL!	#NULL!	#NULL!	2	#NULL!	#NULL!	#NULL!	#NULL!	#NULL!	#NULL!	#NULL!	#NULL!	3200
36	27.04	23	0		55.5	26	0	1	0	2.75	#NULL!	2	0	1	1	4	0	0	#NULL!	#NULL!	21361	#NULL!	#NULL!	#NULL!	#NULL!	0	0	0	71.5	6	613	25- 29.9	#NULL!	#NULL!	#NULL!	#NULL!	#NULL!	#NULL!	#NULL!	2	#NULL!	#NULL!	#NULL!	#NULL!	#NULL!	0	0	#NULL!	#NULL!
27	24.44	20	0		23.6	15	0	1	0	1.88889	#NULL!	2	0	1	1	4	0	0	#NULL!	2.5	21258	#NULL!	#NULL!	#NULL!	#NULL!	0	0	0	140	7	575	18.5-24.9	3.6	6.1	1.44	5.57	27	#NULL!	#NULL!	2	#NULL!	#NULL!	#NULL!	#NULL!	#NULL!	0	0	#NULL!	3300
33	27.43	20	0		23.1	29	0	1	0	1.84	#NULL!	2	0	1	1	4	0	0	#NULL!	3.4	21199	#NULL!	#NULL!	#NULL!	#NULL!	0	0	0	81.2	2.5	546	25- 29.9	1.3	10.8	1.12	2.11	14	119	#NULL!	2	2621	#NULL!	#NULL!	#NULL!	#NULL!	0	0	#NULL!	3700
41	23.12	#NULL!	0		16.3	8	0	1	0	#NULL!	#NULL!	2	0	1	1	4	0	0	#NULL!	4.2	21170	#NULL!	#NULL!	#NULL!	#NULL!	0	0	0	#NULL!	#NULL!	532	18.5-24.9	4.7	9.3	2.44	#NULL!	37	#NULL!	#NULL!	4	#NULL!	#NULL!	#NULL!	#NULL!	#NULL!	0	0	#NULL!	#NULL!
37	26.22	15	0		62.3	12	0	1	0	#NULL!	#NULL!	2	0	1	1	4	0	0	#NULL!	5.5	21142	#NULL!	#NULL!	#NULL!	#NULL!	0	0	0	#NULL!	#NULL!	516	25- 29.9	3.6	8.21	1.89	2.76	19.8	148	5.98	3	1814	#NULL!	#NULL!	#NULL!	#NULL!	0	#NULL!	#NULL!	4200
48	26.23	#NULL!	0		28	18	3	1	0	1.18182	#NULL!	2	0	1	1	4	0	0	#NULL!	6.1	21075	#NULL!	#NULL!	#NULL!	#NULL!	0	0	0	79.697	3	487	25- 29.9	1.6	6.9	1.65	4.59	19	#NULL!	#NULL!	1	#NULL!	#NULL!	#NULL!	#NULL!	#NULL!	0	0	#NULL!	#NULL!
42	#NULL!	#NULL!	0		52.2	3	2	1	0	#NULL!	#NULL!	2	0	1	1	4	0	0	#NULL!	1.8	21011	#NULL!	#NULL!	#NULL!	#NULL!	0	0	0	#NULL!	#NULL!	456		3.3	8.2	0.9	5.48	45	89.8	4.54	5	1431	#NULL!	#NULL!	#NULL!	#NULL!	#NULL!	#NULL!	#NULL!	#NULL!
45	23.88	25	0		167.9	30	3	1	0	#NULL!	#NULL!	2	0	1	1	4	0	0	#NULL!	#NULL!	21007	#NULL!	#NULL!	#NULL!	#NULL!	0	0	0	#NULL!	#NULL!	455	18.5-24.9	#NULL!	#NULL!	#NULL!	#NULL!	#NULL!	#NULL!	#NULL!	2	18172	#NULL!	#NULL!	#NULL!	#NULL!	#NULL!	#NULL!	#NULL!	2200
34	20.81	23	0		21.2	29	0	1	0	4.47826	#NULL!	2	0	1	1	4	0	0	#NULL!	3.4	20991	#NULL!	#NULL!	#NULL!	#NULL!	0	0	0	80	5	445	18.5-24.9	1.8	4.4	2.07	7.04	35	73.6	4.9	3	102	#NULL!	#NULL!	#NULL!	#NULL!	#NULL!	#NULL!	#NULL!	3500
32	25.4	13	0		28.98	5	0	1	0	#NULL!	#NULL!	2	0	1	1	4	0	0	#NULL!	2.1	20990	#NULL!	#NULL!	#NULL!	#NULL!	1	0	0	69.5833	2	444	25- 29.9	1.1	7.6	2.88	1.75	12	125	2.7	4	5121	#NULL!	#NULL!	#NULL!	#NULL!	#NULL!	#NULL!	#NULL!	2700
29	23.99	20	0		84	14	1	1	0	2.4	#NULL!	2	0	1	1	4	0	0	#NULL!	1.1	20989	#NULL!	#NULL!	#NULL!	#NULL!	1	0	0	133.75	5	443	18.5-24.9	3.7	6.4	1.83	4.19	12	201.8	3.23	1	2189	#NULL!	4	#NULL!	#NULL!	0	#NULL!	#NULL!	3200
46	23.04	15	0		23.5	2	0	1	0	2.4375	#NULL!	2	0	1	1	4	0	0	#NULL!	10.3	20906	#NULL!	#NULL!	#NULL!	#NULL!	1	0	0	75.5882	3.5	405	18.5-24.9	4.2	8.1	1.77	#NULL!	#NULL!	#NULL!	#NULL!	1	2001	#NULL!	5	#NULL!	#NULL!	0	0	#NULL!	2650
35	23.15	#NULL!	0		26.5	25	0	1	0	#NULL!	#NULL!	2	0	1	1	4	0	0	#NULL!	2	20897	#NULL!	#NULL!	#NULL!	#NULL!	0	0	0	#NULL!	#NULL!	400	18.5-24.9	4.1	#NULL!	1.13	3.92	33	#NULL!	#NULL!	4	#NULL!	#NULL!	#NULL!	#NULL!	#NULL!	1	#NULL!	#NULL!	3500
40	24.62	15	0		52.7	11	0	1	0	#NULL!	#NULL!	2	0	1	1	4	0	0	#NULL!	#NULL!	20892	#NULL!	#NULL!	#NULL!	#NULL!	0	0	0	#NULL!	#NULL!	397	18.5-24.9	#NULL!	#NULL!	#NULL!	#NULL!	#NULL!	#NULL!	#NULL!	3	206	#NULL!	#NULL!	#NULL!	#NULL!	#NULL!	#NULL!	82	#NULL!
42	24.11	25	0		39	8	2	1	0	#NULL!	#NULL!	2	0	1	1	4	0	0	#NULL!	#NULL!	20864	#NULL!	#NULL!	#NULL!	#NULL!	1	0	0	#NULL!	#NULL!	384	18.5-24.9	#NULL!	#NULL!	#NULL!	#NULL!	#NULL!	#NULL!	#NULL!	2	96	#NULL!	3	#NULL!	#NULL!	#NULL!	#NULL!	#NULL!	#NULL!
42	26.09	18	0		35.5	30	0	1	0	1.65217	#NULL!	2	0	1	1	4	0	0	#NULL!	5	20848	#NULL!	#NULL!	#NULL!	#NULL!	0	0	0	111.739	4	376	25- 29.9	1.9	7.5	2.13	4.45	22	102.2	5.45	2	246	#NULL!	#NULL!	#NULL!	#NULL!	0	#NULL!	#NULL!	3400
35	23.46	15	0		65	20	2	1	0	#NULL!	#NULL!	2	0	1	1	4	0	0	#NULL!	#NULL!	20826	#NULL!	#NULL!	#NULL!	#NULL!	0	1	1	#NULL!	#NULL!	364	18.5-24.9	#NULL!	#NULL!	#NULL!	#NULL!	#NULL!	#NULL!	#NULL!	4	500	#NULL!	#NULL!	#NULL!	#NULL!	#NULL!	#NULL!	#NULL!	4000
31	22.49	20	0		23	5	1	1	0	1.61111	#NULL!	2	0	1	1	4	0	0	#NULL!	3.9	20825	#NULL!	#NULL!	#NULL!	#NULL!	0	0	0	82.7778	2.5	363	18.5-24.9	3.5	6.7	1.46	8.47	43	301	8.2	0	0	#NULL!	#NULL!	#NULL!	#NULL!	0	0	#NULL!	#NULL!
47	33.22	25	0		68.1	26	0	1	0	#NULL!	#NULL!	2	0	1	1	4	0	0	#NULL!	#NULL!	20806	#NULL!	#NULL!	#NULL!	#NULL!	0	0	0	#NULL!	#NULL!	355	30+	#NULL!	#NULL!	#NULL!	#NULL!	#NULL!	#NULL!	#NULL!	2	#NULL!	#NULL!	#NULL!	#NULL!	#NULL!	#NULL!	#NULL!	#NULL!	5000
39	35.15	25	0		72	0	0	1	0	2.75	#NULL!	2	0	1	1	4	0	0	#NULL!	2.9	20784	#NULL!	#NULL!	#NULL!	#NULL!	0	0	0	85.4167	5	345	30+	3.2	20.7	2.31	5.84	36	63.2	12.3	2	522	#NULL!	#NULL!	#NULL!	#NULL!	#NULL!	0	#NULL!	4000
40	26.25	23	0		19	2	0	1	0	1.88889	#NULL!	2	0	1	1	4	0	0	#NULL!	2.5	20674	#NULL!	#NULL!	#NULL!	#NULL!	0	0	0	#NULL!	#NULL!	303	25- 29.9	2.7	7.1	1.4	5.76	28	#NULL!	8.7	2	138	#NULL!	#NULL!	#NULL!	#NULL!	#NULL!	#NULL!	#NULL!	3950
35	31.02	25	0		36.4	24	0	1	0	2.75	#NULL!	2	0	1	1	4	0	0	#NULL!	2.6	20653	#NULL!	#NULL!	#NULL!	#NULL!	0	0	0	67.8125	3.5	293	30+	1.6	6.7	1.78	2.64	12	108.6	6.4	5	707	#NULL!	#NULL!	#NULL!	#NULL!	0	#NULL!	#NULL!	4100
31	27.7	9	0		16.3	3	0	1	0	1.88889	#NULL!	2	0	1	1	4	0	0	#NULL!	9.2	20609	#NULL!	#NULL!	#NULL!	#NULL!	1	0	0	99.1667	4	275	25- 29.9	4.6	11.6	1.15	2.13	9	34.2	1.46	2	372	#NULL!	2	#NULL!	#NULL!	0	0	#NULL!	3300
38	39.09	20	0		19.1	30	1	1	0	#NULL!	#NULL!	2	0	1	1	4	0	0	#NULL!	2.61	20594	#NULL!	#NULL!	#NULL!	#NULL!	0	0	0	#NULL!	#NULL!	271	30+	434	8.8	#NULL!	3.48	#NULL!	#NULL!	#NULL!	4	83	#NULL!	#NULL!	#NULL!	#NULL!	#NULL!	#NULL!	#NULL!	3200
33	28.95	#NULL!	0		23.8	15	0	1	0	#NULL!	#NULL!	2	0	1	1	4	0	0	#NULL!	4	20534	#NULL!	#NULL!	#NULL!	#NULL!	1	0	0	#NULL!	#NULL!	243	25- 29.9	2.8	6.1	2.24	2.52	12.3	#NULL!	#NULL!	16	#NULL!	#NULL!	5	#NULL!	#NULL!	0	0	#NULL!	#NULL!
39	23.24	14	0		24.5	8	0	1	0	#NULL!	#NULL!	2	0	1	1	4	0	0	#NULL!	#NULL!	20528	#NULL!	#NULL!	#NULL!	#NULL!	0	0	0	#NULL!	#NULL!	239	18.5-24.9	#NULL!	#NULL!	#NULL!	#NULL!	#NULL!	#NULL!	#NULL!	5	204	#NULL!	#NULL!	#NULL!	#NULL!	#NULL!	#NULL!	#NULL!	3400
38	27.39	15	0		24.4	0	0	1	0	#NULL!	#NULL!	2	0	1	1	4	0	0	#NULL!	#NULL!	20517	#NULL!	#NULL!	#NULL!	#NULL!	0	0	0	#NULL!	#NULL!	234	25- 29.9	#NULL!	#NULL!	#NULL!	#NULL!	#NULL!	#NULL!	#NULL!	2	116	#NULL!	#NULL!	#NULL!	#NULL!	#NULL!	#NULL!	#NULL!	4300
43	23.72	25	0		27.1	9	2	1	0	#NULL!	#NULL!	2	0	1	1	4	0	0	#NULL!	5	20493	#NULL!	#NULL!	#NULL!	#NULL!	0	0	0	#NULL!	#NULL!	219	18.5-24.9	5.4	26.4	2.15	4.94	35	#NULL!	#NULL!	1	#NULL!	#NULL!	#NULL!	#NULL!	#NULL!	0	0	#NULL!	#NULL!
37	37.04	23	0		21	5	1	1	0	4.47826	#NULL!	2	0	1	1	4	0	0	#NULL!	1.7	20418	#NULL!	#NULL!	#NULL!	#NULL!	1	0	0	109.13	3.5	185	30+	3.2	7.1	1.49	6.99	#NULL!	#NULL!	#NULL!	1	598	#NULL!	40	#NULL!	#NULL!	#NULL!	#NULL!	#NULL!	3500
33	33.08	23	0		25.4	13	2	1	0	#NULL!	#NULL!	2	0	1	1	4	0	0	#NULL!	2.4	20362	#NULL!	#NULL!	#NULL!	#NULL!	0	0	0	#NULL!	#NULL!	158	30+	2	4.6	1.65	3.47	21	185	6.8	4	108	#NULL!	#NULL!	#NULL!	#NULL!	0	#NULL!	#NULL!	3250
35	26.29	20	0		20	10	0	1	0	2.4	#NULL!	2	0	1	1	4	0	0	#NULL!	2.3	20309	#NULL!	#NULL!	#NULL!	#NULL!	0	0	0	97.3333	2.75	140	25- 29.9	2.5	5.8	1.93	3.63	22	138	4.6	3	500	#NULL!	#NULL!	#NULL!	#NULL!	0	#NULL!	#NULL!	#NULL!
46	20.76	18	0		17.12	0	3	1	0	2.4375	#NULL!	2	0	1	1	4	0	0	#NULL!	3.6	20291	#NULL!	#NULL!	#NULL!	#NULL!	0	0	0	145.625	1.5	129	18.5-24.9	4.9	8.6	2.09	3.2	21	233	4.2	6	515	#NULL!	#NULL!	#NULL!	#NULL!	0	#NULL!	#NULL!	3200
51	24.9	25	0		50	18	0	1	0	2.38889	#NULL!	2	0	1	1	4	0	0	#NULL!	3.5	20238	#NULL!	#NULL!	#NULL!	#NULL!	0	0	0	142.222	6	104	18.5-24.9	1.7	6.51	#NULL!	5.47	#NULL!	#NULL!	#NULL!	3	#NULL!	#NULL!	#NULL!	#NULL!	#NULL!	#NULL!	#NULL!	#NULL!	3800
37	30.39	25	0		20.7	28	0	1	0	2.40909	#NULL!	2	0	1	1	4	0	0	#NULL!	4.3	20172	#NULL!	#NULL!	#NULL!	#NULL!	1	0	0	102.727	7	82	30+	4.4	4.4	2.29	5.11	31	86.1	4.3	1	203	#NULL!	10	#NULL!	#NULL!	#NULL!	#NULL!	#NULL!	#NULL!
45	30.47	25	0		25.2	12	0	1	0	#NULL!	#NULL!	2	0	1	1	4	0	0	#NULL!	#NULL!	20161	#NULL!	#NULL!	#NULL!	#NULL!	1	0	0	#NULL!	#NULL!	75	30+	#NULL!	#NULL!	#NULL!	#NULL!	#NULL!	#NULL!	#NULL!	3	1096	#NULL!	15	#NULL!	#NULL!	#NULL!	#NULL!	#NULL!	4500
32	30.27	16	0		52.8	20	1	1	0	#NULL!	#NULL!	2	0	1	1	4	0	0	#NULL!	#NULL!	20114	#NULL!	#NULL!	#NULL!	#NULL!	1	0	0	#NULL!	#NULL!	51	30+	#NULL!	#NULL!	#NULL!	#NULL!	#NULL!	#NULL!	#NULL!	3	10952	#NULL!	#NULL!	#NULL!	#NULL!	#NULL!	#NULL!	#NULL!	#NULL!
37	21.11	25	0		281	0	0	1	0	1.58824	#NULL!	2	0	1	1	4	0	0	#NULL!	1	20091	#NULL!	#NULL!	#NULL!	#NULL!	0	0	0	137.647	1.5	42	18.5-24.9	2.3	6.8	0.91	9.16	54	276.2	8.21	5	4260	#NULL!	#NULL!	#NULL!	#NULL!	#NULL!	#NULL!	#NULL!	2800
30	24.22	25	0		94.8	0	0	1	0	#NULL!	#NULL!	2	0	1	1	4	0	0	#NULL!	#NULL!	20060	#NULL!	#NULL!	#NULL!	#NULL!	1	0	0	#NULL!	#NULL!	27	18.5-24.9	#NULL!	#NULL!	#NULL!	#NULL!	#NULL!	#NULL!	#NULL!	3	2400	#NULL!	5	#NULL!	#NULL!	#NULL!	#NULL!	#NULL!	#NULL!
42	23.62	12	0		2	50	30	1	0	#NULL!	#NULL!	1	1	0	0	1	1	0	#NULL!	11.6	2027194	0	1	0	#NULL!	0	0	0	#NULL!	#NULL!	3017	18.5-24.9	4.2	8.8	#NULL!	3.71	#NULL!	#NULL!	#NULL!	2	#NULL!	#NULL!	#NULL!	#NULL!	#NULL!	#NULL!	#NULL!	89.5	#NULL!
43	24.59	#NULL!	0		11	37	4	1	0	#NULL!	#NULL!	1	1	0	0	1	1	0	#NULL!	5.43	2026741	0	1	0	#NULL!	0	0	0	#NULL!	#NULL!	2966	18.5-24.9	3.14	9.1	#NULL!	4.61	#NULL!	#NULL!	#NULL!	4	#NULL!	0.3	#NULL!	#NULL!	#NULL!	#NULL!	#NULL!	#NULL!	#NULL!
42	25.16	#NULL!	0		10	46	11	1	0	0.964286	11.77	1	1	0	0	1	1	0	#NULL!	5.9	2026578	0	1	0	0	0	0	0	80	2.5	2957	25- 29.9	2.58	8.78	#NULL!	2.92	#NULL!	#NULL!	#NULL!	6	#NULL!	#NULL!	#NULL!	#NULL!	#NULL!	#NULL!	#NULL!	91	#NULL!
34	23.25	#NULL!	0		0.01	50	40	1	0	9.66667	49.72	1	1	0	0	1	1	0	#NULL!	10.3	2026452	0	1	0	1	0	0	0	340.833	1.83333	2944	18.5-24.9	6.5	5.6	0.91	5.72	154	170.4	5.27	2	#NULL!	#NULL!	#NULL!	#NULL!	#NULL!	#NULL!	#NULL!	89	3150
34	23.29	18	0		12	41	5	1	0	0.964286	11.03	1	1	0	0	1	1	0	#NULL!	3	2025431	0	1	0	0	0	0	0	80	2.5	2904	18.5-24.9	3.5	11.2	1.99	5.46	82.4	285.1	8.27	4	#NULL!	0.4	#NULL!	#NULL!	#NULL!	#NULL!	#NULL!	89	3500
45	23.72	23	0		10	36	5	1	0	#NULL!	#NULL!	1	1	0	0	1	1	0	#NULL!	#NULL!	2025175	0	1	0	#NULL!	0	0	0	#NULL!	#NULL!	2887	18.5-24.9	#NULL!	#NULL!	#NULL!	#NULL!	#NULL!	#NULL!	#NULL!	5	#NULL!	#NULL!	#NULL!	#NULL!	#NULL!	#NULL!	#NULL!	97	#NULL!
32	26.12	12	0		10	55	65	1	0	0.766667	96.44	1	1	0	0	1	1	0	#NULL!	14.5	2024833	0	1	0	1	1	2	1	65.7692	3.68421	2863	25- 29.9	5.6	7.2	3.41	7.1	42	47.8	10.3	4	#NULL!	1.7	#NULL!	#NULL!	#NULL!	#NULL!	#NULL!	94	3750
52	27.61	11	0		7	43	40	1	0	#NULL!	#NULL!	1	1	0	0	1	1	0	#NULL!	#NULL!	2024278	0	1	0	#NULL!	0	0	0	#NULL!	#NULL!	2823	25- 29.9	#NULL!	#NULL!	#NULL!	#NULL!	#NULL!	#NULL!	#NULL!	4	#NULL!	#NULL!	#NULL!	#NULL!	#NULL!	#NULL!	#NULL!	103	4600
43	32	14	0		1	32	82	1	0	0.933333	96.44	1	1	0	0	1	1	0	#NULL!	31	2023485	0	1	0	1	1	0	0	81.6667	2.5	2770	30+	9	9.8	0.92	2.27	26.9	8	0.4	3	#NULL!	0.4	#NULL!	#NULL!	#NULL!	#NULL!	#NULL!	111	#NULL!
35	24.58	#NULL!	0		2	38	4	1	0	2.125	10.4	1	1	0	0	1	1	0	#NULL!	5.8	2022822	0	1	0	0	0	0	0	155.625	5	2737	18.5-24.9	3.8	6.5	1.31	6.27	32	123.6	2.8	2	#NULL!	0.4	#NULL!	#NULL!	#NULL!	#NULL!	#NULL!	90	#NULL!
32	29.96	12	0		4	44	4	1	0	2	25.31	1	1	0	0	1	1	0	#NULL!	10.6	2022095	0	1	0	0	1	0	0	77.7143	8	2706	25- 29.9	8.9	11.8	3.74	3.91	28	110.8	1.93	3	1	0.4	#NULL!	#NULL!	#NULL!	#NULL!	#NULL!	114	3500
32	23.66	25	0		0.1	40	70	1	0	#NULL!	#NULL!	1	1	0	0	1	1	0	#NULL!	2.35	2021565	0	1	0	#NULL!	0	0	0	#NULL!	#NULL!	2678	18.5-24.9	1.96	#NULL!	#NULL!	5.13	38.9	#NULL!	#NULL!	9	#NULL!	#NULL!	#NULL!	#NULL!	#NULL!	#NULL!	#NULL!	92	#NULL!
28	17.51	13	0		0.5	40	4	1	0	#NULL!	#NULL!	1	1	0	0	1	1	0	#NULL!	4.5	2021563	0	1	0	#NULL!	0	0	0	#NULL!	#NULL!	2676	<18.5	4.5	12.5	1.99	5.76	37	105.7	30.7	2	#NULL!	#NULL!	#NULL!	#NULL!	#NULL!	#NULL!	#NULL!	#NULL!	#NULL!
28	23.62	25	0		2.7	32	7	1	0	#NULL!	#NULL!	1	1	0	0	1	1	0	#NULL!	7.05	2021528	0	1	0	#NULL!	0	0	0	#NULL!	#NULL!	2654	18.5-24.9	5.01	#NULL!	1.49	5.77	#NULL!	#NULL!	#NULL!	8	#NULL!	#NULL!	#NULL!	#NULL!	#NULL!	#NULL!	#NULL!	99	#NULL!
35	29.41	14	0		11.2	45	55	1	0	#NULL!	#NULL!	1	1	0	0	1	1	0	#NULL!	#NULL!	2020092	0	1	0	#NULL!	0	0	0	#NULL!	#NULL!	2477	25- 29.9	#NULL!	#NULL!	#NULL!	#NULL!	#NULL!	#NULL!	#NULL!	5	130	#NULL!	#NULL!	#NULL!	#NULL!	#NULL!	#NULL!	82	3000
47	25.08	15	0		6.6	49	4	1	0	0.777778	16.87	1	1	0	0	1	1	0	#NULL!	10.2	2020076	0	1	0	0	0	0	0	118.333	3	2467	25- 29.9	6.5	7	1.1	#NULL!	#NULL!	105.2	4.82	4	#NULL!	0.3	#NULL!	#NULL!	#NULL!	#NULL!	#NULL!	97	4900
33	22.98	11	0		6	78	7	1	0	0.964286	10.19	1	1	0	0	1	1	0	#NULL!	9.05	2020062	0	1	0	0	0	0	0	80	2.5	2463	18.5-24.9	3.84	8.22	1.52	3.14	28.9	95.3	3.1	3	#NULL!	0.3	#NULL!	#NULL!	#NULL!	#NULL!	#NULL!	88	3750
27	26.6	18	0		12	44	4	1	0	#NULL!	#NULL!	1	1	0	0	1	1	0	#NULL!	#NULL!	2019709	0	1	0	#NULL!	1	0	0	#NULL!	#NULL!	2454	25- 29.9	#NULL!	#NULL!	#NULL!	#NULL!	#NULL!	#NULL!	#NULL!	1	#NULL!	#NULL!	#NULL!	#NULL!	#NULL!	#NULL!	#NULL!	101	#NULL!
41	25.68	20	0		7	59	50	1	0	1.3125	25.43	1	1	0	0	1	1	0	#NULL!	11.2	2019047	0	1	0	0	0	0	0	128.75	0.75	2365	25- 29.9	8.8	249	1.62	6.08	47.3	100.5	1.82	3	0	0.4	#NULL!	#NULL!	#NULL!	#NULL!	#NULL!	92	4300
26	27.63	15	0		8.1	40	15	1	0	2	15.16	1	1	0	0	1	1	0	#NULL!	2.5	2018885	0	1	0	0	0	0	0	93.6842	3	2340	25- 29.9	5.9	7.4	1.75	5.43	41	99.4	13.16	1	#NULL!	0.3	#NULL!	#NULL!	#NULL!	0	0	109	2200
39	28.72	15	0		4	55	34	1	0	1.42308	12.7	1	1	0	0	1	1	0	#NULL!	3.45	2018055	0	1	0	0	1	0	0	80	0.8	2322	25- 29.9	4.47	7.78	1.85	4.63	25	144.4	4.3	6	500	#NULL!	40	20	#NULL!	0	0	104	1000
26	22.21	14	0		3	65	15	1	0	#NULL!	#NULL!	1	1	0	0	1	1	0	#NULL!	17.1	2017681	0	1	0	#NULL!	1	0	0	#NULL!	#NULL!	2283	18.5-24.9	10.6	14.4	1.33	4.84	37	44	2.65	7	622	#NULL!	5	#NULL!	#NULL!	#NULL!	#NULL!	90	#NULL!
50	27.44	16	0		7.5	63	4	1	0	#NULL!	#NULL!	1	1	0	0	1	1	0	#NULL!	8.87	2016968	0	1	0	#NULL!	0	0	0	#NULL!	#NULL!	2216	25- 29.9	4.31	9.81	1.2	6.19	40	76.04	3.11	4	#NULL!	#NULL!	#NULL!	#NULL!	#NULL!	0	#NULL!	97	3950
35	20.57	18	0		12	70	83	1	0	#NULL!	#NULL!	1	1	0	0	1	1	0	#NULL!	3.98	2016671	0	1	0	#NULL!	0	0	0	#NULL!	#NULL!	2198	18.5-24.9	3.05	10.23	#NULL!	4.7	#NULL!	#NULL!	#NULL!	3	0	#NULL!	#NULL!	#NULL!	#NULL!	#NULL!	#NULL!	80	2000
40	26.04	12	0		1.7	32	4	1	0	1.89474	25.7	1	1	0	0	1	1	0	#NULL!	9.5	2016642	0	1	0	0	0	0	0	112.632	3	2184	25- 29.9	5.2	9.2	2.72	5.24	48	122.3	3.1	3	20	0.4	#NULL!	#NULL!	#NULL!	0	0	93	4150
36	27.04	14	0		3	33	4	1	0	0.75	12.39	1	1	0	0	1	1	0	#NULL!	3.9	2016634	0	1	0	0	1	0	0	103.75	6	2179	25- 29.9	3.6	9	3.64	4.16	24	199.8	8.85	6	100	0.01	20	15	#NULL!	#NULL!	0	95	1300
33	26.59	20	0		11.2	35	4	1	0	2.1875	4.45	1	1	0	0	1	1	0	#NULL!	4.27	2015563	0	1	0	0	0	0	0	145.625	4	2110	25- 29.9	4.01	9.22	0.94	6.53	#NULL!	#NULL!	#NULL!	3	5163	0.3	#NULL!	#NULL!	#NULL!	0	#NULL!	95	3600
34	24.97	11	0		4	50	30	1	0	1.55556	0.37	1	1	0	0	1	1	0	#NULL!	4.3	2014980	0	1	0	0	0	0	0	107.778	5	2050	18.5-24.9	7	12.5	1.69	6.2	37	103.6	1.23	2	163	#NULL!	5	#NULL!	#NULL!	0	#NULL!	90	3200
38	28.07	20	0		4.7	38	4	1	0	1.52174	11.59	1	1	0	0	1	1	0	#NULL!	2.5	2014879	0	1	0	0	0	0	0	123.478	3	1986	25- 29.9	2.5	7.4	1.57	4.33	34	168.3	4.35	5	135	0.3	#NULL!	#NULL!	#NULL!	0	0	102	#NULL!
36	26.23	8	0		2.5	40	70	1	0	1.22222	21.81	1	1	0	0	1	1	0	#NULL!	18.2	2014327	0	1	0	0	0	0	0	130	4	1894	25- 29.9	3.7	6.5	0.95	3.36	33	32.1	2.83	6	#NULL!	0.3	#NULL!	#NULL!	#NULL!	#NULL!	0	106	3500
46	28.67	15	0		11	47	16	1	0	0.933333	34.15	1	1	0	0	1	1	0	#NULL!	4.2	2014120	0	1	0	1	0	0	0	81.6667	2.5	1865	25- 29.9	2	5.6	1.85	6.8	37	30.7	3.08	3	7300	#NULL!	#NULL!	#NULL!	#NULL!	0	#NULL!	#NULL!	3850
46	24.49	23	0		5	32	6	1	0	1.36842	10	1	1	0	0	1	1	0	#NULL!	10.5	2011327	0	1	0	0	0	0	0	103.158	5	1779	18.5-24.9	9.3	5.8	2.25	4.01	26	70.3	#NULL!	2	0	0.07	#NULL!	#NULL!	#NULL!	0	0	#NULL!	3450
34	24.91	15	0		10	50	75	1	0	#NULL!	#NULL!	1	1	0	0	1	1	0	#NULL!	5.14	2011291	0	1	0	#NULL!	1	0	0	#NULL!	#NULL!	1748	18.5-24.9	3.6	11.6	#NULL!	5.59	#NULL!	110	#NULL!	2	100	0.3	23	#NULL!	#NULL!	0	0	#NULL!	#NULL!
35	25.93	18	0		12	96	30	1	0	#NULL!	#NULL!	1	1	0	0	1	1	0	#NULL!	2.9	2011269	0	1	0	#NULL!	0	0	0	#NULL!	#NULL!	1733	25- 29.9	9.1	9.6	#NULL!	4.9	#NULL!	#NULL!	#NULL!	4	#NULL!	#NULL!	#NULL!	#NULL!	#NULL!	#NULL!	#NULL!	#NULL!	#NULL!
46	#NULL!	#NULL!	0		1.8	40	4	1	0	#NULL!	#NULL!	1	1	0	0	1	1	0	#NULL!	#NULL!	2011198	0	1	0	#NULL!	0	0	0	#NULL!	#NULL!	1676		#NULL!	#NULL!	#NULL!	#NULL!	#NULL!	#NULL!	#NULL!	3	#NULL!	#NULL!	#NULL!	#NULL!	#NULL!	#NULL!	#NULL!	#NULL!	#NULL!
35	25.11	12	0		6.4	35	25	1	0	2.13636	5.41	1	1	0	0	1	1	0	#NULL!	2.1	2011178	0	1	0	0	0	0	0	115	7	1657	25- 29.9	3.3	10.7	2.2	5.02	32	98.6	8.4	10	1800	#NULL!	#NULL!	#NULL!	#NULL!	0	0	#NULL!	3400
33	19.25	7	0		1.4	33	9	1	0	#NULL!	#NULL!	1	1	0	0	1	1	0	#NULL!	14.3	2011165	0	1	0	#NULL!	0	0	0	#NULL!	#NULL!	1649	18.5-24.9	7.2	9.3	2.81	10.23	81.6	7	2.8	4	0	0.02	#NULL!	#NULL!	#NULL!	1	0	#NULL!	2700
30	23.18	12	0		14	42	6	1	0	#NULL!	#NULL!	1	1	0	0	1	1	0	#NULL!	#NULL!	2011080	0	1	0	#NULL!	1	0	0	#NULL!	#NULL!	1609	18.5-24.9	#NULL!	#NULL!	#NULL!	#NULL!	#NULL!	#NULL!	#NULL!	2	#NULL!	#NULL!	10	1	#NULL!	#NULL!	#NULL!	#NULL!	#NULL!
37	#NULL!	#NULL!	0		5.7	40	8	1	0	#NULL!	#NULL!	1	1	0	0	1	1	0	#NULL!	2.9	2010960	0	1	0	#NULL!	0	0	0	#NULL!	#NULL!	1536		4.4	10.6	2.17	4.74	39	276	4.1	1	0	#NULL!	#NULL!	#NULL!	#NULL!	#NULL!	#NULL!	#NULL!	#NULL!
44	23.6	12	0		10	40	10	1	0	2.40909	57.01	1	1	0	0	1	1	0	#NULL!	8.4	2010902	0	1	0	1	1	0	0	123.182	3	1491	18.5-24.9	2.6	4.4	#NULL!	4.87	49	118.9	2.45	6	#NULL!	#NULL!	30	#NULL!	#NULL!	#NULL!	#NULL!	#NULL!	3400
30	24.9	18	0		3.5	43	59	1	0	#NULL!	#NULL!	1	1	0	0	1	1	0	#NULL!	#NULL!	2010842	0	1	0	#NULL!	0	0	0	#NULL!	#NULL!	1468	18.5-24.9	#NULL!	#NULL!	#NULL!	#NULL!	#NULL!	#NULL!	#NULL!	5	788	#NULL!	#NULL!	#NULL!	#NULL!	#NULL!	#NULL!	#NULL!	#NULL!
34	22.4	#NULL!	0		12	50	30	1	0	#NULL!	#NULL!	1	1	0	0	1	1	0	#NULL!	2.5	2010240	0	1	0	#NULL!	0	0	0	#NULL!	#NULL!	1376	18.5-24.9	3.3	#NULL!	2.98	6.16	23	#NULL!	#NULL!	7	#NULL!	#NULL!	#NULL!	#NULL!	#NULL!	#NULL!	#NULL!	#NULL!	#NULL!
42	25.06	11	0		0.4	65	4	1	0	1.22222	57.01	1	1	0	0	1	1	0	#NULL!	24.2	2010215	0	1	0	1	1	0	0	130	4	1368	25- 29.9	4.9	6.2	0.45	4.28	27	14	#NULL!	2	200	0.06	#NULL!	#NULL!	#NULL!	0	0	#NULL!	#NULL!
33	22.64	#NULL!	0		10.9	38	32	1	0	#NULL!	#NULL!	1	1	0	0	1	1	0	#NULL!	7.7	2010209	0	1	0	#NULL!	1	0	0	#NULL!	#NULL!	1363	18.5-24.9	4.1	6.1	2.05	6.48	#NULL!	#NULL!	#NULL!	#NULL!	#NULL!	#NULL!	2	#NULL!	#NULL!	#NULL!	#NULL!	#NULL!	#NULL!
38	28.73	6	0		4.3	47	58	1	0	#NULL!	#NULL!	1	1	0	0	1	1	0	#NULL!	21.8	22815	0	1	0	#NULL!	1	0	0	#NULL!	#NULL!	1228	25- 29.9	5.8	9.2	2	4.28	#NULL!	#NULL!	#NULL!	3	0	#NULL!	10	#NULL!	#NULL!	#NULL!	#NULL!	#NULL!	3600
43	28.73	23	0		8.5	36	12	1	0	0.964286	37.4	1	1	0	0	1	1	0	#NULL!	8.1	22716	0	1	0	1	0	0	0	80	2.5	1184	25- 29.9	5.5	7	2.69	3.3	14	141.1	#NULL!	4	0	0.2	#NULL!	#NULL!	#NULL!	0	0	#NULL!	#NULL!
34	26.03	#NULL!	0		0.98	70	12	1	0	4.92308	1.46	1	1	0	0	1	1	0	#NULL!	#NULL!	22700	0	1	0	0	0	0	0	194.615	5	1176	25- 29.9	#NULL!	4.7	0.91	3.47	28	27.6	#NULL!	2	22	0.29	#NULL!	#NULL!	#NULL!	0	0	#NULL!	#NULL!
37	26.89	15	0		13	38	46	1	0	#NULL!	#NULL!	1	1	0	0	1	1	0	#NULL!	#NULL!	22646	0	1	0	#NULL!	0	0	0	#NULL!	#NULL!	1155	25- 29.9	#NULL!	#NULL!	#NULL!	#NULL!	#NULL!	#NULL!	#NULL!	4	#NULL!	#NULL!	#NULL!	#NULL!	#NULL!	#NULL!	#NULL!	#NULL!	#NULL!
39	26.12	#NULL!	0		2	50	38	1	0	#NULL!	#NULL!	1	1	0	0	1	1	0	#NULL!	#NULL!	22544	0	1	0	#NULL!	0	0	0	#NULL!	#NULL!	1113	25- 29.9	#NULL!	#NULL!	#NULL!	#NULL!	#NULL!	#NULL!	#NULL!	2	#NULL!	#NULL!	#NULL!	#NULL!	#NULL!	#NULL!	#NULL!	#NULL!	3500
34	32.18	20	0		12.3	40	28	1	0	0.933333	6.7	1	1	0	0	1	1	0	#NULL!	8.1	22323	0	1	0	0	0	0	0	81.6667	2.5	1000	30+	4.6	3.8	4.62	3.64	16	98.2	4.3	7	500	0.3	#NULL!	#NULL!	#NULL!	0	0	#NULL!	#NULL!
38	23.7	25	0		5	60	42	1	0	0.933333	5.41	1	1	0	0	1	1	0	#NULL!	3.3	22235	0	1	0	0	0	0	0	81.6667	2.5	971	18.5-24.9	1.7	16	5.72	2.16	20	156.1	#NULL!	4	500	0.01	#NULL!	#NULL!	#NULL!	0	#NULL!	#NULL!	3200
38	27.45	15	0		0.05	37	7	1	0	#NULL!	#NULL!	1	1	0	0	1	1	0	#NULL!	4.99	22104	0	1	0	#NULL!	0	0	0	#NULL!	#NULL!	919	25- 29.9	4.96	9.77	2.63	4.21	20	123.5	#NULL!	2	66	0.1	#NULL!	#NULL!	#NULL!	0	0	#NULL!	4650
31	23.74	20	0		5	36	80	1	0	#NULL!	#NULL!	1	1	0	0	1	1	0	#NULL!	2.06	22070	0	1	0	#NULL!	1	0	0	#NULL!	#NULL!	904	18.5-24.9	2.58	18.2	1.42	3.21	57.94	124	4.56	3	250	0.3	20	12	#NULL!	0	0	#NULL!	2850
34	18.69	25	0		6.1	36	16	1	0	#NULL!	#NULL!	1	1	0	0	1	1	0	#NULL!	3.5	22037	0	1	0	#NULL!	0	0	0	#NULL!	#NULL!	890	18.5-24.9	1.8	5	0.58	3.37	23	186.8	#NULL!	2	164	0.3	#NULL!	#NULL!	#NULL!	0	0	#NULL!	#NULL!
56	37.04	#NULL!	0		12	49	44	1	0	#NULL!	#NULL!	1	1	0	0	1	1	0	#NULL!	#NULL!	21869	0	1	0	#NULL!	1	1	1	#NULL!	#NULL!	816	30+	#NULL!	#NULL!	#NULL!	#NULL!	#NULL!	#NULL!	#NULL!	2	#NULL!	#NULL!	30	#NULL!	#NULL!	0	0	#NULL!	#NULL!
45	25.54	25	0		0.46	50	88	1	0	#NULL!	#NULL!	1	1	0	0	1	1	0	#NULL!	#NULL!	21845	0	1	0	#NULL!	1	0	0	#NULL!	#NULL!	808	25- 29.9	#NULL!	#NULL!	#NULL!	#NULL!	#NULL!	#NULL!	#NULL!	4	100	#NULL!	4	#NULL!	#NULL!	#NULL!	#NULL!	#NULL!	#NULL!
32	39.18	25	0		5	40	35	1	0	1.27586	7.07	1	1	0	0	1	1	0	#NULL!	4.7	21718	0	1	0	0	0	0	0	97.5862	3	764	30+	1.6	11.4	1.65	2.25	19	#NULL!	#NULL!	3	100	0.3	12	#NULL!	#NULL!	0	0	#NULL!	#NULL!
38	24.93	#NULL!	0		7.3	48	28	1	0	#NULL!	#NULL!	1	1	0	0	1	1	0	#NULL!	8.5	21694	0	1	0	#NULL!	0	0	0	#NULL!	#NULL!	752	18.5-24.9	1.44	14.9	#NULL!	3.86	22	#NULL!	#NULL!	8	#NULL!	0.3	#NULL!	#NULL!	#NULL!	0	0	#NULL!	#NULL!
41	25.26	18	0		10	34	22	1	0	2.78571	28	1	1	0	0	1	1	0	#NULL!	8.6	21669	0	1	0	0	0	0	0	109.286	3	744	25- 29.9	7.1	15.4	2.45	5.38	18	#NULL!	#NULL!	4	500	0.3	#NULL!	#NULL!	#NULL!	0	0	#NULL!	#NULL!
36	21.04	10	0		4.4	32	28	1	0	#NULL!	#NULL!	1	1	0	0	1	1	0	#NULL!	7.1	21606	0	1	0	#NULL!	0	0	0	#NULL!	#NULL!	719	18.5-24.9	3.55	20.1	3.41	2.9	16	61	1.3	6	200	0.3	#NULL!	#NULL!	#NULL!	0	0	#NULL!	#NULL!
39	25.2	25	0		0.1	63	40	1	0	3.89474	#NULL!	1	1	0	0	1	1	0	#NULL!	2.1	21520	0	1	0	#NULL!	1	0	0	122.105	4.5	686	25- 29.9	1.7	3.9	1.34	3.1	17	142.4	#NULL!	1	545	#NULL!	15	#NULL!	#NULL!	0	#NULL!	#NULL!	#NULL!
35	26.03	20	0		0.4	50	14	1	0	#NULL!	#NULL!	1	1	0	0	1	1	0	#NULL!	#NULL!	21494	0	1	0	#NULL!	1	0	0	#NULL!	#NULL!	670	25- 29.9	#NULL!	#NULL!	#NULL!	#NULL!	#NULL!	#NULL!	#NULL!	1	500	0.3	20	#NULL!	#NULL!	0	0	#NULL!	#NULL!
38	23.15	14	0		6	36	9	1	0	1.26316	#NULL!	1	1	0	0	1	1	0	#NULL!	6.1	21474	0	1	0	#NULL!	0	0	0	106.842	3	659	18.5-24.9	2.8	6.8	1.69	6.92	45	105	5.7	5	0	0.1	#NULL!	#NULL!	#NULL!	0	0	#NULL!	4500
42	20.66	#NULL!	0		10	32	48	1	0	2.33333	37.4	1	1	0	0	1	1	0	#NULL!	7.8	21338	0	1	0	1	1	0	0	129.167	5	607	18.5-24.9	5.2	11.2	0.62	8.78	61	#NULL!	#NULL!	3	727	#NULL!	#NULL!	#NULL!	#NULL!	#NULL!	#NULL!	#NULL!	#NULL!
46	23.74	#NULL!	0		9.7	39	30	1	0	#NULL!	#NULL!	1	1	0	0	1	1	0	#NULL!	#NULL!	21314	0	1	0	#NULL!	0	0	0	#NULL!	#NULL!	598	18.5-24.9	#NULL!	#NULL!	#NULL!	#NULL!	#NULL!	#NULL!	#NULL!	3	202	#NULL!	#NULL!	#NULL!	#NULL!	#NULL!	#NULL!	#NULL!	#NULL!
40	31.02	9	0		2.2	65	80	1	0	#NULL!	#NULL!	1	1	0	0	1	1	0	#NULL!	7.94	21233	0	1	0	#NULL!	0	0	0	#NULL!	#NULL!	564	30+	7.47	10.21	#NULL!	7.29	#NULL!	#NULL!	#NULL!	3	0	0.01	#NULL!	#NULL!	#NULL!	0	#NULL!	#NULL!	3700
43	22.49	18	0		14	36	10	1	0	#NULL!	#NULL!	1	1	0	0	1	1	0	#NULL!	11.7	21047	0	1	0	#NULL!	0	0	0	#NULL!	#NULL!	470	18.5-24.9	7.6	#NULL!	#NULL!	3.78	#NULL!	#NULL!	#NULL!	4	#NULL!	0.14	#NULL!	#NULL!	#NULL!	0	0	#NULL!	3700
39	22.84	16	0		3	67	6	1	0	1.31818	8.17	1	1	0	0	1	1	0	#NULL!	3.8	20949	0	1	0	0	0	0	0	87.2727	2.5	426	18.5-24.9	4.7	#NULL!	0.72	4.95	27	117.9	9.8	5	0	0.1	#NULL!	#NULL!	#NULL!	0	0	#NULL!	4050
38	32.18	18	0		2	32	30	1	0	#NULL!	#NULL!	1	1	0	0	1	1	0	#NULL!	9.7	20792	0	1	0	#NULL!	0	0	0	#NULL!	#NULL!	348	30+	6.4	10.6	1.36	4.55	#NULL!	#NULL!	#NULL!	4	400	#NULL!	#NULL!	#NULL!	#NULL!	0	#NULL!	#NULL!	#NULL!
38	22.53	18	0		9.3	44	24	1	0	2.27451	29	1	1	0	0	1	1	0	#NULL!	0.5	20665	0	1	0	0	1	0	0	126.144	20	299	18.5-24.9	3.9	7.5	#NULL!	7.98	#NULL!	#NULL!	#NULL!	4	511	0.4	#NULL!	#NULL!	#NULL!	#NULL!	#NULL!	#NULL!	#NULL!
32	23.25	25	0		3.4	40	25	1	0	#NULL!	#NULL!	1	1	0	0	1	1	0	#NULL!	0.8	20494	0	1	0	#NULL!	0	0	0	#NULL!	#NULL!	220	18.5-24.9	1.4	6.2	#NULL!	3.34	#NULL!	#NULL!	#NULL!	4	1000	#NULL!	#NULL!	#NULL!	#NULL!	0	0	#NULL!	#NULL!
38	25.9	15	0		12	38	4	1	0	#NULL!	#NULL!	1	1	0	0	1	1	0	#NULL!	5.6	20450	0	1	0	#NULL!	1	0	0	#NULL!	#NULL!	201	25- 29.9	2.3	5.47	1.19	3.9	#NULL!	86.8	#NULL!	8	167	0.02	15	#NULL!	#NULL!	0	0	#NULL!	#NULL!
34	35.16	15	0		4	72	10	1	0	#NULL!	#NULL!	1	1	0	0	1	1	0	#NULL!	7.9	20333	0	1	0	#NULL!	0	0	0	#NULL!	#NULL!	151	30+	3.8	10.61	#NULL!	4.83	69	#NULL!	#NULL!	5	0	0.14	#NULL!	#NULL!	#NULL!	0	0	#NULL!	3500
35	24.44	19	0		13	34	80	1	0	#NULL!	#NULL!	1	1	0	0	1	1	0	#NULL!	#NULL!	20285	0	1	0	#NULL!	0	0	0	#NULL!	#NULL!	127	18.5-24.9	#NULL!	#NULL!	#NULL!	#NULL!	#NULL!	#NULL!	#NULL!	2	0	#NULL!	6	17	#NULL!	#NULL!	#NULL!	#NULL!	3700
38	23.29	12	0		7	75	39	1	0	4	7.75	1	1	0	0	1	1	0	#NULL!	7.8	20251	0	1	0	0	1	0	0	148.947	5	110	18.5-24.9	3.4	9.2	1.65	3.01	22	105.4	#NULL!	5	4	0.3	10	22	#NULL!	0	0	#NULL!	3800
33	28.4	25	0		20	52	2	1	1	5.18182	#NULL!	1	0	0	1	0	0	0	#NULL!	#NULL!	2027272	1	0	0	#NULL!	1	2	1	165.909	6.2	3035	25- 29.9	#NULL!	#NULL!	#NULL!	#NULL!	#NULL!	#NULL!	#NULL!	4	#NULL!	#NULL!	#NULL!	#NULL!	#NULL!	#NULL!	#NULL!	100	#NULL!
28	22.74	18	0		36	48	1	1	1	#NULL!	#NULL!	1	0	0	1	0	0	0	#NULL!	#NULL!	2027229	1	0	0	#NULL!	1	0	0	#NULL!	#NULL!	3032	18.5-24.9	#NULL!	#NULL!	#NULL!	#NULL!	#NULL!	#NULL!	#NULL!	3	#NULL!	#NULL!	5	#NULL!	#NULL!	#NULL!	#NULL!	#NULL!	#NULL!
31	25.39	25	0		18	38	1	1	1	#NULL!	#NULL!	1	0	0	1	0	0	0	#NULL!	#NULL!	2027199	1	0	0	#NULL!	1	0	0	#NULL!	#NULL!	3022	25- 29.9	#NULL!	#NULL!	#NULL!	#NULL!	#NULL!	#NULL!	#NULL!	3	#NULL!	#NULL!	20	#NULL!	#NULL!	#NULL!	#NULL!	87	3430
33	20.94	25	0		26	33	1	1	1	1.6875	#NULL!	1	0	0	1	0	0	0	#NULL!	3.8	2027195	1	0	0	#NULL!	0	0	0	175.694	6.66667	3018	18.5-24.9	4.03	10.5	1.21	8.33	#NULL!	#NULL!	#NULL!	2	#NULL!	0	#NULL!	#NULL!	#NULL!	#NULL!	#NULL!	85	#NULL!
36	25.13	25	0		32	3	8	1	0	#NULL!	38	1	0	1	0	2	0	1	#NULL!	5.76	2027192	0	0	1	1	0	0	0	#NULL!	#NULL!	3015	25- 29.9	2.09	5.63	1.6	4.08	#NULL!	#NULL!	#NULL!	4	#NULL!	#NULL!	#NULL!	#NULL!	#NULL!	#NULL!	#NULL!	93	3800
31	37.55	#NULL!	0		63	40	2	1	1	#NULL!	#NULL!	1	0	0	1	0	0	0	#NULL!	4.46	2027163	1	0	0	#NULL!	1	0	0	#NULL!	#NULL!	3010	30+	3.97	#NULL!	#NULL!	4.76	#NULL!	#NULL!	#NULL!	5	#NULL!	#NULL!	30	#NULL!	#NULL!	#NULL!	#NULL!	128	#NULL!
34	23.53	#NULL!	0		38	50	1	1	1	#NULL!	#NULL!	1	0	0	1	0	0	0	#NULL!	#NULL!	2027058	1	0	0	#NULL!	0	0	0	#NULL!	#NULL!	3007	18.5-24.9	#NULL!	#NULL!	#NULL!	#NULL!	#NULL!	#NULL!	#NULL!	6	#NULL!	#NULL!	#NULL!	#NULL!	#NULL!	#NULL!	#NULL!	#NULL!	#NULL!
30	23.46	18	0		28	62	3	1	1	4.41667	#NULL!	1	0	0	1	0	0	0	#NULL!	2.9	2026596	1	0	0	#NULL!	1	1	1	104.583	1.6	2960	18.5-24.9	5.4	12.3	1.87	3.67	24.8	167.2	3.78	4	#NULL!	1.1	#NULL!	#NULL!	#NULL!	#NULL!	#NULL!	95.5	#NULL!
31	27.14	25	0		124	41	2	1	1	1.48804	#NULL!	1	0	0	1	0	0	0	#NULL!	#NULL!	2026577	1	0	0	#NULL!	0	0	0	130.622	12	2956	25- 29.9	#NULL!	#NULL!	#NULL!	#NULL!	#NULL!	#NULL!	#NULL!	2	#NULL!	#NULL!	#NULL!	#NULL!	#NULL!	#NULL!	#NULL!	101	#NULL!
39	24.11	15	0		20	48	2	1	1	#NULL!	#NULL!	1	0	0	1	0	0	0	#NULL!	#NULL!	2026571	1	0	0	#NULL!	0	0	0	#NULL!	#NULL!	2950	18.5-24.9	#NULL!	#NULL!	#NULL!	#NULL!	#NULL!	#NULL!	#NULL!	2	#NULL!	#NULL!	#NULL!	#NULL!	#NULL!	#NULL!	#NULL!	93	#NULL!
38	21.39	23	0		70	34	1	1	1	#NULL!	#NULL!	1	0	0	1	0	0	0	#NULL!	4.5	2026570	1	0	0	#NULL!	0	0	0	#NULL!	#NULL!	2949	18.5-24.9	4.6	6.2	1.27	8.1	70.6	262	3.23	2	#NULL!	0.3	#NULL!	#NULL!	#NULL!	#NULL!	#NULL!	84	#NULL!
50	29.05	18	0		76	50	2	1	1	#NULL!	#NULL!	1	0	0	1	0	0	0	#NULL!	4.2	2026566	1	0	0	#NULL!	0	0	0	#NULL!	#NULL!	2946	25- 29.9	1.4	9.5	3.1	3.57	#NULL!	#NULL!	#NULL!	#NULL!	#NULL!	#NULL!	#NULL!	#NULL!	#NULL!	#NULL!	#NULL!	101	#NULL!
29	29.07	25	0		28	45	1	1	1	#NULL!	#NULL!	1	0	0	1	0	0	0	#NULL!	3.94	2026453	1	0	0	#NULL!	1	0	0	#NULL!	#NULL!	2945	25- 29.9	5.65	#NULL!	1.9	3.52	#NULL!	#NULL!	#NULL!	3	#NULL!	#NULL!	#NULL!	#NULL!	#NULL!	#NULL!	#NULL!	108	#NULL!
44	25.47	20	0		82	35	1	1	1	2.52315	30	1	0	0	1	0	0	0	#NULL!	1.3	2025811	1	0	0	1	0	0	0	158.796	4.3	2929	25- 29.9	1.51	11.3	0.79	2.22	58	256.56	10.71	4	#NULL!	0.1	#NULL!	#NULL!	#NULL!	#NULL!	#NULL!	#NULL!	#NULL!
34	24.22	23	0		16	18	4	1	0	#NULL!	#NULL!	1	0	1	0	2	0	1	#NULL!	#NULL!	2025810	0	0	1	#NULL!	0	0	0	#NULL!	#NULL!	2928	18.5-24.9	#NULL!	#NULL!	#NULL!	#NULL!	#NULL!	#NULL!	#NULL!	2	1000	#NULL!	#NULL!	#NULL!	#NULL!	#NULL!	#NULL!	#NULL!	#NULL!
43	24.73	25	0		44	48	0	1	1	2.33333	35.53	1	0	0	1	0	0	0	#NULL!	3.4	2025675	1	0	0	1	1	0	0	166.667	7	2917	18.5-24.9	5	9.7	1.06	6.11	99.2	326.7	7.63	2	#NULL!	0.8	#NULL!	#NULL!	#NULL!	#NULL!	#NULL!	88	#NULL!
39	22.99	25	0		30	59	1	1	1	1.28571	21.98	1	0	0	1	0	0	0	#NULL!	3.9	2025674	1	0	0	0	0	0	0	105.714	1.66667	2916	18.5-24.9	2.7	5.8	1.63	5.06	54.6	200.1	3.89	7	#NULL!	1	#NULL!	#NULL!	#NULL!	#NULL!	#NULL!	98	#NULL!
36	25.71	#NULL!	0		47	35	2	1	1	#NULL!	#NULL!	1	0	0	1	0	0	0	#NULL!	22.3	2025672	1	0	0	#NULL!	1	0	0	#NULL!	#NULL!	2915	25- 29.9	6.5	10.5	#NULL!	5.4	#NULL!	#NULL!	#NULL!	3	1000	#NULL!	20	#NULL!	#NULL!	#NULL!	#NULL!	85	4000
33	23.37	18	0		45	46	2	1	1	#NULL!	#NULL!	1	0	0	1	0	0	0	#NULL!	#NULL!	2025671	1	0	0	#NULL!	0	0	0	#NULL!	#NULL!	2914	18.5-24.9	#NULL!	#NULL!	#NULL!	#NULL!	#NULL!	#NULL!	#NULL!	2	#NULL!	#NULL!	#NULL!	#NULL!	#NULL!	#NULL!	#NULL!	88	#NULL!
38	26.23	25	0		90	15	5	1	0	1.31818	42.56	1	0	1	0	2	0	1	#NULL!	1.3	2025438	0	0	1	1	0	0	0	108.182	1.66667	2909	25- 29.9	1.7	9.3	2.95	4.55	39.6	538.5	4.67	5	2000	#NULL!	#NULL!	#NULL!	#NULL!	#NULL!	#NULL!	97	3800
35	23.77	20	0		29	73	3	1	1	1.01923	12.93	1	0	0	1	0	0	0	#NULL!	3.9	2025436	1	0	0	0	1	0	0	80	2.85714	2908	18.5-24.9	4.6	8.6	2.12	5.4	34.3	147.6	2.61	7	#NULL!	3.7	#NULL!	#NULL!	#NULL!	#NULL!	#NULL!	92.5	#NULL!
43	20.9	20	0		18	14	4	1	0	1.20524	19.45	1	0	1	0	2	0	1	#NULL!	3.4	2025427	0	0	1	0	1	0	0	101.747	1.95455	2902	18.5-24.9	4	6.2	0.92	4.83	55.4	#NULL!	11.4	8	1300	1.6	#NULL!	#NULL!	#NULL!	#NULL!	#NULL!	91.5	2100
29	#NULL!	#NULL!	0		20	55	1	1	1	#NULL!	#NULL!	1	0	0	1	0	0	0	#NULL!	#NULL!	2025174	1	0	0	#NULL!	0	0	0	#NULL!	#NULL!	2886		#NULL!	#NULL!	#NULL!	#NULL!	#NULL!	#NULL!	#NULL!	3	#NULL!	#NULL!	#NULL!	#NULL!	#NULL!	#NULL!	#NULL!	#NULL!	#NULL!
40	29.98	25	0		26	28	8	1	0	3.16667	10.8	1	0	1	0	2	0	1	#NULL!	5.6	2025173	0	0	1	0	1	0	0	200	5	2885	25- 29.9	6.1	16.1	1.49	4.91	44.2	142.7	6	3	500	#NULL!	#NULL!	#NULL!	#NULL!	#NULL!	#NULL!	97	3800
37	33.6	15	0		20.2	25	15	1	0	1.64	56.79	1	0	1	0	2	0	1	#NULL!	11.5	2024834	0	0	1	1	1	0	0	87.2	3.5	2864	30+	6	11.6	1.09	3.25	#NULL!	#NULL!	#NULL!	4	#NULL!	1.1	20	16	#NULL!	#NULL!	#NULL!	#NULL!	4100
35	29.98	25	0		30	70	1	1	1	#NULL!	#NULL!	1	0	0	1	0	0	0	#NULL!	#NULL!	2024832	1	0	0	#NULL!	0	0	0	#NULL!	#NULL!	2862	25- 29.9	#NULL!	#NULL!	#NULL!	#NULL!	#NULL!	#NULL!	#NULL!	4	#NULL!	#NULL!	#NULL!	#NULL!	#NULL!	#NULL!	#NULL!	#NULL!	3500
60	25.56	16	0		16.8	13	49	1	0	1.27184	12	1	0	1	0	2	0	1	#NULL!	#NULL!	2024822	0	0	1	0	0	2	1	166.505	1.92308	2860	25- 29.9	#NULL!	#NULL!	#NULL!	#NULL!	#NULL!	#NULL!	#NULL!	3	#NULL!	0.4	#NULL!	#NULL!	#NULL!	#NULL!	#NULL!	#NULL!	#NULL!
40	23.29	25	0		62	10	9	1	0	#NULL!	22	1	0	1	0	2	0	1	#NULL!	#NULL!	2024311	0	0	1	0	0	0	0	#NULL!	#NULL!	2846	18.5-24.9	#NULL!	#NULL!	#NULL!	#NULL!	#NULL!	#NULL!	#NULL!	2	20000	#NULL!	#NULL!	#NULL!	#NULL!	#NULL!	#NULL!	97	4000
34	31.31	20	0		36	28	8	1	0	#NULL!	#NULL!	1	0	1	0	2	0	1	#NULL!	#NULL!	2024294	0	0	1	#NULL!	0	0	0	#NULL!	#NULL!	2835	30+	#NULL!	#NULL!	#NULL!	#NULL!	#NULL!	#NULL!	#NULL!	0	#NULL!	#NULL!	#NULL!	#NULL!	#NULL!	#NULL!	#NULL!	114	3900
43	23.59	23	0		120	50	3	1	1	#NULL!	#NULL!	1	0	0	1	0	0	0	#NULL!	#NULL!	2024285	1	0	0	#NULL!	1	0	0	#NULL!	#NULL!	2828	18.5-24.9	#NULL!	#NULL!	#NULL!	#NULL!	#NULL!	#NULL!	#NULL!	1	#NULL!	#NULL!	10	20	#NULL!	#NULL!	#NULL!	91	4200
39	24.69	20	0		18.74	4	8	1	0	#NULL!	#NULL!	1	0	1	0	2	0	1	#NULL!	2.3	2023849	0	0	1	#NULL!	0	0	0	#NULL!	#NULL!	2814	18.5-24.9	3.7	7.4	2.39	8.95	#NULL!	#NULL!	#NULL!	4	#NULL!	0.3	#NULL!	#NULL!	#NULL!	#NULL!	#NULL!	88	#NULL!
29	25.77	20	0		15	43	2	1	1	#NULL!	#NULL!	1	0	0	1	0	0	0	#NULL!	#NULL!	2023803	1	0	0	#NULL!	1	0	0	#NULL!	#NULL!	2812	25- 29.9	#NULL!	#NULL!	#NULL!	#NULL!	#NULL!	#NULL!	#NULL!	6	#NULL!	#NULL!	10	5	#NULL!	#NULL!	#NULL!	104	#NULL!
35	25.23	9	0		18	0	12	1	0	#NULL!	#NULL!	1	0	1	0	2	0	1	#NULL!	#NULL!	2023523	0	0	1	#NULL!	0	0	0	#NULL!	#NULL!	2804	25- 29.9	#NULL!	#NULL!	#NULL!	#NULL!	#NULL!	#NULL!	#NULL!	2	#NULL!	0.06	#NULL!	#NULL!	#NULL!	#NULL!	#NULL!	96	3150
31	23.37	25	0		50	54	2	1	1	2.24476	18	1	0	0	1	0	0	0	#NULL!	3.6	2023520	1	0	0	0	0	0	0	151.049	3.38462	2801	18.5-24.9	3.5	8.3	1.12	5.03	41	186.7	5.53	4	#NULL!	0.3	#NULL!	#NULL!	#NULL!	#NULL!	#NULL!	87	4500
36	24.91	25	0		29	28	4	1	0	1.94444	7.07	1	0	1	0	2	0	1	#NULL!	5	2023513	0	0	1	0	1	0	0	137.222	2.5	2796	18.5-24.9	3.2	10.5	#NULL!	3.62	#NULL!	144.5	3.97	3	#NULL!	0.8	2	#NULL!	#NULL!	#NULL!	#NULL!	98	2700
32	20.01	25	0		110	40	2	1	1	#NULL!	#NULL!	1	0	0	1	0	0	0	#NULL!	3.7	2023494	1	0	0	#NULL!	0	0	0	#NULL!	#NULL!	2779	18.5-24.9	3.2	9.9	0.82	5.42	#NULL!	#NULL!	#NULL!	3	#NULL!	#NULL!	#NULL!	#NULL!	#NULL!	#NULL!	#NULL!	84	3750
41	25.39	14	0		32	50	2	1	1	1.14286	90.86	1	0	0	1	0	0	0	#NULL!	4.7	2023493	1	0	0	1	0	2	1	89.2857	5	2778	25- 29.9	4.64	10.91	2.45	3.13	20.6	215.21	#NULL!	4	#NULL!	1.2	#NULL!	#NULL!	#NULL!	#NULL!	#NULL!	100	#NULL!
46	22.07	15	0		110	51	3	1	1	#NULL!	#NULL!	1	0	0	1	0	0	0	#NULL!	#NULL!	2023492	1	0	0	#NULL!	0	0	0	#NULL!	#NULL!	2777	18.5-24.9	#NULL!	#NULL!	#NULL!	#NULL!	#NULL!	#NULL!	#NULL!	3	#NULL!	#NULL!	#NULL!	#NULL!	#NULL!	#NULL!	#NULL!	89	3150
29	22.15	16	0		26	63	1	1	1	#NULL!	9.78	1	0	0	1	0	0	0	#NULL!	#NULL!	2023489	1	0	0	0	0	0	0	#NULL!	#NULL!	2774	18.5-24.9	1.5	11.3	2.44	5.44	58	189	6.29	4	#NULL!	#NULL!	#NULL!	#NULL!	#NULL!	#NULL!	#NULL!	84	2400
35	29.58	25	0		80	65	1	1	1	#NULL!	#NULL!	1	0	0	1	0	0	0	#NULL!	#NULL!	2023484	1	0	0	#NULL!	0	0	0	#NULL!	#NULL!	2769	25- 29.9	#NULL!	#NULL!	0.7	#NULL!	#NULL!	#NULL!	#NULL!	2	#NULL!	0.7	#NULL!	#NULL!	#NULL!	#NULL!	#NULL!	103	3600
30	24.49	15	0		21	32	2	1	1	3.05738	#NULL!	1	0	0	1	0	0	0	#NULL!	3.1	2023480	1	0	0	#NULL!	1	0	0	180.328	2.61538	2765	18.5-24.9	2.3	157	1.83	4.44	35.7	182	10.88	4	#NULL!	0.31	#NULL!	#NULL!	#NULL!	#NULL!	#NULL!	97	3900
35	22.26	25	0		24	72	1	1	1	#NULL!	#NULL!	1	0	0	1	0	0	0	#NULL!	#NULL!	2023471	1	0	0	#NULL!	0	0	0	#NULL!	#NULL!	2757	18.5-24.9	#NULL!	#NULL!	#NULL!	#NULL!	#NULL!	#NULL!	#NULL!	5	#NULL!	#NULL!	#NULL!	#NULL!	#NULL!	#NULL!	#NULL!	#NULL!	3500
51	27.76	14	0		21.1	2	11	1	0	1.29719	50.68	1	0	1	0	2	0	1	#NULL!	8.7	2023469	0	0	1	1	0	0	0	159.839	1.78788	2755	25- 29.9	5.7	12.3	#NULL!	3.26	15.8	157	6.78	1	1	#NULL!	#NULL!	6	#NULL!	#NULL!	#NULL!	103	#NULL!
40	27.76	12	0		15	15	100	1	0	3.15385	7.75	1	0	1	0	2	0	1	#NULL!	4.6	2023457	0	0	1	0	0	0	0	135.385	7	2749	25- 29.9	3.9	6.4	0.72	4.56	36	116.4	2.97	5	#NULL!	0.7	#NULL!	#NULL!	#NULL!	#NULL!	#NULL!	99	400
47	37.72	10	0		20	35	2	1	1	1.69697	40.87	1	0	0	1	0	0	0	#NULL!	4	2022830	1	0	0	1	0	0	0	103.03	1.2	2744	30+	6.3	13.9	0.51	1.47	19	#NULL!	#NULL!	4	#NULL!	0.8	#NULL!	#NULL!	#NULL!	#NULL!	#NULL!	79	#NULL!
44	33.46	25	0		70	73	1	1	1	#NULL!	#NULL!	1	0	0	1	0	0	0	#NULL!	#NULL!	2022823	1	0	0	#NULL!	0	0	0	#NULL!	#NULL!	2738	30+	#NULL!	#NULL!	#NULL!	#NULL!	#NULL!	#NULL!	#NULL!	3	#NULL!	#NULL!	#NULL!	#NULL!	#NULL!	#NULL!	#NULL!	120	3200
37	26.87	25	0		18	38	1	1	1	1.4	40.48	1	0	0	1	0	0	0	#NULL!	4.2	2022800	1	0	0	1	0	0	0	121.667	5	2725	25- 29.9	3.1	5.9	3.18	3.05	12	147	3.27	6	#NULL!	1.9	#NULL!	#NULL!	#NULL!	#NULL!	#NULL!	100	4200
34	25.68	18	0		40	39	2	1	1	#NULL!	#NULL!	1	0	0	1	0	0	0	#NULL!	#NULL!	2022795	1	0	0	#NULL!	0	0	0	#NULL!	#NULL!	2722	25- 29.9	#NULL!	#NULL!	#NULL!	#NULL!	#NULL!	#NULL!	#NULL!	3	#NULL!	#NULL!	#NULL!	#NULL!	#NULL!	#NULL!	#NULL!	102	3000
41	22.22	20	0		81	63	3	1	1	0.84252	#NULL!	1	0	0	1	0	0	0	#NULL!	1.7	2022782	1	0	0	#NULL!	0	0	0	64.1732	0.859649	2713	18.5-24.9	3.1	#NULL!	#NULL!	7.3	32	#NULL!	#NULL!	2	#NULL!	#NULL!	#NULL!	#NULL!	#NULL!	#NULL!	#NULL!	87	#NULL!
39	24.09	12	0		22	5	7	1	0	0.933333	59.4	1	0	1	0	2	0	1	#NULL!	17.1	2022096	0	0	1	1	0	0	0	81.6667	2.5	2707	18.5-24.9	8.2	549	1.31	6.41	33	93.1	3.91	1	#NULL!	0.3	#NULL!	#NULL!	#NULL!	#NULL!	#NULL!	89	#NULL!
48	25.93	14	0		16.2	70	1	1	1	4.54545	19.06	1	0	0	1	0	0	0	#NULL!	3.9	2022087	1	0	0	0	0	0	0	270	6	2699	25- 29.9	2.6	9.6	1.09	5.11	32	#NULL!	5.62	1	0	1.2	#NULL!	#NULL!	#NULL!	#NULL!	#NULL!	95	4200
26	23.99	19	0		46	20	20	1	0	#NULL!	#NULL!	1	0	1	0	2	0	1	#NULL!	#NULL!	2021583	0	0	1	#NULL!	1	0	0	#NULL!	#NULL!	2691	18.5-24.9	#NULL!	#NULL!	#NULL!	#NULL!	#NULL!	#NULL!	#NULL!	5	#NULL!	#NULL!	6	4	#NULL!	#NULL!	#NULL!	100	#NULL!
26	22.96	15	0		200.4	20	70	1	0	#NULL!	#NULL!	1	0	1	0	2	0	1	#NULL!	#NULL!	2021578	0	0	1	#NULL!	0	0	0	#NULL!	#NULL!	2686	18.5-24.9	#NULL!	#NULL!	#NULL!	#NULL!	#NULL!	#NULL!	#NULL!	2	2570	#NULL!	#NULL!	#NULL!	#NULL!	#NULL!	#NULL!	94	#NULL!
23	22.22	20	0		20	30	15	1	0	#NULL!	#NULL!	1	0	1	0	2	0	1	#NULL!	#NULL!	2021574	0	0	1	#NULL!	0	0	0	#NULL!	#NULL!	2683	18.5-24.9	#NULL!	#NULL!	#NULL!	#NULL!	#NULL!	#NULL!	#NULL!	2	#NULL!	0.3	#NULL!	#NULL!	#NULL!	#NULL!	#NULL!	95	#NULL!
31	22.47	15	0		19	31	16	1	0	1.80769	#NULL!	1	0	1	0	2	0	1	#NULL!	7.5	2021564	0	0	1	#NULL!	1	0	0	95.7692	6	2677	18.5-24.9	2.8	5.6	2.93	3.07	27	97.7	3.83	4	#NULL!	#NULL!	12	7	#NULL!	#NULL!	#NULL!	86	#NULL!
24	17.96	20	0		30	54	1	1	1	#NULL!	#NULL!	1	0	0	1	0	0	0	#NULL!	#NULL!	2021552	1	0	0	#NULL!	0	0	0	#NULL!	#NULL!	2670	<18.5	#NULL!	#NULL!	#NULL!	#NULL!	#NULL!	#NULL!	#NULL!	4	#NULL!	#NULL!	#NULL!	#NULL!	#NULL!	#NULL!	#NULL!	75	#NULL!
32	22.52	20	0		27.7	34	1	1	1	#NULL!	#NULL!	1	0	0	1	0	0	0	#NULL!	2.5	2021548	1	0	0	#NULL!	0	0	0	#NULL!	#NULL!	2667	18.5-24.9	2.4	6	2.3	2.41	28	290	60.33	3	534	#NULL!	#NULL!	#NULL!	#NULL!	#NULL!	#NULL!	94	#NULL!
24	22.59	14	0		60.8	13	4	1	0	#NULL!	#NULL!	1	0	1	0	2	0	1	#NULL!	#NULL!	2021542	0	0	1	#NULL!	0	0	0	#NULL!	#NULL!	2665	18.5-24.9	#NULL!	#NULL!	#NULL!	#NULL!	#NULL!	#NULL!	#NULL!	4	1617	#NULL!	#NULL!	#NULL!	#NULL!	#NULL!	#NULL!	89	#NULL!
34	23.15	14	0		65	68	1	1	1	#NULL!	24.74	1	0	0	1	0	0	0	#NULL!	#NULL!	2021539	1	0	0	0	0	0	0	#NULL!	#NULL!	2663	18.5-24.9	#NULL!	#NULL!	#NULL!	#NULL!	#NULL!	#NULL!	#NULL!	5	#NULL!	#NULL!	#NULL!	#NULL!	#NULL!	#NULL!	#NULL!	85	#NULL!
25	22.09	#NULL!	0		34.9	32	1	1	1	#NULL!	#NULL!	1	0	0	1	0	0	0	#NULL!	6.7	2021522	1	0	0	#NULL!	0	0	0	#NULL!	#NULL!	2650	18.5-24.9	1.95	#NULL!	#NULL!	3.11	#NULL!	#NULL!	#NULL!	3	574	#NULL!	#NULL!	#NULL!	#NULL!	#NULL!	#NULL!	86	#NULL!
28	22.48	14	0		19	24	5	1	0	#NULL!	#NULL!	1	0	1	0	2	0	1	#NULL!	#NULL!	2021518	0	0	1	#NULL!	1	0	0	#NULL!	#NULL!	2647	18.5-24.9	#NULL!	#NULL!	#NULL!	#NULL!	#NULL!	#NULL!	#NULL!	4	#NULL!	#NULL!	20	10	#NULL!	#NULL!	#NULL!	74	#NULL!
36	23.36	#NULL!	0		17	25	50	1	0	#NULL!	#NULL!	1	0	1	0	2	0	1	#NULL!	4	2021517	0	0	1	#NULL!	1	0	0	#NULL!	#NULL!	2646	18.5-24.9	4.4	15.3	1.14	3.48	34.1	167.3	53.05	6	800	#NULL!	2	#NULL!	#NULL!	#NULL!	#NULL!	94	3300
22	26.23	#NULL!	0		42.3	17	6	1	0	2.25731	#NULL!	1	0	1	0	2	0	1	#NULL!	3.85	2021475	0	0	1	#NULL!	0	0	0	130.409	3.15385	2639	25- 29.9	4.4	15.3	1.29	3.52	27.5	#NULL!	#NULL!	2	#NULL!	#NULL!	#NULL!	#NULL!	#NULL!	#NULL!	#NULL!	#NULL!	#NULL!
39	27.17	14	0		35	5	22	1	0	#NULL!	#NULL!	1	0	1	0	2	0	1	#NULL!	#NULL!	2021473	0	0	1	#NULL!	1	0	0	#NULL!	#NULL!	2637	25- 29.9	#NULL!	#NULL!	#NULL!	#NULL!	#NULL!	#NULL!	#NULL!	3	#NULL!	#NULL!	#NULL!	#NULL!	#NULL!	#NULL!	#NULL!	100	#NULL!
38	25.03	10	0		30	15	13	1	0	#NULL!	#NULL!	1	0	1	0	2	0	1	#NULL!	#NULL!	2021451	0	0	1	#NULL!	0	0	0	#NULL!	#NULL!	2628	25- 29.9	#NULL!	#NULL!	#NULL!	#NULL!	#NULL!	#NULL!	#NULL!	4	#NULL!	0.1	#NULL!	#NULL!	#NULL!	#NULL!	#NULL!	95	2700
30	21.05	20	0		84	60	1	1	1	#NULL!	#NULL!	1	0	0	1	0	0	0	#NULL!	#NULL!	2021444	1	0	0	#NULL!	0	0	0	#NULL!	#NULL!	2624	18.5-24.9	#NULL!	#NULL!	#NULL!	#NULL!	#NULL!	#NULL!	#NULL!	3	#NULL!	#NULL!	#NULL!	#NULL!	#NULL!	#NULL!	#NULL!	85	#NULL!
0	25.4	15	0		37	19	4	1	0	1.35	14.69	1	0	1	0	2	0	1	#NULL!	6.1	2021434	0	0	1	0	0	0	0	149	3	2616	25- 29.9	3.9	8.3	1.74	5.77	53	127.4	5.07	2	#NULL!	#NULL!	#NULL!	#NULL!	#NULL!	#NULL!	#NULL!	102	3300
38	27.47	20	0		45	25	13	1	0	#NULL!	#NULL!	1	0	1	0	2	0	1	#NULL!	#NULL!	2021433	0	0	1	#NULL!	0	0	0	#NULL!	#NULL!	2615	25- 29.9	#NULL!	#NULL!	#NULL!	#NULL!	#NULL!	#NULL!	#NULL!	0	#NULL!	0.14	#NULL!	#NULL!	#NULL!	#NULL!	#NULL!	119	#NULL!
34	24.84	#NULL!	0		58	30	39	1	0	#NULL!	24.99	1	0	1	0	2	0	1	#NULL!	1.86	2021421	0	0	1	0	0	0	0	#NULL!	#NULL!	2607	18.5-24.9	2.02	11.38	#NULL!	5.05	17.2	#NULL!	#NULL!	3	#NULL!	3	#NULL!	#NULL!	#NULL!	#NULL!	#NULL!	98	#NULL!
37	23.51	18	0		49	56	3	1	1	4.64706	84.64	1	0	0	1	0	0	0	#NULL!	#NULL!	2021394	1	0	0	1	0	0	0	187.647	#NULL!	2596	18.5-24.9	#NULL!	#NULL!	#NULL!	#NULL!	#NULL!	#NULL!	#NULL!	2	#NULL!	#NULL!	#NULL!	#NULL!	#NULL!	#NULL!	#NULL!	85	3400
41	35.08	20	0		20	42	2	1	1	1.1875	16.34	1	0	0	1	0	0	0	#NULL!	5.1	2021377	1	0	0	0	0	0	0	70.9375	4.8	2588	30+	2.5	162	2.02	3.02	#NULL!	#NULL!	#NULL!	1	#NULL!	1.3	#NULL!	#NULL!	#NULL!	#NULL!	#NULL!	113	3800
36	22.86	25	0		37	30	4	1	0	3	19.21	1	0	1	0	2	0	1	#NULL!	6.1	2021361	0	0	1	0	0	0	0	181.667	6	2576	18.5-24.9	5.1	8.1	0.74	7.29	54	140.9	5.88	4	#NULL!	0.6	#NULL!	#NULL!	#NULL!	#NULL!	#NULL!	78	#NULL!
51	26.87	25	0		25	16	92	1	0	1.59916	#NULL!	1	0	1	0	2	0	1	#NULL!	#NULL!	2021353	0	0	1	#NULL!	0	0	0	72.1519	7.71429	2568	25- 29.9	#NULL!	#NULL!	#NULL!	#NULL!	#NULL!	#NULL!	#NULL!	3	#NULL!	#NULL!	#NULL!	#NULL!	#NULL!	#NULL!	#NULL!	101	3500
37	22.79	15	0		95	30	12	1	0	#NULL!	#NULL!	1	0	1	0	2	0	1	#NULL!	#NULL!	2021328	0	0	1	#NULL!	0	0	0	#NULL!	#NULL!	2553	18.5-24.9	#NULL!	#NULL!	#NULL!	#NULL!	#NULL!	#NULL!	#NULL!	2	#NULL!	0.1	#NULL!	#NULL!	#NULL!	#NULL!	#NULL!	91	#NULL!
30	22.92	20	0		18	45	1	1	1	1.31034	41.8	1	0	0	1	0	0	0	#NULL!	3.8	2021310	1	0	0	1	0	0	0	87.5862	1.66667	2546	18.5-24.9	4.3	11.2	2.12	5.13	31	#NULL!	10.2	2	#NULL!	0.3	#NULL!	#NULL!	#NULL!	#NULL!	#NULL!	104	3315
43	24.82	14	0		50	15	22	1	0	2.14286	#NULL!	1	0	1	0	2	0	1	#NULL!	2.7	2021281	0	0	1	#NULL!	0	0	0	187.857	4	2536	18.5-24.9	3.9	8.8	3.15	2.33	18	193.6	12.59	3	#NULL!	0.5	#NULL!	#NULL!	#NULL!	#NULL!	#NULL!	93	#NULL!
44	26.17	15	0		30	35	1	1	1	#NULL!	#NULL!	1	0	0	1	0	0	0	#NULL!	#NULL!	2021269	1	0	0	#NULL!	0	0	0	#NULL!	#NULL!	2529	25- 29.9	#NULL!	#NULL!	#NULL!	#NULL!	#NULL!	#NULL!	#NULL!	1	#NULL!	#NULL!	#NULL!	#NULL!	#NULL!	#NULL!	#NULL!	100.5	2800
35	25.31	18	0		35	29	5	1	0	1.75	#NULL!	1	0	1	0	2	0	1	#NULL!	6.3	2021242	0	0	1	#NULL!	0	0	0	138	5	2520	25- 29.9	9.7	8.1	1.66	6.2	47	170.1	6.84	6	#NULL!	1.3	#NULL!	#NULL!	#NULL!	#NULL!	#NULL!	94	3800
30	33.96	23	0		27.4	46	1	1	1	#NULL!	#NULL!	1	0	0	1	0	0	0	#NULL!	5.7	2021239	1	0	0	#NULL!	1	0	0	#NULL!	#NULL!	2518	30+	5.6	#NULL!	#NULL!	5.09	27	#NULL!	#NULL!	5	240000	#NULL!	6	13	#NULL!	#NULL!	#NULL!	116	#NULL!
37	26.04	7	0		24	43	1	1	1	#NULL!	#NULL!	1	0	0	1	0	0	0	#NULL!	12.8	2021072	1	0	0	#NULL!	0	0	0	#NULL!	#NULL!	2517	25- 29.9	6.5	14.7	#NULL!	5.6	#NULL!	#NULL!	#NULL!	3	#NULL!	#NULL!	#NULL!	#NULL!	#NULL!	#NULL!	#NULL!	103	#NULL!
26	21.8	20	0		65	53	2	1	1	#NULL!	#NULL!	1	0	0	1	0	0	0	#NULL!	#NULL!	2020319	1	0	0	#NULL!	0	0	0	#NULL!	#NULL!	2515	18.5-24.9	#NULL!	#NULL!	#NULL!	#NULL!	#NULL!	#NULL!	#NULL!	4	#NULL!	#NULL!	#NULL!	#NULL!	#NULL!	#NULL!	#NULL!	88	#NULL!
34	24.07	25	0		37	41	3	1	1	#NULL!	#NULL!	1	0	0	1	0	0	0	#NULL!	#NULL!	2020311	1	0	0	#NULL!	1	0	0	#NULL!	#NULL!	2510	18.5-24.9	#NULL!	#NULL!	#NULL!	#NULL!	#NULL!	#NULL!	#NULL!	4	2000	#NULL!	#NULL!	10	#NULL!	#NULL!	#NULL!	93	#NULL!
49	23.1	13	0		131.62	10	74	1	0	2.2	5.2	1	0	1	0	2	0	1	#NULL!	7.7	2020301	0	0	1	0	0	0	0	212	4	2507	18.5-24.9	5.2	17.9	1.65	5.72	72	111.9	2.51	0	#NULL!	0.4	#NULL!	#NULL!	#NULL!	0	0	88	3200
37	22.09	15	0		25	30	11	1	0	1.39286	45.56	1	0	1	0	2	0	1	#NULL!	5.7	2020094	0	0	1	1	0	0	0	84.6429	2.4	2479	18.5-24.9	4.4	8.7	1.01	4.61	32	119.7	2.35	5	1000	#NULL!	#NULL!	#NULL!	#NULL!	0	#NULL!	84	2900
52	24.82	25	0		38	38	2	1	1	1.58621	#NULL!	1	0	0	1	0	0	0	#NULL!	#NULL!	2020081	1	0	0	#NULL!	1	0	0	139.31	3.4	2472	18.5-24.9	#NULL!	#NULL!	#NULL!	#NULL!	#NULL!	#NULL!	#NULL!	6	#NULL!	#NULL!	#NULL!	#NULL!	#NULL!	#NULL!	#NULL!	97	3800
44	23.45	20	0		15	50	2	1	1	#NULL!	#NULL!	1	0	0	1	0	0	0	#NULL!	#NULL!	2020079	1	0	0	#NULL!	0	0	0	#NULL!	#NULL!	2470	18.5-24.9	#NULL!	#NULL!	#NULL!	#NULL!	#NULL!	#NULL!	#NULL!	3	#NULL!	#NULL!	#NULL!	#NULL!	#NULL!	#NULL!	#NULL!	89	4500
34	27.75	#NULL!	0		18.2	0	20	1	0	#NULL!	#NULL!	1	0	1	0	2	0	1	#NULL!	8.3	2019708	0	0	1	#NULL!	1	0	0	#NULL!	#NULL!	2453	25- 29.9	3.96	14.03	1.27	3.5	50	98	3.66	1	300	#NULL!	#NULL!	#NULL!	#NULL!	0	#NULL!	95	4050
49	23.37	15	0		94	29	6	1	0	3.16071	#NULL!	1	0	1	0	2	0	1	#NULL!	5.12	2019705	0	0	1	#NULL!	0	0	0	182.143	4.16667	2452	18.5-24.9	2.33	5.34	1.35	3.24	33.7	92.68	4.93	2	#NULL!	0.1	#NULL!	#NULL!	#NULL!	#NULL!	#NULL!	91	3500
26	19.93	12	0		20	61	1	1	1	#NULL!	#NULL!	1	0	0	1	0	0	0	#NULL!	#NULL!	2019695	1	0	0	#NULL!	1	0	0	#NULL!	#NULL!	2444	18.5-24.9	#NULL!	#NULL!	#NULL!	#NULL!	#NULL!	#NULL!	#NULL!	4	#NULL!	#NULL!	10	10	#NULL!	#NULL!	#NULL!	#NULL!	3200
38	25.1	15	0		20	33	2	1	1	1.75148	37.27	1	0	0	1	0	0	0	#NULL!	3	2019693	1	0	0	1	1	0	0	127.811	3.06667	2442	25- 29.9	1.7	4.3	0.94	3.3	26	196.1	41.77	2	#NULL!	#NULL!	20	10	#NULL!	0	#NULL!	95	#NULL!
40	26.3	15	0		120	55	2	1	1	3.2	12.05	1	0	0	1	0	0	0	#NULL!	4	2019682	1	0	0	0	0	0	0	153.333	3	2434	25- 29.9	3.3	#NULL!	1.78	#NULL!	#NULL!	141.2	2.35	2	#NULL!	#NULL!	#NULL!	#NULL!	#NULL!	#NULL!	#NULL!	#NULL!	2850
35	23.39	12	0		17	43	1	1	1	#NULL!	22.98	1	0	0	1	0	0	0	#NULL!	5.5	2019671	1	0	0	0	0	0	0	#NULL!	#NULL!	2431	18.5-24.9	3.22	8.3	#NULL!	2.87	#NULL!	#NULL!	#NULL!	3	#NULL!	#NULL!	#NULL!	#NULL!	#NULL!	0	0	86	#NULL!
42	#NULL!	#NULL!	0		40	37	2	1	1	#NULL!	#NULL!	1	0	0	1	0	0	0	#NULL!	#NULL!	2019364	1	0	0	#NULL!	0	0	0	#NULL!	#NULL!	2421		#NULL!	#NULL!	#NULL!	#NULL!	#NULL!	#NULL!	#NULL!	2	#NULL!	#NULL!	#NULL!	#NULL!	#NULL!	#NULL!	#NULL!	#NULL!	#NULL!
36	29.32	14	0		24	58	3	1	1	1.09677	10.36	1	0	0	1	0	0	0	#NULL!	5.3	2019295	1	0	0	0	0	0	0	58.7097	2	2407	25- 29.9	5.8	8.5	1.76	3.84	38	143.1	3.43	2	#NULL!	0.6	#NULL!	#NULL!	20	#NULL!	#NULL!	96	3600
0	21.8	18	0		28	32	1	1	1	#NULL!	9.97	1	0	0	1	0	0	0	#NULL!	#NULL!	2019240	1	0	0	0	0	0	0	#NULL!	#NULL!	2402	18.5-24.9	#NULL!	#NULL!	#NULL!	#NULL!	#NULL!	#NULL!	#NULL!	6	#NULL!	2.3	#NULL!	#NULL!	#NULL!	#NULL!	#NULL!	87	2700
39	23.89	20	0		125.5	35	1	1	1	#NULL!	#NULL!	1	0	0	1	0	0	0	#NULL!	#NULL!	2019129	1	0	0	#NULL!	1	1	1	#NULL!	#NULL!	2401	18.5-24.9	#NULL!	#NULL!	#NULL!	#NULL!	#NULL!	#NULL!	#NULL!	1	2177	#NULL!	18	19	#NULL!	#NULL!	#NULL!	90	#NULL!
35	25.1	14	0		24	8	38	1	0	#NULL!	#NULL!	1	0	1	0	2	0	1	#NULL!	#NULL!	2019128	0	0	1	#NULL!	1	0	0	#NULL!	#NULL!	2400	25- 29.9	#NULL!	#NULL!	#NULL!	#NULL!	#NULL!	#NULL!	#NULL!	5	#NULL!	#NULL!	10	20	#NULL!	#NULL!	#NULL!	88	#NULL!
35	28.65	20	0		20	30	70	1	0	#NULL!	#NULL!	1	0	1	0	2	0	1	#NULL!	#NULL!	2019114	0	0	1	#NULL!	1	0	0	#NULL!	#NULL!	2390	25- 29.9	#NULL!	#NULL!	#NULL!	#NULL!	#NULL!	#NULL!	#NULL!	3	0	#NULL!	8	15	#NULL!	#NULL!	#NULL!	111	3950
41	23.98	14	0		120	50	3	1	1	1.42857	34.88	1	0	0	1	0	0	0	#NULL!	#NULL!	2019091	1	0	0	1	1	0	0	114.286	3	2377	18.5-24.9	#NULL!	#NULL!	#NULL!	#NULL!	#NULL!	#NULL!	#NULL!	2	40	#NULL!	6	15	#NULL!	#NULL!	#NULL!	92	#NULL!
38	32.72	20	0		18.6	13	21	1	0	#NULL!	#NULL!	1	0	1	0	2	0	1	#NULL!	2.66	2019082	0	0	1	#NULL!	0	0	0	#NULL!	#NULL!	2374	30+	2.06	8.16	1.11	2.21	14	168.6	6.56	4	0	0.3	#NULL!	#NULL!	#NULL!	#NULL!	#NULL!	119	#NULL!
42	30.12	25	0		57	15	24	1	0	2.5	29	1	0	1	0	2	0	1	#NULL!	6.1	2019076	0	0	1	0	1	0	0	146.25	4	2371	30+	5.6	7.4	1.25	5.77	62	141	4.98	2	0	0.4	#NULL!	#NULL!	#NULL!	#NULL!	#NULL!	98	5000
34	20.78	20	0		29.6	9	8	1	0	1.4	34.91	1	0	1	0	2	0	1	#NULL!	#NULL!	2019075	0	0	1	1	0	0	0	115.5	3	2370	18.5-24.9	#NULL!	#NULL!	#NULL!	#NULL!	#NULL!	#NULL!	#NULL!	5	616	0.4	#NULL!	#NULL!	#NULL!	0	#NULL!	80	3830
43	21.27	20	0		150	27	5	1	0	#NULL!	25.64	1	0	1	0	2	0	1	#NULL!	3.3	2019044	0	0	1	0	0	0	0	#NULL!	#NULL!	2364	18.5-24.9	4.03	4.8	2.33	3.43	#NULL!	#NULL!	#NULL!	0	400	0.3	#NULL!	#NULL!	#NULL!	#NULL!	#NULL!	81	2500
46	22.88	20	0		76.5	17	6	1	0	1.73333	49.26	1	0	1	0	2	0	1	#NULL!	3.7	2019041	0	0	1	1	0	0	0	156	2	2361	18.5-24.9	2.7	10.9	0.97	4.35	32	252.2	2.05	5	#NULL!	#NULL!	#NULL!	#NULL!	#NULL!	0	#NULL!	95	3500
38	22.99	18	0		142.9	0	6	1	0	1.33333	20.06	1	0	1	0	2	0	1	#NULL!	3.4	2018988	0	0	1	0	0	0	0	108.75	3	2353	18.5-24.9	5.8	8.9	1.35	7.13	60	100.3	#NULL!	1	332	#NULL!	#NULL!	#NULL!	#NULL!	#NULL!	#NULL!	84	2500
32	31.02	15	0		45.4	27	63	1	0	#NULL!	#NULL!	1	0	1	0	2	0	1	#NULL!	#NULL!	2018955	0	0	1	#NULL!	0	0	0	#NULL!	#NULL!	2347	30+	#NULL!	#NULL!	#NULL!	#NULL!	#NULL!	#NULL!	#NULL!	3	#NULL!	#NULL!	#NULL!	#NULL!	#NULL!	#NULL!	#NULL!	#NULL!	#NULL!
41	24.16	12	0		15	30	50	1	0	2.2	17.28	1	0	1	0	2	0	1	#NULL!	2.7	2018624	0	0	1	0	1	0	0	133.5	1.33333	2327	18.5-24.9	4.5	7.14	1.76	8.09	57	157.6	#NULL!	3	#NULL!	#NULL!	10	15	#NULL!	0	0	80	#NULL!
38	25.06	12	0		29	15	4	1	0	#NULL!	#NULL!	1	0	1	0	2	0	1	#NULL!	5.67	2018054	0	0	1	#NULL!	1	0	0	#NULL!	#NULL!	2321	25- 29.9	8.4	8.65	1.55	2.18	32	#NULL!	2.48	2	0	#NULL!	20	15	#NULL!	#NULL!	#NULL!	90	3500
31	23.15	23	0		137.1	20	4	1	0	#NULL!	7.64	1	0	1	0	2	0	1	#NULL!	#NULL!	2018053	0	0	1	0	0	0	0	#NULL!	#NULL!	2320	18.5-24.9	#NULL!	#NULL!	#NULL!	#NULL!	#NULL!	#NULL!	#NULL!	2	4569	#NULL!	#NULL!	#NULL!	#NULL!	#NULL!	#NULL!	88	#NULL!
32	23.39	12	0		24	37	3	1	1	2.07143	15.56	1	0	0	1	0	0	0	#NULL!	7.3	2018043	1	0	0	0	1	0	0	96.0714	1.2	2315	18.5-24.9	5.3	7.1	1.22	8.57	63	104.8	15.4	2	#NULL!	#NULL!	10	12	#NULL!	#NULL!	#NULL!	89	3400
39	27.78	12	0		19	30	20	1	0	#NULL!	#NULL!	1	0	1	0	2	0	1	#NULL!	8.4	2018004	0	0	1	#NULL!	1	0	0	#NULL!	#NULL!	2311	25- 29.9	2.62	7.9	1.09	3.07	41	42	#NULL!	2	400	#NULL!	#NULL!	#NULL!	#NULL!	0	#NULL!	109	#NULL!
38	29.05	15	0		70	12	20	1	0	1.48387	6.96	1	0	1	0	2	0	1	#NULL!	6	2018000	0	0	1	0	0	0	0	69.3548	2.5	2309	25- 29.9	5.9	22.7	4.04	#NULL!	#NULL!	#NULL!	#NULL!	2	570	#NULL!	#NULL!	#NULL!	#NULL!	#NULL!	#NULL!	105	4200
45	26.88	25	0		47.4	37	0	1	1	1.47826	#NULL!	1	0	0	1	0	0	0	#NULL!	#NULL!	2017957	1	0	0	#NULL!	0	0	0	97.3913	1.33333	2306	25- 29.9	#NULL!	#NULL!	#NULL!	#NULL!	#NULL!	#NULL!	#NULL!	3	#NULL!	#NULL!	#NULL!	#NULL!	#NULL!	#NULL!	#NULL!	#NULL!	#NULL!
35	25.68	#NULL!	0		40	39	2	1	1	#NULL!	#NULL!	1	0	0	1	0	0	0	#NULL!	#NULL!	2017895	1	0	0	#NULL!	0	0	0	#NULL!	#NULL!	2304	25- 29.9	#NULL!	#NULL!	#NULL!	#NULL!	#NULL!	#NULL!	#NULL!	3	#NULL!	#NULL!	#NULL!	#NULL!	#NULL!	#NULL!	#NULL!	102	3000
42	24.07	12	0		20	2	15	1	0	#NULL!	#NULL!	1	0	1	0	2	0	1	#NULL!	3.5	2017632	0	0	1	#NULL!	1	0	0	#NULL!	#NULL!	2282	18.5-24.9	2.9	6.3	0.99	5.11	54	142.4	11.13	1	249	0.3	#NULL!	#NULL!	#NULL!	#NULL!	#NULL!	91	#NULL!
19	23.29	14	0		31	33	2	1	1	#NULL!	#NULL!	1	0	0	1	0	0	0	#NULL!	#NULL!	2017618	1	0	0	#NULL!	0	0	0	#NULL!	#NULL!	2281	18.5-24.9	#NULL!	#NULL!	#NULL!	#NULL!	#NULL!	#NULL!	#NULL!	3	443	#NULL!	#NULL!	#NULL!	#NULL!	#NULL!	#NULL!	80	#NULL!
27	27.17	12	0		41.88	11	19	1	0	#NULL!	#NULL!	1	0	1	0	2	0	1	#NULL!	5.19	2017601	0	0	1	#NULL!	1	0	0	#NULL!	#NULL!	2271	25- 29.9	1.83	8.61	#NULL!	3.69	#NULL!	#NULL!	#NULL!	2	#NULL!	#NULL!	10	11	#NULL!	0	#NULL!	101	4050
45	25.95	10	0		18.8	17	8	1	0	1.4	26	1	0	1	0	2	0	1	#NULL!	4.5	2017599	0	0	1	0	0	2	1	97.2	3	2269	25- 29.9	3.2	4	1.35	4.18	41	125.3	2.73	3	293	0.3	#NULL!	#NULL!	#NULL!	0	0	96	3120
46	23.72	15	0		60	5	12	1	0	#NULL!	40	1	0	1	0	2	0	1	#NULL!	7.43	2017593	0	0	1	1	1	0	0	#NULL!	#NULL!	2263	18.5-24.9	8.42	16.32	1.58	3.32	28.4	118.2	7.5	1	0	#NULL!	30	30	#NULL!	0	0	90	#NULL!
36	22.55	12	0		20	61	2	1	1	#NULL!	#NULL!	1	0	0	1	0	0	0	#NULL!	4.7	2017567	1	0	0	#NULL!	0	0	0	#NULL!	#NULL!	2262	18.5-24.9	4.3	10.1	2.16	3.69	49	102.1	8.03	3	#NULL!	0.3	#NULL!	#NULL!	#NULL!	#NULL!	#NULL!	95	#NULL!
35	25.47	20	0		90	45	1	1	1	#NULL!	#NULL!	1	0	0	1	0	0	0	#NULL!	#NULL!	2017359	1	0	0	#NULL!	0	0	0	#NULL!	#NULL!	2257	25- 29.9	#NULL!	#NULL!	#NULL!	#NULL!	#NULL!	#NULL!	#NULL!	1	#NULL!	#NULL!	#NULL!	#NULL!	#NULL!	#NULL!	#NULL!	86	#NULL!
38	23.04	12	0		24	33	3	1	1	1.78261	13.59	1	0	0	1	0	0	0	#NULL!	#NULL!	2017354	1	0	0	0	0	0	0	104.348	5	2253	18.5-24.9	#NULL!	#NULL!	#NULL!	#NULL!	#NULL!	#NULL!	#NULL!	6	600	#NULL!	#NULL!	#NULL!	#NULL!	0	#NULL!	90	#NULL!
39	24.54	18	0		55	25	4	1	0	#NULL!	#NULL!	1	0	1	0	2	0	1	#NULL!	7.87	2017167	0	0	1	#NULL!	0	0	0	#NULL!	#NULL!	2241	18.5-24.9	3.83	10.4	#NULL!	4.01	#NULL!	#NULL!	#NULL!	3	14	#NULL!	#NULL!	#NULL!	#NULL!	#NULL!	#NULL!	96	#NULL!
41	22.09	18	0		130	35	3	1	1	#NULL!	#NULL!	1	0	0	1	0	0	0	#NULL!	3	2017007	1	0	0	#NULL!	0	0	0	#NULL!	#NULL!	2233	18.5-24.9	1.8	#NULL!	#NULL!	5.62	35	185	13.1	2	300	#NULL!	#NULL!	#NULL!	#NULL!	#NULL!	#NULL!	85	#NULL!
46	21.5	15	0		25	40	1	1	1	1.41176	5.77	1	0	0	1	0	0	0	#NULL!	9.4	2017005	1	0	0	0	0	0	0	132.941	1.5	2231	18.5-24.9	6.7	8.3	4.03	4.35	59	98.7	5.19	5	60	1.5	#NULL!	#NULL!	#NULL!	0	#NULL!	91	#NULL!
36	21.22	15	0		18	0	75	1	0	#NULL!	#NULL!	1	0	1	0	2	0	1	#NULL!	6	2016974	0	0	1	#NULL!	1	0	0	#NULL!	#NULL!	2219	18.5-24.9	3.8	6.9	#NULL!	4.2	28	211.4	9.13	2	#NULL!	#NULL!	10	15	#NULL!	0	0	78	#NULL!
34	23.92	16	0		26	49	1	1	1	#NULL!	#NULL!	1	0	0	1	0	0	0	#NULL!	#NULL!	2016973	1	0	0	#NULL!	1	0	0	#NULL!	#NULL!	2218	18.5-24.9	#NULL!	#NULL!	#NULL!	#NULL!	#NULL!	#NULL!	#NULL!	3	1000	#NULL!	#NULL!	#NULL!	#NULL!	#NULL!	#NULL!	89	3200
31	22.38	#NULL!	0		111.9	18	10	1	0	#NULL!	#NULL!	1	0	1	0	2	0	1	#NULL!	#NULL!	2016698	0	0	1	#NULL!	0	0	0	#NULL!	#NULL!	2202	18.5-24.9	#NULL!	#NULL!	#NULL!	#NULL!	#NULL!	#NULL!	#NULL!	2	274	#NULL!	#NULL!	#NULL!	#NULL!	#NULL!	#NULL!	90	#NULL!
36	26.28	25	0		114	15	30	1	0	1.29167	90	1	0	1	0	2	0	1	#NULL!	5.1	2016668	0	0	1	1	1	0	0	118.229	4	2196	25- 29.9	3.9	7.06	2.39	3.36	39	238.6	5.63	3	500	#NULL!	2	#NULL!	#NULL!	0	0	104	3000
29	33.26	11	0		27	68	3	1	1	3.31579	12.47	1	0	0	1	0	0	0	#NULL!	7.6	2016649	1	0	0	0	0	0	0	110	2.33333	2189	30+	4.7	4.5	0.91	4.59	20	71.1	1.94	2	1000	#NULL!	#NULL!	#NULL!	#NULL!	0	#NULL!	114	3500
44	25.31	15	0		37.1	3	8	1	0	1.70833	8.17	1	0	1	0	2	0	1	#NULL!	7.6	2016647	0	0	1	0	0	1	1	127.083	4	2187	25- 29.9	5.6	6.9	1.95	5.33	27	#NULL!	#NULL!	3	117	#NULL!	#NULL!	#NULL!	#NULL!	#NULL!	#NULL!	104	3010
42	24.07	14	0		80	96	3	1	1	#NULL!	#NULL!	1	0	0	1	0	0	0	#NULL!	#NULL!	2016644	1	0	0	#NULL!	0	0	0	#NULL!	#NULL!	2186	18.5-24.9	#NULL!	#NULL!	#NULL!	#NULL!	#NULL!	#NULL!	#NULL!	3	1000	#NULL!	#NULL!	#NULL!	#NULL!	#NULL!	#NULL!	96	3250
36	23.33	23	0		140	60	1	1	1	2.5	#NULL!	1	0	0	1	0	0	0	#NULL!	#NULL!	2016623	1	0	0	#NULL!	0	0	0	146.25	7	2174	18.5-24.9	#NULL!	#NULL!	#NULL!	#NULL!	#NULL!	#NULL!	#NULL!	2	900	#NULL!	#NULL!	#NULL!	#NULL!	#NULL!	#NULL!	81	#NULL!
38	26.49	20	0		93	32	0	1	1	2.22727	3.62	1	0	0	1	0	0	0	#NULL!	1.6	2016620	1	0	0	0	0	0	0	102.727	2.5	2172	25- 29.9	2.4	7.3	2.58	3.85	34	#NULL!	#NULL!	6	289	#NULL!	10	15	#NULL!	0	0	91	3270
35	22.4	14	0		20	54	3	1	1	3.3	#NULL!	1	0	0	1	0	0	0	#NULL!	2.4	2016619	1	0	0	#NULL!	0	0	0	140.5	4	2171	18.5-24.9	3.2	1.93	1.93	5.83	27	150.8	7.05	4	0	#NULL!	#NULL!	#NULL!	#NULL!	0	#NULL!	91	3200
39	20.44	20	0		44	12	7	1	0	1.94444	#NULL!	1	0	1	0	2	0	1	#NULL!	1.9	2016436	0	0	1	#NULL!	0	0	0	123.333	4	2167	18.5-24.9	3.8	#NULL!	0.7	6.24	#NULL!	#NULL!	#NULL!	4	0	0.2	#NULL!	#NULL!	#NULL!	#NULL!	#NULL!	#NULL!	#NULL!
32	24.31	15	0		43.7	26	46	1	0	0.9	20.46	1	0	1	0	2	0	1	#NULL!	5.4	2016381	0	0	1	0	0	0	0	65	0.8	2162	18.5-24.9	5.3	4.4	0.99	4.49	34	126.3	#NULL!	2	0	#NULL!	#NULL!	#NULL!	#NULL!	#NULL!	#NULL!	#NULL!	#NULL!
35	22.86	15	0		25	55	2	1	1	#NULL!	#NULL!	1	0	0	1	0	0	0	#NULL!	#NULL!	2016226	1	0	0	#NULL!	1	0	0	#NULL!	#NULL!	2149	18.5-24.9	#NULL!	#NULL!	#NULL!	#NULL!	#NULL!	#NULL!	#NULL!	5	18100	#NULL!	10	#NULL!	#NULL!	0	#NULL!	90	#NULL!
35	23.57	25	0		15	20	45	1	0	1.875	78.42	1	0	1	0	2	0	1	#NULL!	3.8	2016225	0	0	1	1	1	0	0	86.25	#NULL!	2148	18.5-24.9	3.6	12.5	0.75	4.75	33	213.4	7.98	3	1000	#NULL!	#NULL!	#NULL!	#NULL!	0	0	85	3400
54	27.08	25	0		67.9	50	0	1	1	2.18182	40.72	1	0	0	1	0	0	0	#NULL!	12.1	2016221	1	0	0	1	1	0	0	110.455	2	2146	25- 29.9	8.4	6.2	2.11	3.75	27	182.3	1.21	2	1763	#NULL!	20	37	#NULL!	0	#NULL!	102	4000
39	24.16	20	0		165.1	60	2	1	1	#NULL!	#NULL!	1	0	0	1	0	0	0	#NULL!	#NULL!	2016214	1	0	0	#NULL!	0	0	0	#NULL!	#NULL!	2140	18.5-24.9	#NULL!	#NULL!	3.83	#NULL!	#NULL!	#NULL!	#NULL!	1	1367	#NULL!	#NULL!	#NULL!	#NULL!	#NULL!	#NULL!	101	3650
35	26.23	20	0		54	10	10	1	0	0.964286	#NULL!	1	0	1	0	2	0	1	#NULL!	1.46	2016210	0	0	1	#NULL!	0	0	0	80	2.5	2138	25- 29.9	1.54	8.1	1.46	4.18	35	255.7	7.75	3	1550	#NULL!	15	21	#NULL!	0	0	93	3250
44	26.12	15	0		21	18	9	1	0	1.34615	32.89	1	0	1	0	2	0	1	#NULL!	2.4	2016176	0	0	1	1	0	0	0	89.6154	4	2137	25- 29.9	1.7	6.1	1.95	3.19	25	251.9	6.57	3	100	0.3	#NULL!	#NULL!	#NULL!	#NULL!	#NULL!	96	4200
36	24.81	12	0		22.7	58	2	1	1	#NULL!	5.04	1	0	0	1	0	0	0	#NULL!	4.5	2015615	1	0	0	0	0	0	0	#NULL!	#NULL!	2121	18.5-24.9	5	8.3	2.16	5.03	33	179.1	29.92	3	260	1.2	10	15	#NULL!	#NULL!	#NULL!	88	3250
46	30.06	15	0		15	0	5	1	0	#NULL!	#NULL!	1	0	1	0	2	0	1	#NULL!	#NULL!	2015610	0	0	1	#NULL!	0	0	0	#NULL!	#NULL!	2116	30+	#NULL!	#NULL!	#NULL!	#NULL!	#NULL!	#NULL!	#NULL!	3	500	#NULL!	#NULL!	#NULL!	#NULL!	0	0	101	#NULL!
45	24.86	12	0		32	2	33	1	0	#NULL!	#NULL!	1	0	1	0	2	0	1	#NULL!	#NULL!	2015608	0	0	1	#NULL!	1	0	0	#NULL!	#NULL!	2114	18.5-24.9	#NULL!	#NULL!	#NULL!	#NULL!	#NULL!	#NULL!	#NULL!	3	1000	#NULL!	#NULL!	#NULL!	#NULL!	#NULL!	#NULL!	86	#NULL!
33	25.31	15	0		20	14	22	1	0	2.11765	12.7	1	0	1	0	2	0	1	#NULL!	2.4	2015561	0	0	1	0	0	0	0	121.765	5	2108	25- 29.9	3.3	21.9	1.53	5.4	41	174.3	2.84	2	980	0.3	#NULL!	#NULL!	#NULL!	#NULL!	#NULL!	88	3300
41	29.19	20	0		19.3	28	4	1	0	1.9	5.37	1	0	1	0	2	0	1	#NULL!	1.1	2015557	0	0	1	0	0	0	0	88	5	2104	25- 29.9	3.3	4.7	2.13	4.69	#NULL!	#NULL!	6.32	1	1588	#NULL!	30	22	#NULL!	#NULL!	#NULL!	111	3400
46	21.61	18	0		66	16	6	1	0	#NULL!	83.11	1	0	1	0	2	0	1	#NULL!	2.55	2015556	0	0	1	1	1	0	0	#NULL!	#NULL!	2103	18.5-24.9	4.23	9.5	1.64	7.19	54.3	186.13	13.64	2	0	#NULL!	#NULL!	#NULL!	#NULL!	0	#NULL!	91	4600
31	#NULL!	#NULL!	0		32	20	4	1	0	#NULL!	#NULL!	1	0	1	0	2	0	1	#NULL!	#NULL!	2015184	0	0	1	#NULL!	0	0	0	#NULL!	#NULL!	2085		#NULL!	#NULL!	#NULL!	#NULL!	#NULL!	#NULL!	#NULL!	7	#NULL!	#NULL!	#NULL!	#NULL!	#NULL!	#NULL!	#NULL!	#NULL!	#NULL!
29	20.83	15	0		64.1	54	0	1	1	1.13793	#NULL!	1	0	0	1	0	0	0	#NULL!	#NULL!	2015180	1	0	0	#NULL!	0	0	0	70	5	2082	18.5-24.9	#NULL!	#NULL!	#NULL!	#NULL!	#NULL!	#NULL!	#NULL!	4	702	#NULL!	#NULL!	#NULL!	#NULL!	#NULL!	#NULL!	#NULL!	3200
33	#NULL!	#NULL!	0		45	30	46	1	0	#NULL!	#NULL!	1	0	1	0	2	0	1	#NULL!	3.3	2015178	0	0	1	#NULL!	0	0	0	#NULL!	#NULL!	2081		2.1	8.8	#NULL!	3.99	#NULL!	#NULL!	#NULL!	2	#NULL!	#NULL!	#NULL!	#NULL!	#NULL!	#NULL!	#NULL!	#NULL!	#NULL!
30	25.31	25	0		187.7	44	2	1	1	1.41667	#NULL!	1	0	0	1	0	0	0	#NULL!	2.7	2015173	1	0	0	#NULL!	0	0	0	86.6667	1.33333	2079	25- 29.9	1.2	19.4	5.09	3.49	16	286.1	9.5	2	3165	#NULL!	#NULL!	#NULL!	#NULL!	0	#NULL!	#NULL!	3050
38	24.57	20	0		73	31	9	1	0	#NULL!	#NULL!	1	0	1	0	2	0	1	#NULL!	6	2015151	0	0	1	#NULL!	1	0	0	#NULL!	#NULL!	2073	18.5-24.9	1.6	13.4	1	2.6	#NULL!	#NULL!	#NULL!	5	1000	#NULL!	#NULL!	#NULL!	#NULL!	0	#NULL!	103	#NULL!
40	26.88	12	0		28	2	10	1	0	#NULL!	#NULL!	1	0	1	0	2	0	1	#NULL!	6.3	2015131	0	0	1	#NULL!	0	0	0	#NULL!	#NULL!	2066	25- 29.9	4	9.7	2.65	4.52	32	188.36	6.44	1	0	#NULL!	#NULL!	#NULL!	#NULL!	#NULL!	#NULL!	100	3750
32	23.12	25	0		43.8	46	1	1	1	0.777778	#NULL!	1	0	0	1	0	0	0	#NULL!	#NULL!	2015129	1	0	0	#NULL!	0	0	0	118.333	3	2064	18.5-24.9	#NULL!	#NULL!	#NULL!	#NULL!	#NULL!	#NULL!	#NULL!	3	2745	#NULL!	#NULL!	#NULL!	#NULL!	#NULL!	#NULL!	89	3400
32	26.58	20	0		73.7	33	2	1	1	1.19048	7.7	1	0	0	1	0	0	0	#NULL!	#NULL!	2015124	1	0	0	0	0	0	0	71.4286	5	2059	25- 29.9	#NULL!	#NULL!	#NULL!	#NULL!	#NULL!	#NULL!	#NULL!	2	294	#NULL!	#NULL!	#NULL!	#NULL!	#NULL!	#NULL!	98	3200
32	20.29	18	0		91.9	38	2	1	1	1.78947	#NULL!	1	0	0	1	0	0	0	#NULL!	1.7	2014974	1	0	0	#NULL!	0	0	0	106.842	0.625	2044	18.5-24.9	2.2	#NULL!	#NULL!	#NULL!	#NULL!	#NULL!	#NULL!	3	2083	#NULL!	#NULL!	#NULL!	#NULL!	#NULL!	#NULL!	83	2900
35	24.93	14	0		40	1	19	1	0	#NULL!	#NULL!	1	0	1	0	2	0	1	#NULL!	#NULL!	2014972	0	0	1	#NULL!	0	0	0	#NULL!	#NULL!	2042	18.5-24.9	#NULL!	#NULL!	#NULL!	#NULL!	#NULL!	#NULL!	#NULL!	3	1000	#NULL!	#NULL!	#NULL!	#NULL!	#NULL!	#NULL!	85	3500
53	20.38	15	0		50	35	1	1	1	2.47059	#NULL!	1	0	0	1	0	0	0	#NULL!	2.9	2014967	1	0	0	#NULL!	0	0	0	163.529	1.66667	2037	18.5-24.9	3.5	6.4	#NULL!	7.09	#NULL!	#NULL!	#NULL!	2	720	#NULL!	#NULL!	#NULL!	#NULL!	0	#NULL!	93	3500
38	25.08	23	0		24	12	4	1	0	2.625	#NULL!	1	0	1	0	2	0	1	#NULL!	#NULL!	2014963	0	0	1	#NULL!	0	0	0	137.5	4	2033	25- 29.9	#NULL!	#NULL!	#NULL!	#NULL!	#NULL!	#NULL!	#NULL!	6	279	#NULL!	#NULL!	#NULL!	#NULL!	#NULL!	#NULL!	92	4050
35	26.26	15	0		33	39	3	1	1	#NULL!	#NULL!	1	0	0	1	0	0	0	#NULL!	#NULL!	2014960	1	0	0	#NULL!	0	0	0	#NULL!	#NULL!	2030	25- 29.9	#NULL!	#NULL!	#NULL!	3.67	#NULL!	#NULL!	#NULL!	1	100	#NULL!	#NULL!	#NULL!	#NULL!	#NULL!	#NULL!	99	4000
26	23.84	12	0		48	33	2	1	1	#NULL!	#NULL!	1	0	0	1	0	0	0	#NULL!	#NULL!	2014951	1	0	0	#NULL!	1	0	0	#NULL!	#NULL!	2023	18.5-24.9	#NULL!	#NULL!	#NULL!	#NULL!	#NULL!	#NULL!	#NULL!	3	311	#NULL!	20	#NULL!	#NULL!	#NULL!	#NULL!	79	3400
40	20.75	11	0		30	50	1	1	1	#NULL!	#NULL!	1	0	0	1	0	0	0	#NULL!	#NULL!	2014912	1	0	0	#NULL!	0	0	0	#NULL!	#NULL!	2009	18.5-24.9	#NULL!	#NULL!	#NULL!	#NULL!	#NULL!	#NULL!	#NULL!	2	#NULL!	#NULL!	#NULL!	#NULL!	#NULL!	#NULL!	#NULL!	81	3000
39	26.22	11	0		40	45	1	1	1	#NULL!	#NULL!	1	0	0	1	0	0	0	#NULL!	#NULL!	2014906	1	0	0	#NULL!	0	0	0	#NULL!	#NULL!	2003	25- 29.9	#NULL!	#NULL!	#NULL!	#NULL!	#NULL!	#NULL!	#NULL!	1	#NULL!	#NULL!	#NULL!	#NULL!	#NULL!	#NULL!	#NULL!	97	3150
42	21	16	0		20	40	1	1	1	#NULL!	#NULL!	1	0	0	1	0	0	0	#NULL!	#NULL!	2014889	1	0	0	#NULL!	0	0	0	#NULL!	#NULL!	1996	18.5-24.9	#NULL!	#NULL!	#NULL!	#NULL!	#NULL!	#NULL!	#NULL!	2	15900	#NULL!	#NULL!	#NULL!	#NULL!	0	#NULL!	82	#NULL!
36	23.39	16	0		29	30	6	1	0	#NULL!	#NULL!	1	0	1	0	2	0	1	#NULL!	3.99	2014882	0	0	1	#NULL!	0	0	0	#NULL!	#NULL!	1989	18.5-24.9	3.97	11.8	#NULL!	5.66	54.5	216.6	9.7	3	500	0.1	#NULL!	#NULL!	#NULL!	#NULL!	#NULL!	#NULL!	3400
51	32.87	20	0		27	19	9	1	0	#NULL!	#NULL!	1	0	1	0	2	0	1	#NULL!	7.2	2014881	0	0	1	#NULL!	1	0	0	#NULL!	#NULL!	1988	30+	2.4	3.8	1.86	2.08	18.3	96.7	40.63	6	1000	0.4	20	22	#NULL!	0	0	113	#NULL!
34	25.69	20	0		32.8	12	6	1	0	#NULL!	#NULL!	1	0	1	0	2	0	1	#NULL!	1.7	2014808	0	0	1	#NULL!	1	0	0	#NULL!	#NULL!	1979	25- 29.9	5.4	8.1	2.7	5.21	50	136.3	6.96	4	757	0.02	12	#NULL!	#NULL!	#NULL!	#NULL!	91	2650
51	32.39	14	0		45.8	53	0	1	1	#NULL!	#NULL!	1	0	0	1	0	0	0	#NULL!	13.6	2014804	1	0	0	#NULL!	0	0	0	#NULL!	#NULL!	1975	30+	3.1	7	2.09	3.98	#NULL!	49.8	#NULL!	1	1152	#NULL!	#NULL!	#NULL!	#NULL!	0	#NULL!	102	#NULL!
44	22.49	10	0		46	15	8	1	0	#NULL!	#NULL!	1	0	1	0	2	0	1	#NULL!	#NULL!	2014799	0	0	1	#NULL!	0	0	0	#NULL!	#NULL!	1972	18.5-24.9	#NULL!	#NULL!	#NULL!	#NULL!	#NULL!	#NULL!	#NULL!	3	0	#NULL!	#NULL!	#NULL!	#NULL!	#NULL!	#NULL!	94	#NULL!
37	24.84	20	0		28	8	4	1	0	3.13333	#NULL!	1	0	1	0	2	0	1	#NULL!	3	2014793	0	0	1	#NULL!	0	0	0	145.333	2	1969	18.5-24.9	1.9	6.1	1.18	4.87	33	265.5	5.29	3	500	#NULL!	#NULL!	#NULL!	#NULL!	0	#NULL!	95	3500
34	26.4	12	0		32.7	50	3	1	1	#NULL!	#NULL!	1	0	0	1	0	0	0	#NULL!	#NULL!	2014782	1	0	0	#NULL!	1	0	0	#NULL!	#NULL!	1961	25- 29.9	#NULL!	#NULL!	#NULL!	#NULL!	#NULL!	#NULL!	#NULL!	4	1000	#NULL!	10	#NULL!	#NULL!	#NULL!	#NULL!	94	3500
40	22.4	20	0		20	10	9	1	0	#NULL!	#NULL!	1	0	1	0	2	0	1	#NULL!	#NULL!	2014780	0	0	1	#NULL!	0	0	0	#NULL!	#NULL!	1960	18.5-24.9	#NULL!	#NULL!	#NULL!	#NULL!	#NULL!	#NULL!	#NULL!	3	500	#NULL!	#NULL!	#NULL!	#NULL!	#NULL!	#NULL!	85	3500
40	21.5	18	0		40.5	23	13	1	0	#NULL!	#NULL!	1	0	1	0	2	0	1	#NULL!	#NULL!	2014712	0	0	1	#NULL!	0	0	0	#NULL!	#NULL!	1952	18.5-24.9	#NULL!	#NULL!	#NULL!	#NULL!	#NULL!	#NULL!	#NULL!	5	0	0.14	#NULL!	#NULL!	#NULL!	#NULL!	#NULL!	92	4000
39	26.82	18	0		22	20	6	1	0	#NULL!	#NULL!	1	0	1	0	2	0	1	#NULL!	6.9	2014710	0	0	1	#NULL!	0	0	0	#NULL!	#NULL!	1950	25- 29.9	3.9	10.1	#NULL!	3.98	#NULL!	103	4.8	2	500	#NULL!	#NULL!	#NULL!	#NULL!	0	#NULL!	105	#NULL!
32	23.15	20	0		63.9	0	35	1	0	#NULL!	#NULL!	1	0	1	0	2	0	1	#NULL!	#NULL!	2014708	0	0	1	#NULL!	0	0	0	#NULL!	#NULL!	1948	18.5-24.9	#NULL!	#NULL!	#NULL!	#NULL!	#NULL!	#NULL!	#NULL!	2	400	#NULL!	#NULL!	#NULL!	#NULL!	#NULL!	#NULL!	79	3850
35	22.59	10	0		24	21	7	1	0	#NULL!	#NULL!	1	0	1	0	2	0	1	#NULL!	#NULL!	2014700	0	0	1	#NULL!	1	0	0	#NULL!	#NULL!	1944	18.5-24.9	#NULL!	#NULL!	#NULL!	#NULL!	#NULL!	#NULL!	#NULL!	3	1000	0.29	#NULL!	#NULL!	#NULL!	#NULL!	#NULL!	91	#NULL!
40	28.39	20	0		24.2	0	4	1	0	1.51852	12.62	1	0	1	0	2	0	1	#NULL!	3.6	2014686	0	0	1	0	0	0	0	85.5556	4	1939	25- 29.9	4.4	5.7	#NULL!	2.12	12	218.9	2.99	4	100	#NULL!	#NULL!	#NULL!	#NULL!	0	0	104	4000
34	23.67	12	0		17	70	1	1	1	#NULL!	#NULL!	1	0	0	1	0	0	0	#NULL!	#NULL!	2014549	1	0	0	#NULL!	1	0	0	#NULL!	#NULL!	1930	18.5-24.9	#NULL!	#NULL!	#NULL!	#NULL!	#NULL!	#NULL!	#NULL!	7	1550	#NULL!	20	16	#NULL!	#NULL!	#NULL!	87	3400
37	26.45	12	0		40	25	15	1	0	#NULL!	#NULL!	1	0	1	0	2	0	1	#NULL!	#NULL!	2014534	0	0	1	#NULL!	0	1	1	#NULL!	#NULL!	1924	25- 29.9	#NULL!	#NULL!	#NULL!	#NULL!	#NULL!	#NULL!	#NULL!	3	#NULL!	#NULL!	#NULL!	#NULL!	#NULL!	#NULL!	#NULL!	96	3300
30	22.99	15	0		189.6	48	2	1	1	#NULL!	#NULL!	1	0	0	1	0	0	0	#NULL!	2.7	2014387	1	0	0	#NULL!	0	0	0	#NULL!	#NULL!	1903	18.5-24.9	3.8	9.2	4.03	5.24	26	236.5	6.72	2	3240	#NULL!	#NULL!	#NULL!	#NULL!	#NULL!	#NULL!	85	3000
31	21.91	25	0		159.7	60	1	1	1	#NULL!	#NULL!	1	0	0	1	0	0	0	#NULL!	#NULL!	2014321	1	0	0	#NULL!	1	0	0	#NULL!	#NULL!	1890	18.5-24.9	#NULL!	#NULL!	#NULL!	#NULL!	#NULL!	#NULL!	#NULL!	3	777	#NULL!	6	10	#NULL!	#NULL!	#NULL!	75	3600
41	31.44	20	0		35.9	24	4	1	0	#NULL!	#NULL!	1	0	1	0	2	0	1	#NULL!	6.6	2014317	0	0	1	#NULL!	0	0	0	#NULL!	#NULL!	1889	30+	6	5.5	3.22	5.27	37	149	#NULL!	1	1329	#NULL!	#NULL!	#NULL!	#NULL!	0	#NULL!	104	5300
32	20.59	15	0		78	60	2	1	1	3.38462	#NULL!	1	0	0	1	0	0	0	#NULL!	4	2014312	1	0	0	#NULL!	0	0	0	157.692	5	1885	18.5-24.9	3.32	4.65	#NULL!	4.78	#NULL!	#NULL!	#NULL!	3	1000	#NULL!	#NULL!	#NULL!	#NULL!	#NULL!	#NULL!	88	#NULL!
38	30.45	12	0		87.3	42	0	1	1	1.34783	#NULL!	1	0	0	1	0	0	0	#NULL!	#NULL!	2014293	1	0	0	#NULL!	0	0	0	85.6522	5	1881	30+	#NULL!	#NULL!	#NULL!	#NULL!	#NULL!	#NULL!	#NULL!	2	34300	#NULL!	#NULL!	#NULL!	#NULL!	#NULL!	#NULL!	102	#NULL!
32	24.78	15	0		38.4	41	0	1	1	3.3	23.25	1	0	0	1	0	0	0	#NULL!	2.9	2014260	1	0	0	0	1	0	0	140.5	4	1876	18.5-24.9	1.5	#NULL!	2.65	2.78	16	103.6	3.8	2	172	#NULL!	2	2	#NULL!	0	#NULL!	93	3500
34	22.09	12	0		61.6	34	1	1	1	4.69919	#NULL!	1	0	0	1	0	0	0	#NULL!	2.9	2014214	1	0	0	#NULL!	1	0	0	230.081	6.25	1874	18.5-24.9	2.9	5.6	2.83	4.9	42	131.5	1.58	3	244	#NULL!	#NULL!	#NULL!	#NULL!	0	#NULL!	81	3400
35	29.03	18	0		32	4	31	1	0	1.17857	29	1	0	1	0	2	0	1	#NULL!	3.44	2014211	0	0	1	0	0	0	0	78.5714	2	1872	25- 29.9	3.62	8.41	3.53	2.9	41	105.7	1.65	1	1000	0.3	#NULL!	#NULL!	#NULL!	0	#NULL!	106	#NULL!
35	25.01	15	0		47.14	7	7	1	0	#NULL!	#NULL!	1	0	1	0	2	0	1	#NULL!	2.44	2014209	0	0	1	#NULL!	1	0	0	#NULL!	#NULL!	1871	25- 29.9	4.2	8.87	1.72	8.8	#NULL!	196.6	3.8	2	0	0.3	10	16	#NULL!	0	#NULL!	93	3800
33	25.56	18	0		37.5	26	4	1	0	1.26316	#NULL!	1	0	1	0	2	0	1	#NULL!	2	2014205	0	0	1	#NULL!	0	0	0	90.5263	4	1868	25- 29.9	2.4	#NULL!	#NULL!	6.78	53	#NULL!	#NULL!	3	85	#NULL!	#NULL!	#NULL!	#NULL!	#NULL!	#NULL!	93	3940
34	22.22	20	0		89.7	51	1	1	1	2.22222	#NULL!	1	0	0	1	0	0	0	#NULL!	#NULL!	2014122	1	0	0	#NULL!	0	0	0	120.556	3	1867	18.5-24.9	#NULL!	#NULL!	#NULL!	#NULL!	#NULL!	#NULL!	#NULL!	3	1449	#NULL!	#NULL!	#NULL!	#NULL!	#NULL!	#NULL!	84	3900
38	24.26	15	0		88	45	1	1	1	#NULL!	#NULL!	1	0	0	1	0	0	0	#NULL!	3.4	2014104	1	0	0	#NULL!	1	0	0	#NULL!	#NULL!	1863	18.5-24.9	2.4	14.8	1.65	4.28	49	142.8	3.88	3	81	#NULL!	10	#NULL!	#NULL!	#NULL!	#NULL!	93	#NULL!
22	23.2	#NULL!	0		45.6	30	32	1	0	#NULL!	#NULL!	1	0	1	0	2	0	1	#NULL!	#NULL!	2014089	0	0	1	#NULL!	0	0	0	#NULL!	#NULL!	1861	18.5-24.9	#NULL!	#NULL!	#NULL!	#NULL!	#NULL!	#NULL!	#NULL!	3	#NULL!	#NULL!	#NULL!	#NULL!	#NULL!	#NULL!	#NULL!	#NULL!	3600
37	28.37	18	0		30	0	4	1	0	#NULL!	#NULL!	1	0	1	0	2	0	1	#NULL!	7.6	2014014	0	0	1	#NULL!	0	0	0	#NULL!	#NULL!	1850	25- 29.9	2.4	6.6	1.77	6.11	50.6	140.8	7.99	2	659	#NULL!	#NULL!	#NULL!	#NULL!	0	#NULL!	101	4000
33	25.06	16	0		44.1	13	10	1	0	1.92857	#NULL!	1	0	1	0	2	0	1	#NULL!	2.6	2013830	0	0	1	#NULL!	1	2	1	92.5	6	1840	25- 29.9	3.2	7	1.23	2.78	17	74.2	0.84	2	191	#NULL!	10	#NULL!	#NULL!	0	0	97	3300
35	24.69	23	0		56	52	2	1	1	0.733333	23.61	1	0	0	1	0	0	0	#NULL!	3.8	2013821	1	0	0	0	0	0	0	68.3333	0.833333	1838	18.5-24.9	4.3	6	1.89	5.71	56	131.3	3.69	3	152	#NULL!	#NULL!	#NULL!	#NULL!	0	#NULL!	74	3800
32	19.53	25	0		112.1	36	1	1	1	4.64706	#NULL!	1	0	0	1	0	0	0	#NULL!	1.7	2011375	1	0	0	#NULL!	1	0	0	187.647	#NULL!	1813	18.5-24.9	2.6	6.9	1.89	5.91	38	#NULL!	#NULL!	3	1975	#NULL!	10	#NULL!	#NULL!	#NULL!	#NULL!	77	4220
43	25.26	25	0		305.9	0	8	1	0	1.45455	#NULL!	1	0	1	0	2	0	1	#NULL!	1.7	2011370	0	0	1	#NULL!	0	0	0	100	4	1810	25- 29.9	4.7	9.7	2.19	8.49	45	363.7	#NULL!	0	5032	#NULL!	#NULL!	#NULL!	#NULL!	0	#NULL!	87	3800
41	27.1	25	0		35	33	1	1	1	1.06452	#NULL!	1	0	0	1	0	0	0	#NULL!	3.9	2011368	1	0	0	#NULL!	0	0	0	78.7097	2.5	1809	25- 29.9	3.2	4.2	1.26	4.42	#NULL!	#NULL!	#NULL!	2	152	#NULL!	#NULL!	#NULL!	#NULL!	#NULL!	#NULL!	99	4500
33	24.68	20	0		40	40	2	1	1	#NULL!	#NULL!	1	0	0	1	0	0	0	#NULL!	#NULL!	2011359	1	0	0	#NULL!	0	0	0	#NULL!	#NULL!	1800	18.5-24.9	#NULL!	#NULL!	#NULL!	#NULL!	#NULL!	#NULL!	#NULL!	5	394	#NULL!	#NULL!	#NULL!	#NULL!	#NULL!	#NULL!	80	2800
34	#NULL!	#NULL!	0		70.8	46	1	1	1	2.125	#NULL!	1	0	0	1	0	0	0	#NULL!	3.9	2011344	1	0	0	#NULL!	0	0	0	125	2	1792		7.4	19.6	1.51	#NULL!	41	#NULL!	#NULL!	3	#NULL!	#NULL!	#NULL!	#NULL!	#NULL!	0	#NULL!	#NULL!	#NULL!
35	23.51	25	0		70.1	25	6	1	0	0.692308	5.47	1	0	1	0	2	0	1	#NULL!	1.7	2011332	0	0	1	0	0	0	0	79.6154	1.5	1784	18.5-24.9	2.7	5.4	4.5	5.85	44	322	#NULL!	5	132	#NULL!	#NULL!	#NULL!	#NULL!	0	#NULL!	#NULL!	3650
34	23.84	15	0		20.3	41	0	1	1	#NULL!	#NULL!	1	0	0	1	0	0	0	#NULL!	#NULL!	2011308	1	0	0	#NULL!	0	0	0	#NULL!	#NULL!	1763	18.5-24.9	#NULL!	#NULL!	#NULL!	#NULL!	#NULL!	#NULL!	#NULL!	5	#NULL!	#NULL!	#NULL!	#NULL!	#NULL!	#NULL!	#NULL!	#NULL!	3000
35	25.47	16	0		60	45	1	1	1	1.76923	#NULL!	1	0	0	1	0	0	0	#NULL!	5.1	2011297	1	0	0	#NULL!	0	0	0	90.7692	2.5	1754	25- 29.9	4.8	11.18	1.32	5	16	#NULL!	#NULL!	2	#NULL!	#NULL!	#NULL!	#NULL!	#NULL!	#NULL!	#NULL!	#NULL!	#NULL!
39	27.17	25	0		69	20	4	1	0	#NULL!	#NULL!	1	0	1	0	2	0	1	#NULL!	1.8	2011295	0	0	1	#NULL!	1	0	0	#NULL!	#NULL!	1752	25- 29.9	1.3	4.2	1.1	6.33	31.4	75.6	#NULL!	5	#NULL!	#NULL!	30	20	#NULL!	0	0	#NULL!	#NULL!
44	38.06	23	0		62	12	32	1	0	#NULL!	#NULL!	1	0	1	0	2	0	1	#NULL!	7.2	2011256	0	0	1	#NULL!	0	0	0	#NULL!	#NULL!	1720	30+	1.5	4.5	0.84	3.83	52.6	#NULL!	#NULL!	2	0	#NULL!	#NULL!	#NULL!	#NULL!	0	0	#NULL!	#NULL!
36	21.6	#NULL!	0		20.5	29	20	1	0	#NULL!	#NULL!	1	0	1	0	2	0	1	#NULL!	5.2	2011252	0	0	1	#NULL!	1	0	0	#NULL!	#NULL!	1717	18.5-24.9	4.3	4.4	#NULL!	8.71	#NULL!	#NULL!	#NULL!	4	#NULL!	#NULL!	20	#NULL!	#NULL!	#NULL!	#NULL!	#NULL!	#NULL!
31	27.72	10	0		55.6	27	6	1	0	#NULL!	#NULL!	1	0	1	0	2	0	1	#NULL!	8.8	2011244	0	0	1	#NULL!	1	0	0	#NULL!	#NULL!	1712	25- 29.9	4.3	8.3	1.39	2.95	14	56.5	#NULL!	3	132	#NULL!	8	#NULL!	#NULL!	0	0	#NULL!	#NULL!
36	21.98	15	0		36.8	57	2	1	1	#NULL!	#NULL!	1	0	0	1	0	0	0	#NULL!	#NULL!	2011241	1	0	0	#NULL!	0	0	0	#NULL!	#NULL!	1709	18.5-24.9	#NULL!	#NULL!	#NULL!	#NULL!	#NULL!	#NULL!	#NULL!	3	212	#NULL!	#NULL!	#NULL!	#NULL!	0	#NULL!	#NULL!	4000
44	24.69	25	0		15.7	25	10	1	0	1.86667	#NULL!	1	0	1	0	2	0	1	#NULL!	2.4	2011238	0	0	1	#NULL!	0	0	0	167.333	1.5	1706	18.5-24.9	1.8	11.5	2.7	2.25	18.4	177	#NULL!	5	#NULL!	#NULL!	#NULL!	#NULL!	#NULL!	0	#NULL!	#NULL!	#NULL!
34	22.49	#NULL!	0		16.6	34	0	1	1	2.04762	#NULL!	1	0	0	1	0	0	0	#NULL!	#NULL!	2011230	1	0	0	#NULL!	1	0	0	143.333	1	1698	18.5-24.9	#NULL!	#NULL!	#NULL!	#NULL!	#NULL!	#NULL!	#NULL!	6	#NULL!	#NULL!	10	#NULL!	#NULL!	0	0	#NULL!	2600
33	26.49	25	0		55.2	37	3	1	1	#NULL!	#NULL!	1	0	0	1	0	0	0	#NULL!	5.55	2011199	1	0	0	#NULL!	0	0	0	#NULL!	#NULL!	1677	25- 29.9	3.43	16.31	4.89	4.73	26.1	#NULL!	#NULL!	4	2040	#NULL!	#NULL!	#NULL!	#NULL!	0	0	#NULL!	#NULL!
37	23.94	8	0		60	30	75	1	0	2.35	6.7	1	0	1	0	2	0	1	#NULL!	3.2	2011195	0	0	1	0	0	0	0	208.5	2.5	1673	18.5-24.9	4.4	7.2	2.63	7.93	39	#NULL!	#NULL!	1	#NULL!	#NULL!	#NULL!	#NULL!	#NULL!	0	0	#NULL!	5000
45	24.73	#NULL!	0		21.8	10	10	1	0	#NULL!	#NULL!	1	0	1	0	2	0	1	#NULL!	#NULL!	2011172	0	0	1	#NULL!	0	0	0	#NULL!	#NULL!	1655	18.5-24.9	#NULL!	#NULL!	#NULL!	#NULL!	#NULL!	#NULL!	#NULL!	4	#NULL!	#NULL!	#NULL!	#NULL!	#NULL!	#NULL!	#NULL!	#NULL!	#NULL!
36	25.24	25	0		50	35	3	1	1	#NULL!	#NULL!	1	0	0	1	0	0	0	#NULL!	#NULL!	2011147	1	0	0	#NULL!	0	0	0	#NULL!	#NULL!	1642	25- 29.9	#NULL!	#NULL!	#NULL!	#NULL!	#NULL!	#NULL!	#NULL!	3	0	#NULL!	#NULL!	#NULL!	#NULL!	#NULL!	#NULL!	#NULL!	3500
35	24.38	11	0		25	46	1	1	1	2	#NULL!	1	0	0	1	0	0	0	#NULL!	3.4	2011108	1	0	0	#NULL!	0	0	0	117.619	6	1629	18.5-24.9	3.5	11.9	2.3	5.53	45	40.5	6.3	6	287	#NULL!	#NULL!	#NULL!	#NULL!	0	#NULL!	#NULL!	3500
47	29.07	#NULL!	0		20.6	9	30	1	0	1.67647	11.03	1	0	1	0	2	0	1	#NULL!	5.1	2011098	0	0	1	0	1	1	1	71.1765	4.5	1625	25- 29.9	4.5	7.1	1.12	4.89	28	#NULL!	#NULL!	7	#NULL!	#NULL!	10	#NULL!	#NULL!	#NULL!	#NULL!	#NULL!	#NULL!
41	22.84	10	0		71.5	8	16	1	0	1.15385	#NULL!	1	0	1	0	2	0	1	#NULL!	9.9	2011051	0	0	1	#NULL!	0	0	0	142.308	#NULL!	1598	18.5-24.9	9.4	7.1	3.48	6.9	52	31.2	7.6	3	126	#NULL!	#NULL!	#NULL!	#NULL!	0	#NULL!	#NULL!	#NULL!
35	25.39	25	0		23.77	31	26	1	0	#NULL!	4.87	1	0	1	0	2	0	1	#NULL!	#NULL!	2011036	0	0	1	0	0	0	0	#NULL!	#NULL!	1594	25- 29.9	2.4	4	0.72	6.3	#NULL!	50.86	1.52	8	#NULL!	#NULL!	#NULL!	#NULL!	#NULL!	0	0	#NULL!	3650
34	23.45	25	0		239	27	4	1	0	#NULL!	#NULL!	1	0	1	0	2	0	1	#NULL!	2.7	2011034	0	0	1	#NULL!	0	0	0	#NULL!	#NULL!	1592	18.5-24.9	3.7	5	1.99	4.7	58	212.7	9.6	1	2315	#NULL!	#NULL!	#NULL!	#NULL!	0	0	#NULL!	3000
43	23.37	18	0		17	27	8	1	0	#NULL!	#NULL!	1	0	1	0	2	0	1	#NULL!	#NULL!	2011027	0	0	1	#NULL!	1	0	0	#NULL!	#NULL!	1585	18.5-24.9	#NULL!	#NULL!	#NULL!	#NULL!	#NULL!	#NULL!	#NULL!	5	0	#NULL!	30	#NULL!	#NULL!	#NULL!	#NULL!	#NULL!	#NULL!
39	24.68	25	0		41	24	10	1	0	#NULL!	#NULL!	1	0	1	0	2	0	1	#NULL!	2.3	2011004	0	0	1	#NULL!	0	0	0	#NULL!	#NULL!	1569	18.5-24.9	3.8	7.9	#NULL!	4.82	#NULL!	#NULL!	#NULL!	4	#NULL!	0.01	#NULL!	#NULL!	#NULL!	#NULL!	#NULL!	#NULL!	#NULL!
32	31.31	18	0		15	27	8	1	0	#NULL!	#NULL!	1	0	1	0	2	0	1	#NULL!	2.5	2010987	0	0	1	#NULL!	0	0	0	#NULL!	#NULL!	1557	30+	2.2	5.8	#NULL!	5.2	#NULL!	#NULL!	#NULL!	2	0	#NULL!	#NULL!	#NULL!	#NULL!	#NULL!	#NULL!	110	3500
34	27.55	25	0		16.2	38	0	1	1	#NULL!	#NULL!	1	0	0	1	0	0	0	#NULL!	#NULL!	2010984	1	0	0	#NULL!	0	0	0	#NULL!	#NULL!	1554	25- 29.9	#NULL!	#NULL!	#NULL!	#NULL!	#NULL!	#NULL!	#NULL!	5	1241	#NULL!	#NULL!	#NULL!	#NULL!	#NULL!	#NULL!	95	#NULL!
49	21.43	25	0		82.9	45	0	1	1	#NULL!	#NULL!	1	0	0	1	0	0	0	#NULL!	#NULL!	2010962	1	0	0	#NULL!	0	0	0	#NULL!	#NULL!	1538	18.5-24.9	#NULL!	#NULL!	#NULL!	#NULL!	#NULL!	#NULL!	#NULL!	4	3191	#NULL!	#NULL!	#NULL!	#NULL!	#NULL!	#NULL!	#NULL!	#NULL!
35	22.4	12	0		25	0	9	1	0	#NULL!	#NULL!	1	0	1	0	2	0	1	#NULL!	1.9	2010959	0	0	1	#NULL!	0	0	0	#NULL!	#NULL!	1535	18.5-24.9	2.5	6.8	5.07	4.19	30	142.9	5.38	2	0	#NULL!	#NULL!	#NULL!	#NULL!	#NULL!	#NULL!	85	3100
38	28.68	14	0		62.5	49	2	1	1	#NULL!	#NULL!	1	0	0	1	0	0	0	#NULL!	#NULL!	2010958	1	0	0	#NULL!	0	0	0	#NULL!	#NULL!	1534	25- 29.9	#NULL!	#NULL!	#NULL!	#NULL!	#NULL!	#NULL!	#NULL!	1	507	#NULL!	#NULL!	#NULL!	#NULL!	#NULL!	#NULL!	109	#NULL!
32	22.05	14	0		26	50	1	1	1	1.125	#NULL!	1	0	0	1	0	0	0	#NULL!	3.8	2010946	1	0	0	#NULL!	0	0	0	116.25	3	1522	18.5-24.9	5.9	7.2	1.55	6.49	40	245.7	3.87	4	100	#NULL!	#NULL!	#NULL!	#NULL!	0	#NULL!	96	4000
36	33.02	25	0		60.8	58	0	1	1	2.15	#NULL!	1	0	0	1	0	0	0	#NULL!	1.7	2010943	1	0	0	#NULL!	0	0	0	141.5	3	1519	30+	2.3	11.2	1.5	2.2	11	150.5	4.1	4	483	#NULL!	#NULL!	#NULL!	#NULL!	0	#NULL!	122	3000
31	25	16	0		114	32	1	1	1	#NULL!	#NULL!	1	0	0	1	0	0	0	#NULL!	#NULL!	2010940	1	0	0	#NULL!	0	0	0	#NULL!	#NULL!	1516	25- 29.9	#NULL!	#NULL!	#NULL!	#NULL!	#NULL!	#NULL!	#NULL!	3	2409	#NULL!	#NULL!	#NULL!	#NULL!	#NULL!	#NULL!	91	1720
37	23.25	18	0		96.2	33	2	1	1	3.38462	#NULL!	1	0	0	1	0	0	0	#NULL!	#NULL!	2010932	1	0	0	#NULL!	0	0	0	157.692	5	1508	18.5-24.9	#NULL!	#NULL!	#NULL!	#NULL!	#NULL!	#NULL!	#NULL!	4	883	#NULL!	#NULL!	#NULL!	#NULL!	#NULL!	#NULL!	89	#NULL!
34	27.28	18	0		130	28	4	1	0	#NULL!	#NULL!	1	0	1	0	2	0	1	#NULL!	2.3	2010923	0	0	1	#NULL!	0	0	0	#NULL!	#NULL!	1504	25- 29.9	2	8.9	1.6	5.17	#NULL!	157.9	4.59	3	673	#NULL!	#NULL!	#NULL!	#NULL!	#NULL!	#NULL!	98	3450
35	#NULL!	#NULL!	0		51	15	43	1	0	#NULL!	#NULL!	1	0	1	0	2	0	1	#NULL!	#NULL!	2010922	0	0	1	#NULL!	0	0	0	#NULL!	#NULL!	1503		#NULL!	#NULL!	#NULL!	#NULL!	#NULL!	#NULL!	#NULL!	3	#NULL!	#NULL!	#NULL!	#NULL!	#NULL!	#NULL!	#NULL!	#NULL!	#NULL!
39	30.09	14	0		25	0	8	1	0	#NULL!	#NULL!	1	0	1	0	2	0	1	#NULL!	8.3	2010915	0	0	1	#NULL!	0	0	0	#NULL!	#NULL!	1500	30+	3.1	7.1	1.61	2.08	20	154	5.37	1	61	#NULL!	#NULL!	#NULL!	#NULL!	0	0	97	3300
39	28.95	#NULL!	0		46	8	37	1	0	#NULL!	#NULL!	1	0	1	0	2	0	1	#NULL!	24.3	2010892	0	0	1	#NULL!	0	8	1	#NULL!	#NULL!	1484	25- 29.9	5.8	4.4	1.29	3.67	21	17.8	#NULL!	4	158	#NULL!	#NULL!	#NULL!	#NULL!	0	#NULL!	#NULL!	#NULL!
42	22.64	#NULL!	0		20	11	5	1	0	#NULL!	24	1	0	1	0	2	0	1	#NULL!	4.7	2010841	0	0	1	0	0	0	0	#NULL!	#NULL!	1467	18.5-24.9	2.1	7.5	1.87	3.95	15.5	#NULL!	#NULL!	1	#NULL!	#NULL!	#NULL!	#NULL!	#NULL!	0	0	#NULL!	#NULL!
48	28.37	20	0		33	29	8	1	0	1.90244	#NULL!	1	0	1	0	2	0	1	#NULL!	4.1	2010838	0	0	1	#NULL!	1	0	0	61.9512	3	1464	25- 29.9	2.6	9	0.89	3.19	11	83	#NULL!	4	426	#NULL!	#NULL!	#NULL!	#NULL!	0	0	#NULL!	3800
34	25.08	25	0		84	30	5	1	0	#NULL!	#NULL!	1	0	1	0	2	0	1	#NULL!	#NULL!	2010833	0	0	1	#NULL!	1	0	0	#NULL!	#NULL!	1459	25- 29.9	#NULL!	#NULL!	#NULL!	#NULL!	#NULL!	#NULL!	#NULL!	4	#NULL!	#NULL!	20	#NULL!	#NULL!	#NULL!	#NULL!	#NULL!	#NULL!
35	26.42	19	0		26.5	51	0	1	1	#NULL!	#NULL!	1	0	0	1	0	0	0	#NULL!	2.8	2010828	1	0	0	#NULL!	1	0	0	#NULL!	#NULL!	1454	25- 29.9	2.8	9.2	1.81	9.87	53	126.3	#NULL!	3	726	#NULL!	12	#NULL!	#NULL!	0	0	#NULL!	#NULL!
40	28.4	14	0		64.1	40	0	1	1	#NULL!	#NULL!	1	0	0	1	0	0	0	#NULL!	#NULL!	2010815	1	0	0	#NULL!	0	0	0	#NULL!	#NULL!	1442	25- 29.9	#NULL!	#NULL!	#NULL!	#NULL!	#NULL!	#NULL!	#NULL!	2	331	#NULL!	#NULL!	#NULL!	#NULL!	#NULL!	#NULL!	#NULL!	3500
37	18.56	#NULL!	0		27	17	20	1	0	#NULL!	#NULL!	1	0	1	0	2	0	1	#NULL!	2	2010778	0	0	1	#NULL!	0	0	0	#NULL!	#NULL!	1440	18.5-24.9	4.8	7.2	2.94	7.51	48	#NULL!	#NULL!	3	#NULL!	#NULL!	#NULL!	#NULL!	#NULL!	#NULL!	#NULL!	#NULL!	3015
46	30.86	25	0		105.5	13	10	1	0	#NULL!	#NULL!	1	0	1	0	2	0	1	#NULL!	#NULL!	2010642	0	0	1	#NULL!	0	0	0	#NULL!	#NULL!	1437	30+	#NULL!	#NULL!	#NULL!	#NULL!	#NULL!	#NULL!	#NULL!	5	715	#NULL!	#NULL!	#NULL!	#NULL!	#NULL!	#NULL!	#NULL!	#NULL!
35	32.14	25	0		41	12	6	1	0	#NULL!	#NULL!	1	0	1	0	2	0	1	#NULL!	1	2010590	0	0	1	#NULL!	1	0	0	#NULL!	#NULL!	1428	30+	2.1	8.25	#NULL!	4.33	#NULL!	#NULL!	#NULL!	4	200	#NULL!	#NULL!	#NULL!	#NULL!	0	#NULL!	#NULL!	#NULL!
32	26.04	25	0		69	38	0	1	1	1	#NULL!	1	0	0	1	0	0	0	#NULL!	2.7	2010446	1	0	0	#NULL!	0	0	0	90.4348	6	1406	25- 29.9	2.4	13.6	2.42	9.17	#NULL!	#NULL!	#NULL!	7	#NULL!	#NULL!	#NULL!	#NULL!	#NULL!	0	#NULL!	#NULL!	4800
30	24.69	#NULL!	0		40.5	49	2	1	1	5	#NULL!	1	0	0	1	0	0	0	#NULL!	5.5	2010437	1	0	0	#NULL!	1	0	0	264.286	#NULL!	1403	18.5-24.9	4.1	3.5	1.65	5.24	25	#NULL!	#NULL!	3	#NULL!	#NULL!	20	#NULL!	#NULL!	0	0	#NULL!	#NULL!
39	23.51	25	0		44.3	44	3	1	1	0.75	#NULL!	1	0	0	1	0	0	0	#NULL!	4	2010357	1	0	0	#NULL!	0	0	0	103.75	6	1390	18.5-24.9	2.1	5.3	3.51	6.72	52	193.9	#NULL!	1	499	#NULL!	2	#NULL!	#NULL!	0	0	#NULL!	3500
32	19.05	#NULL!	0		84.5	60	3	1	1	#NULL!	#NULL!	1	0	0	1	0	0	0	#NULL!	#NULL!	2010353	1	0	0	#NULL!	0	3	1	#NULL!	#NULL!	1387	18.5-24.9	#NULL!	#NULL!	#NULL!	#NULL!	#NULL!	#NULL!	#NULL!	5	#NULL!	#NULL!	#NULL!	#NULL!	#NULL!	#NULL!	#NULL!	#NULL!	#NULL!
41	23.77	20	0		84.2	52	0	1	1	#NULL!	#NULL!	1	0	0	1	0	0	0	#NULL!	6.2	2010340	1	0	0	#NULL!	1	0	0	#NULL!	#NULL!	1383	18.5-24.9	2.9	17.8	1.7	6.26	56	132.2	13.9	3	1408	#NULL!	5	#NULL!	#NULL!	#NULL!	#NULL!	#NULL!	3800
36	23.81	18	0		20	10	27	1	0	0.933333	5.47	1	0	1	0	2	0	1	#NULL!	#NULL!	2010217	0	0	1	0	0	0	0	81.6667	2.5	1370	18.5-24.9	#NULL!	#NULL!	#NULL!	#NULL!	#NULL!	#NULL!	#NULL!	2	423	#NULL!	3	#NULL!	#NULL!	0	#NULL!	#NULL!	#NULL!
36	22.47	20	0		47.7	2	4	1	0	1.9375	#NULL!	1	0	1	0	2	0	1	#NULL!	4.9	2010126	0	0	1	#NULL!	0	0	0	172.5	9	1360	18.5-24.9	9.8	5.7	1.24	7.18	45	76	#NULL!	3	1113	#NULL!	#NULL!	#NULL!	#NULL!	0	0	#NULL!	#NULL!
70	24.62	25	0		25	25	40	1	0	#NULL!	#NULL!	1	0	1	0	2	0	1	#NULL!	2.6	109872	0	0	1	#NULL!	0	0	0	#NULL!	#NULL!	1345	18.5-24.9	2.7	5.5	#NULL!	7.83	44.7	223.2	8.8	3	0	#NULL!	#NULL!	#NULL!	#NULL!	#NULL!	#NULL!	#NULL!	#NULL!
44	25.18	#NULL!	0		43.1	0	21	1	0	#NULL!	#NULL!	1	0	1	0	2	0	1	#NULL!	#NULL!	30509	0	0	1	#NULL!	0	0	0	#NULL!	#NULL!	1340	25- 29.9	#NULL!	#NULL!	#NULL!	#NULL!	#NULL!	#NULL!	#NULL!	3	#NULL!	#NULL!	#NULL!	#NULL!	#NULL!	#NULL!	#NULL!	#NULL!	3000
35	26.59	25	0		30	35	2	1	1	2.24771	22.49	1	0	0	1	0	0	0	#NULL!	2.7	23012	1	0	0	0	0	0	0	184.404	3.4	1316	25- 29.9	3.9	5.8	0.92	4.2	41	244.7	5.46	3	#NULL!	1	#NULL!	#NULL!	#NULL!	#NULL!	#NULL!	102	3750
41	29.01	25	0		40	15	8	1	0	2.06667	20.46	1	0	1	0	2	0	1	#NULL!	1.5	23004	0	0	1	0	0	0	0	130	3	1314	25- 29.9	0.9	6.7	3.03	3.06	19	231	#NULL!	5	500	#NULL!	#NULL!	#NULL!	#NULL!	0	0	#NULL!	#NULL!
30	26.45	#NULL!	0		38.5	82	2	1	1	1.5	#NULL!	1	0	0	1	0	0	0	#NULL!	1.6	23003	1	0	0	#NULL!	1	0	0	77	1	1313	25- 29.9	3.1	#NULL!	1.33	6.1	29	#NULL!	#NULL!	4	#NULL!	#NULL!	7	8	#NULL!	0	#NULL!	#NULL!	#NULL!
34	24.15	18	0		42	23	16	1	0	2.53333	43	1	0	1	0	2	0	1	#NULL!	10.1	23001	0	0	1	1	1	0	0	142.667	6	1311	18.5-24.9	3.6	4.3	2.37	2.61	15	6	19.2	1	3655	#NULL!	15	#NULL!	#NULL!	#NULL!	#NULL!	#NULL!	#NULL!
38	24.34	14	0		38.9	21	8	1	0	#NULL!	#NULL!	1	0	1	0	2	0	1	#NULL!	3.44	22997	0	0	1	#NULL!	0	0	0	#NULL!	#NULL!	1308	18.5-24.9	3.5	12.5	2.14	3.03	19.9	174.93	6.77	3	120	#NULL!	#NULL!	#NULL!	#NULL!	0	#NULL!	#NULL!	2950
41	25.18	20	0		32.5	37	0	1	1	1.85714	#NULL!	1	0	0	1	0	0	0	#NULL!	2.9	22990	1	0	0	#NULL!	0	0	0	101.429	3	1304	25- 29.9	1.7	4.5	1.17	#NULL!	36	58.1	7.4	2	203	#NULL!	#NULL!	#NULL!	#NULL!	0	#NULL!	#NULL!	2400
36	27.17	25	0		54.2	16	22	1	0	1.52174	0.5	1	0	1	0	2	0	1	#NULL!	1.8	22983	0	0	1	0	0	0	0	115.652	2.33333	1302	25- 29.9	3.7	4.5	1.55	2.72	13	163.1	#NULL!	3	4647	#NULL!	#NULL!	#NULL!	#NULL!	0	0	#NULL!	#NULL!
37	27.41	#NULL!	0		279	30	6	1	0	2.11111	#NULL!	1	0	1	0	2	0	1	#NULL!	3.4	22964	0	0	1	#NULL!	0	0	0	172.222	6	1290	25- 29.9	1.1	6.8	1.4	4.5	35	#NULL!	#NULL!	1	#NULL!	#NULL!	#NULL!	#NULL!	#NULL!	0	0	#NULL!	3850
35	22.46	23	0		350	7	64	1	0	2.5	#NULL!	1	0	1	0	2	0	1	#NULL!	2.6	22962	0	0	1	#NULL!	0	0	0	107.5	3	1289	18.5-24.9	2.4	6.6	2.13	4.02	21	168.2	#NULL!	3	0	#NULL!	#NULL!	#NULL!	#NULL!	0	#NULL!	#NULL!	#NULL!
32	24.91	20	0		70.4	13	10	1	0	#NULL!	#NULL!	1	0	1	0	2	0	1	#NULL!	2.3	22958	0	0	1	#NULL!	0	0	0	#NULL!	#NULL!	1286	18.5-24.9	3.5	9.1	3.6	6.22	#NULL!	#NULL!	#NULL!	3	#NULL!	#NULL!	#NULL!	#NULL!	#NULL!	#NULL!	#NULL!	#NULL!	#NULL!
38	31.14	20	0		100.4	47	2	1	1	#NULL!	#NULL!	1	0	0	1	0	0	0	#NULL!	7.38	22957	1	0	0	#NULL!	1	0	0	#NULL!	#NULL!	1285	30+	2.79	9.06	2.61	3.67	42	154.2	4.6	2	250	#NULL!	5	#NULL!	#NULL!	0	#NULL!	#NULL!	#NULL!
36	23.32	25	0		100	30	12	1	0	1.44828	#NULL!	1	0	1	0	2	0	1	#NULL!	1.9	22951	0	0	1	#NULL!	0	0	0	120	3	1281	18.5-24.9	2.5	6	2.42	5.65	34	229.2	21	2	500	#NULL!	#NULL!	#NULL!	#NULL!	0	#NULL!	#NULL!	2000
36	29.71	15	0		77.9	31	8	1	0	1.20833	#NULL!	1	0	1	0	2	0	1	#NULL!	6.1	22881	0	0	1	#NULL!	0	0	0	90.4167	1.25	1256	25- 29.9	6.2	6.5	2.02	5.04	#NULL!	#NULL!	#NULL!	5	909	#NULL!	#NULL!	#NULL!	#NULL!	0	#NULL!	#NULL!	#NULL!
39	20.24	#NULL!	0		16	30	29	1	0	1.5	#NULL!	1	0	1	0	2	0	1	#NULL!	#NULL!	22879	0	0	1	#NULL!	0	1	1	122.5	3	1254	18.5-24.9	#NULL!	#NULL!	2.62	#NULL!	#NULL!	#NULL!	#NULL!	#NULL!	#NULL!	#NULL!	#NULL!	#NULL!	#NULL!	#NULL!	#NULL!	#NULL!	#NULL!
31	25.47	18	0		37.7	24	6	1	0	1.08696	12.7	1	0	1	0	2	0	1	#NULL!	7.9	22876	0	0	1	0	0	0	0	100	5	1253	25- 29.9	3.8	6.5	#NULL!	4.98	31	#NULL!	#NULL!	4	260	0.07	#NULL!	#NULL!	#NULL!	#NULL!	#NULL!	#NULL!	#NULL!
30	25.7	25	0		17.8	28	24	1	0	1.13333	5.2	1	0	1	0	2	0	1	#NULL!	4.9	22855	0	0	1	0	0	0	0	77.3333	6	1242	25- 29.9	6.3	9.2	#NULL!	3.92	14	#NULL!	#NULL!	2	500	#NULL!	#NULL!	#NULL!	#NULL!	0	#NULL!	#NULL!	2850
26	24.58	25	0		72.2	33	0	1	1	#NULL!	#NULL!	1	0	0	1	0	0	0	#NULL!	#NULL!	22840	1	0	0	#NULL!	1	0	0	#NULL!	#NULL!	1237	18.5-24.9	#NULL!	#NULL!	#NULL!	#NULL!	#NULL!	#NULL!	#NULL!	4	#NULL!	#NULL!	8	2	#NULL!	#NULL!	#NULL!	#NULL!	#NULL!
36	32.65	20	0		54.9	14	8	1	0	1.51429	#NULL!	1	0	1	0	2	0	1	#NULL!	4.9	22822	0	0	1	#NULL!	1	0	0	65.1429	2	1231	30+	4.7	4.6	1.41	2.36	14	118.3	5.4	3	369	#NULL!	40	#NULL!	#NULL!	0	#NULL!	#NULL!	3200
39	19.11	#NULL!	0		24.8	38	0	1	1	#NULL!	#NULL!	1	0	0	1	0	0	0	#NULL!	#NULL!	22805	1	0	0	#NULL!	1	0	0	#NULL!	#NULL!	1223	18.5-24.9	#NULL!	#NULL!	#NULL!	#NULL!	#NULL!	#NULL!	#NULL!	5	#NULL!	#NULL!	#NULL!	#NULL!	#NULL!	#NULL!	#NULL!	#NULL!	#NULL!
35	23.31	12	0		20	4	82	1	0	1	#NULL!	1	0	1	0	2	0	1	#NULL!	9.1	22790	0	0	1	#NULL!	1	0	0	81.9048	5	1219	18.5-24.9	6.1	6.2	1.63	5.33	23	108	44.48	2	1000	#NULL!	#NULL!	#NULL!	#NULL!	0	#NULL!	#NULL!	#NULL!
45	24.9	20	0		74	38	2	1	1	2.13333	10.66	1	0	0	1	0	0	0	#NULL!	8	22780	1	0	0	0	0	0	0	134.667	5	1214	18.5-24.9	2.8	6.3	2.37	7.14	64	168	#NULL!	1	#NULL!	#NULL!	#NULL!	#NULL!	#NULL!	0	0	#NULL!	3500
33	#NULL!	25	0		93.4	16	10	1	0	2.22222	#NULL!	1	0	1	0	2	0	1	#NULL!	1.3	22767	0	0	1	#NULL!	0	0	0	173.889	3.5	1210		2.4	9	1.11	6.44	35	#NULL!	#NULL!	2	#NULL!	#NULL!	#NULL!	#NULL!	#NULL!	#NULL!	#NULL!	#NULL!	3200
26	24.54	20	0		36	55	1	1	1	#NULL!	#NULL!	1	0	0	1	0	0	0	#NULL!	#NULL!	22751	1	0	0	#NULL!	0	0	0	#NULL!	#NULL!	1202	18.5-24.9	#NULL!	#NULL!	#NULL!	#NULL!	#NULL!	#NULL!	#NULL!	2	600	#NULL!	#NULL!	#NULL!	#NULL!	#NULL!	#NULL!	#NULL!	3660
38	34.75	25	0		24	30	6	1	0	1.52381	#NULL!	1	0	1	0	2	0	1	#NULL!	5.11	22744	0	0	1	#NULL!	0	0	0	119.524	1.66667	1197	30+	4.22	3.64	3.29	2.75	21	115.9	4.14	3	102	#NULL!	#NULL!	#NULL!	#NULL!	0	#NULL!	#NULL!	#NULL!
39	25.8	20	0		37.2	29	22	1	0	#NULL!	#NULL!	1	0	1	0	2	0	1	#NULL!	2.29	22740	0	0	1	#NULL!	0	0	0	#NULL!	#NULL!	1194	25- 29.9	1.25	6.6	#NULL!	4.86	#NULL!	#NULL!	#NULL!	4	609	#NULL!	#NULL!	#NULL!	#NULL!	0	#NULL!	#NULL!	#NULL!
25	19.62	15	0		58.6	28	4	1	0	#NULL!	#NULL!	1	0	1	0	2	0	1	#NULL!	#NULL!	22734	0	0	1	#NULL!	1	0	0	#NULL!	#NULL!	1192	18.5-24.9	#NULL!	#NULL!	#NULL!	#NULL!	#NULL!	#NULL!	#NULL!	2	102	#NULL!	7	#NULL!	#NULL!	#NULL!	#NULL!	#NULL!	#NULL!
38	28.25	20	0		20	28	40	1	0	#NULL!	#NULL!	1	0	1	0	2	0	1	#NULL!	#NULL!	22728	0	0	1	#NULL!	1	0	0	#NULL!	#NULL!	1189	25- 29.9	#NULL!	#NULL!	#NULL!	#NULL!	#NULL!	#NULL!	#NULL!	5	1000	#NULL!	10	#NULL!	#NULL!	#NULL!	#NULL!	#NULL!	4000
37	26.12	#NULL!	0		17.3	40	0	1	1	#NULL!	#NULL!	1	0	0	1	0	0	0	#NULL!	2.8	22727	1	0	0	#NULL!	0	0	0	#NULL!	#NULL!	1188	25- 29.9	2.6	8	3.8	4.65	21	#NULL!	#NULL!	3	#NULL!	#NULL!	#NULL!	#NULL!	#NULL!	0	0	#NULL!	#NULL!
48	33.6	25	0		61	23	6	1	0	#NULL!	#NULL!	1	0	1	0	2	0	1	#NULL!	#NULL!	22707	0	0	1	#NULL!	0	0	0	#NULL!	#NULL!	1179	30+	#NULL!	#NULL!	#NULL!	#NULL!	#NULL!	#NULL!	#NULL!	4	#NULL!	#NULL!	#NULL!	#NULL!	#NULL!	0	#NULL!	#NULL!	#NULL!
40	23.15	#NULL!	0		44.7	8	22	1	0	0.875	25.38	1	0	1	0	2	0	1	#NULL!	13.1	22691	0	0	1	0	0	0	0	87.9167	1.5	1172	18.5-24.9	9.3	7.4	2.2	5.23	44	123.6	#NULL!	1	468	#NULL!	#NULL!	#NULL!	#NULL!	0	0	#NULL!	#NULL!
35	25.1	12	0		50.6	40	3	1	1	#NULL!	#NULL!	1	0	0	1	0	0	0	#NULL!	#NULL!	22676	1	0	0	#NULL!	0	0	0	#NULL!	#NULL!	1163	25- 29.9	#NULL!	#NULL!	#NULL!	#NULL!	#NULL!	#NULL!	#NULL!	4	#NULL!	#NULL!	#NULL!	#NULL!	#NULL!	#NULL!	#NULL!	#NULL!	2800
41	23.46	23	0		71	26	4	1	0	1.80556	#NULL!	1	0	1	0	2	0	1	#NULL!	1.3	22576	0	0	1	#NULL!	1	0	0	50	3	1128	18.5-24.9	5	4.2	1.01	10.41	51	216.6	#NULL!	2	0	#NULL!	15	#NULL!	#NULL!	0	#NULL!	#NULL!	2350
37	20.72	15	0		46.8	26	12	1	0	#NULL!	#NULL!	1	0	1	0	2	0	1	#NULL!	#NULL!	22563	0	0	1	#NULL!	1	0	0	#NULL!	#NULL!	1121	18.5-24.9	#NULL!	#NULL!	#NULL!	#NULL!	#NULL!	#NULL!	#NULL!	3	567	0.07	5	#NULL!	#NULL!	#NULL!	#NULL!	#NULL!	3000
43	25.8	25	0		30	25	11	1	0	#NULL!	#NULL!	1	0	1	0	2	0	1	#NULL!	#NULL!	22562	0	0	1	#NULL!	0	0	0	#NULL!	#NULL!	1120	25- 29.9	#NULL!	#NULL!	#NULL!	#NULL!	#NULL!	#NULL!	#NULL!	3	#NULL!	0.02	#NULL!	#NULL!	#NULL!	#NULL!	#NULL!	#NULL!	#NULL!
37	29.48	25	0		48.6	65	3	1	1	#NULL!	#NULL!	1	0	0	1	0	0	0	#NULL!	3.6	22551	1	0	0	#NULL!	0	0	0	#NULL!	#NULL!	1116	25- 29.9	2.5	12.4	1.15	6.67	30	#NULL!	#NULL!	4	#NULL!	#NULL!	#NULL!	#NULL!	#NULL!	0	#NULL!	#NULL!	#NULL!
35	23.84	20	0		16.5	39	0	1	1	#NULL!	#NULL!	1	0	0	1	0	0	0	#NULL!	3	22523	1	0	0	#NULL!	0	0	0	#NULL!	#NULL!	1103	18.5-24.9	4.8	14.5	2.19	#NULL!	#NULL!	#NULL!	#NULL!	7	#NULL!	#NULL!	#NULL!	#NULL!	#NULL!	0	#NULL!	#NULL!	#NULL!
33	28.07	18	0		16.7	24	6	1	0	1.51351	#NULL!	1	0	1	0	2	0	1	#NULL!	6	22522	0	0	1	#NULL!	0	0	0	58.1081	6	1102	25- 29.9	7.3	11.1	2.31	9.9	16	17.4	4.4	4	96	#NULL!	#NULL!	#NULL!	#NULL!	0	#NULL!	#NULL!	4800
32	25.14	20	0		66.5	40	0	1	1	#NULL!	#NULL!	1	0	0	1	0	0	0	#NULL!	2.91	22507	1	0	0	#NULL!	1	0	0	#NULL!	#NULL!	1094	25- 29.9	1.06	8.5	1.03	2.43	22	#NULL!	#NULL!	2	208	#NULL!	20	#NULL!	#NULL!	0	0	#NULL!	#NULL!
33	25.36	15	0		22.5	3	6	1	0	2.22222	#NULL!	1	0	1	0	2	0	1	#NULL!	2.4	22500	0	0	1	#NULL!	1	0	0	70	7	1093	25- 29.9	4.1	5.8	0.69	4.37	44.89	#NULL!	#NULL!	3	94	0.01	40	10	#NULL!	#NULL!	#NULL!	#NULL!	3500
38	23.77	25	0		103	27	26	1	0	1.41176	4.63	1	0	1	0	2	0	1	#NULL!	5	22492	0	0	1	0	0	0	0	144.118	5	1090	18.5-24.9	5.1	10.6	1.81	3.77	35	#NULL!	#NULL!	4	704	#NULL!	#NULL!	#NULL!	#NULL!	0	0	#NULL!	#NULL!
45	21.38	#NULL!	0		21.2	39	0	1	1	#NULL!	#NULL!	1	0	0	1	0	0	0	#NULL!	2.1	22471	1	0	0	#NULL!	0	1	1	#NULL!	#NULL!	1078	18.5-24.9	0.4	#NULL!	1.78	2.3	30	#NULL!	#NULL!	5	#NULL!	#NULL!	#NULL!	#NULL!	#NULL!	1	0	#NULL!	#NULL!
43	21.45	25	0		92.4	60	0	1	1	#NULL!	85.77	1	0	0	1	0	0	0	#NULL!	3.4	22464	1	0	0	1	0	1	1	#NULL!	#NULL!	1073	18.5-24.9	4.2	3.9	2.43	4.11	48	215.2	6.7	2	1263	#NULL!	#NULL!	#NULL!	#NULL!	0	#NULL!	#NULL!	3200
39	20.29	23	0		144.6	45	0	1	1	1.47826	12	1	0	0	1	0	0	0	#NULL!	4.3	22443	1	0	0	0	0	0	0	108.261	5	1063	18.5-24.9	3.1	5.6	2.06	8.42	42	#NULL!	#NULL!	5	2028	#NULL!	#NULL!	#NULL!	#NULL!	0	#NULL!	#NULL!	3300
43	23.15	20	0		63.8	30	6	1	0	2	#NULL!	1	0	1	0	2	0	1	#NULL!	3.2	22436	0	0	1	#NULL!	0	0	0	160	2	1061	18.5-24.9	2.6	7	1.74	5.02	29	#NULL!	#NULL!	4	#NULL!	#NULL!	#NULL!	#NULL!	#NULL!	0	0	#NULL!	2100
33	29.71	25	0		105.2	2	6	1	0	#NULL!	#NULL!	1	0	1	0	2	0	1	#NULL!	#NULL!	22432	0	0	1	#NULL!	0	0	0	#NULL!	#NULL!	1059	25- 29.9	#NULL!	#NULL!	#NULL!	#NULL!	#NULL!	#NULL!	#NULL!	5	1607	0.01	#NULL!	#NULL!	#NULL!	#NULL!	#NULL!	#NULL!	3600
32	26.87	12	0		28	46	0	1	1	1.94737	#NULL!	1	0	0	1	0	0	0	#NULL!	#NULL!	22427	1	0	0	#NULL!	0	0	0	101.579	4	1056	25- 29.9	#NULL!	#NULL!	#NULL!	#NULL!	#NULL!	#NULL!	#NULL!	5	1164	#NULL!	#NULL!	#NULL!	#NULL!	#NULL!	#NULL!	#NULL!	3480
39	22.58	25	0		19	21	13	1	0	3.33333	#NULL!	1	0	1	0	2	0	1	#NULL!	1.3	22417	0	0	1	#NULL!	1	1	1	212.222	1	1052	18.5-24.9	1.7	5	2.36	3.46	25	141	#NULL!	3	3540	#NULL!	#NULL!	#NULL!	#NULL!	0	0	#NULL!	#NULL!
40	24.07	20	0		43.2	69	0	1	1	3.38462	#NULL!	1	0	0	1	0	0	0	#NULL!	4.2	22414	1	0	0	#NULL!	0	0	0	157.692	5	1050	18.5-24.9	4.8	3.6	0.94	4.57	31	116	#NULL!	4	509	#NULL!	#NULL!	#NULL!	#NULL!	#NULL!	#NULL!	#NULL!	5000
42	29.3	#NULL!	0		42.3	15	8	1	0	1.82609	#NULL!	1	0	1	0	2	0	1	#NULL!	1.7	22395	0	0	1	#NULL!	0	0	0	77.8261	1.66667	1040	25- 29.9	3.4	5.8	0.97	0.01	23	#NULL!	#NULL!	6	#NULL!	#NULL!	#NULL!	#NULL!	#NULL!	0	#NULL!	#NULL!	3200
31	24.41	23	0		24	28	19	1	0	0.88	37.41	1	0	1	0	2	0	1	#NULL!	4.3	22387	0	0	1	1	0	0	0	102	1.66667	1038	18.5-24.9	4	5.8	1.62	5.75	39	221	15.8	3	1000	#NULL!	#NULL!	#NULL!	#NULL!	0	#NULL!	#NULL!	4200
40	25.95	25	0		115.6	58	0	1	1	#NULL!	#NULL!	1	0	0	1	0	0	0	#NULL!	2.49	22376	1	0	0	#NULL!	0	0	0	#NULL!	#NULL!	1031	25- 29.9	2.19	13.2	1.56	6.18	36.7	236.03	5.6	3	456	#NULL!	#NULL!	#NULL!	#NULL!	0	#NULL!	#NULL!	#NULL!
42	25.01	#NULL!	0		32	39	0	1	1	#NULL!	#NULL!	1	0	0	1	0	0	0	#NULL!	4	22366	1	0	0	#NULL!	0	0	0	#NULL!	#NULL!	1023	25- 29.9	3.7	#NULL!	#NULL!	6.57	55	#NULL!	#NULL!	3	#NULL!	#NULL!	#NULL!	#NULL!	#NULL!	0	0	#NULL!	#NULL!
40	21.85	25	0		29	28	6	1	0	#NULL!	#NULL!	1	0	1	0	2	0	1	#NULL!	#NULL!	22363	0	0	1	#NULL!	1	0	0	#NULL!	#NULL!	1021	18.5-24.9	#NULL!	#NULL!	#NULL!	#NULL!	#NULL!	#NULL!	#NULL!	2	#NULL!	0.1	12	20	#NULL!	#NULL!	#NULL!	#NULL!	#NULL!
39	24.22	20	0		76.5	53	0	1	1	2.65	#NULL!	1	0	0	1	0	0	0	#NULL!	4.7	22359	1	0	0	#NULL!	0	1	1	105	6	1019	18.5-24.9	2.4	5	1.25	6.79	29	112	13.7	3	161	#NULL!	#NULL!	#NULL!	#NULL!	#NULL!	#NULL!	#NULL!	3300
37	23.05	23	0		55.1	35	3	1	1	2.2	#NULL!	1	0	0	1	0	0	0	#NULL!	6	22356	1	0	0	#NULL!	1	0	0	113	1.66667	1017	18.5-24.9	3.1	3.5	1.17	5.82	54	88.1	#NULL!	4	5042	#NULL!	12	#NULL!	#NULL!	0	#NULL!	#NULL!	#NULL!
45	28.69	25	0		22	2	40	1	0	#NULL!	#NULL!	1	0	1	0	2	0	1	#NULL!	2.6	22354	0	0	1	#NULL!	0	0	0	#NULL!	#NULL!	1016	25- 29.9	2.7	7.5	1.75	5.63	31	84.2	9.6	3	100	#NULL!	#NULL!	#NULL!	#NULL!	#NULL!	#NULL!	#NULL!	3500
39	24.84	15	0		30	45	1	1	1	1.94737	#NULL!	1	0	0	1	0	0	0	#NULL!	4.4	22352	1	0	0	#NULL!	0	0	0	90	2	1015	18.5-24.9	4.4	5.6	8.94	5.82	40	134.9	3.24	3	331	#NULL!	#NULL!	#NULL!	#NULL!	#NULL!	#NULL!	#NULL!	3200
37	25.18	20	0		50	24	10	1	0	0.88	#NULL!	1	0	1	0	2	0	1	#NULL!	2.8	22349	0	0	1	#NULL!	0	0	0	102	1.66667	1013	25- 29.9	0.6	6.4	2.01	1.89	22	115.3	5.5	9	0	#NULL!	#NULL!	#NULL!	#NULL!	0	#NULL!	#NULL!	3250
34	23.37	25	0		18	23	18	1	0	0.703704	10.4	1	0	1	0	2	0	1	#NULL!	3.1	22340	0	0	1	0	0	0	0	89.2593	2.5	1008	18.5-24.9	5.7	5.4	1.48	5.39	28	196.6	6.87	4	1000	#NULL!	#NULL!	#NULL!	#NULL!	0	#NULL!	#NULL!	3500
39	28.29	18	0		33.7	20	8	1	0	1.43333	#NULL!	1	0	1	0	2	0	1	#NULL!	2	22331	0	0	1	#NULL!	0	0	0	80.3333	2.66667	1005	25- 29.9	2.9	7.6	1.65	#NULL!	21	#NULL!	#NULL!	4	7397	#NULL!	#NULL!	#NULL!	#NULL!	1	#NULL!	#NULL!	3880
37	28.03	#NULL!	0		47	12	40	1	0	#NULL!	#NULL!	1	0	1	0	2	0	1	#NULL!	4.2	22327	0	0	1	#NULL!	0	0	0	#NULL!	#NULL!	1001	25- 29.9	3.2	8.12	3.11	3.54	21.2	#NULL!	#NULL!	#NULL!	100	#NULL!	#NULL!	#NULL!	7	0	0	#NULL!	#NULL!
29	19.81	20	0		51.5	33	0	1	1	3.38462	#NULL!	1	0	0	1	0	0	0	#NULL!	#NULL!	22288	1	0	0	#NULL!	1	0	0	157.692	5	996	18.5-24.9	#NULL!	#NULL!	#NULL!	#NULL!	#NULL!	#NULL!	#NULL!	5	128	#NULL!	3	#NULL!	#NULL!	#NULL!	#NULL!	#NULL!	3800
35	38.06	25	0		52.2	37	1	1	1	#NULL!	#NULL!	1	0	0	1	0	0	0	#NULL!	#NULL!	22286	1	0	0	#NULL!	1	0	0	#NULL!	#NULL!	994	30+	#NULL!	#NULL!	#NULL!	#NULL!	#NULL!	#NULL!	#NULL!	2	#NULL!	#NULL!	10	#NULL!	#NULL!	0	#NULL!	#NULL!	#NULL!
45	27.76	25	0		20.6	30	8	1	0	#NULL!	#NULL!	1	0	1	0	2	0	1	#NULL!	5.2	22281	0	0	1	#NULL!	0	0	0	#NULL!	#NULL!	991	25- 29.9	2.9	10.5	#NULL!	2.63	18	#NULL!	#NULL!	4	111	#NULL!	#NULL!	#NULL!	#NULL!	#NULL!	#NULL!	#NULL!	#NULL!
37	25.1	25	0		101	60	0	1	1	0.827586	#NULL!	1	0	0	1	0	0	0	#NULL!	3.6	22275	1	0	0	#NULL!	0	0	0	92.4138	4	989	25- 29.9	2.3	6.6	2.15	6.99	50	265.4	11.3	3	939	#NULL!	#NULL!	#NULL!	#NULL!	0	#NULL!	#NULL!	2800
43	25.83	25	0		40	30	8	1	0	#NULL!	#NULL!	1	0	1	0	2	0	1	#NULL!	#NULL!	22244	0	0	1	#NULL!	0	0	0	#NULL!	#NULL!	974	25- 29.9	#NULL!	#NULL!	#NULL!	#NULL!	#NULL!	#NULL!	#NULL!	3	0	#NULL!	#NULL!	#NULL!	#NULL!	#NULL!	#NULL!	#NULL!	5200
39	25.62	23	0		82	6	5	1	0	0.692308	#NULL!	1	0	1	0	2	0	1	#NULL!	2.6	22232	0	0	1	#NULL!	0	0	0	79.6154	1.5	969	25- 29.9	3.2	6.5	1.05	5.49	30	217.9	5.7	4	60	#NULL!	#NULL!	#NULL!	#NULL!	#NULL!	#NULL!	#NULL!	#NULL!
26	23.46	12	0		42.9	0	14	1	0	2.05882	#NULL!	1	0	1	0	2	0	1	#NULL!	8.8	22204	0	0	1	#NULL!	0	0	0	110	3	959	18.5-24.9	3.5	13.6	#NULL!	3.12	15	70.6	6.1	2	55	0.2	#NULL!	#NULL!	#NULL!	#NULL!	#NULL!	#NULL!	#NULL!
36	25.43	25	0		100	30	9	1	0	#NULL!	#NULL!	1	0	1	0	2	0	1	#NULL!	#NULL!	22186	0	0	1	#NULL!	0	0	0	#NULL!	#NULL!	949	25- 29.9	#NULL!	#NULL!	#NULL!	#NULL!	#NULL!	#NULL!	#NULL!	4	#NULL!	#NULL!	#NULL!	#NULL!	#NULL!	#NULL!	#NULL!	#NULL!	#NULL!
42	33.51	20	0		36	12	85	1	0	1.90476	11.77	1	0	1	0	2	0	1	#NULL!	11.2	22182	0	0	1	0	0	0	0	99.5238	3	947	30+	3	11.51	#NULL!	3.46	53	6	#NULL!	5	#NULL!	#NULL!	#NULL!	#NULL!	#NULL!	0	0	#NULL!	#NULL!
37	28.08	23	0		22	1	4	1	0	1.45946	#NULL!	1	0	1	0	2	0	1	#NULL!	3.72	22165	0	0	1	#NULL!	1	0	0	81.3514	4	942	25- 29.9	1.6	15.1	1.19	8.82	86	330	#NULL!	4	0	#NULL!	#NULL!	#NULL!	#NULL!	0	0	#NULL!	#NULL!
40	33.2	23	0		20.3	12	8	1	0	0.791667	#NULL!	1	0	1	0	2	0	1	#NULL!	9.7	22136	0	0	1	#NULL!	0	0	0	109.583	1.66667	933	30+	7.8	3.5	2.58	2.21	26	106.4	#NULL!	5	972	#NULL!	#NULL!	#NULL!	#NULL!	0	#NULL!	#NULL!	#NULL!
37	23.04	18	0		24.8	25	42	1	0	#NULL!	#NULL!	1	0	1	0	2	0	1	#NULL!	4.8	22129	0	0	1	#NULL!	0	0	0	#NULL!	#NULL!	931	18.5-24.9	8.4	6.9	2.08	5.77	#NULL!	#NULL!	#NULL!	1	0	#NULL!	#NULL!	#NULL!	#NULL!	#NULL!	#NULL!	#NULL!	#NULL!
40	22.47	25	0		61.8	26	20	1	0	3.28571	#NULL!	1	0	1	0	2	0	1	#NULL!	#NULL!	22126	0	0	1	#NULL!	0	0	0	122.381	6	929	18.5-24.9	#NULL!	#NULL!	#NULL!	#NULL!	31	123.6	6.68	3	1056	#NULL!	#NULL!	#NULL!	#NULL!	0	#NULL!	#NULL!	#NULL!
34	23.89	20	0		21.7	28	6	1	0	1.65	#NULL!	1	0	1	0	2	0	1	#NULL!	1.4	22125	0	0	1	#NULL!	1	0	0	98.5	1.25	928	18.5-24.9	1.3	3.8	3.34	2.68	11	245.5	6.27	5	405	#NULL!	3	#NULL!	#NULL!	1	#NULL!	#NULL!	3430
31	23.74	15	0		58	7	76	1	0	0.703704	#NULL!	1	0	1	0	2	0	1	#NULL!	2.3	22117	0	0	1	#NULL!	0	0	0	89.2593	2.5	923	18.5-24.9	4.9	3	1.39	5.89	34	140.2	8.8	2	382	#NULL!	3	#NULL!	#NULL!	0	#NULL!	#NULL!	#NULL!
36	29.41	18	0		21	12	20	1	0	#NULL!	#NULL!	1	0	1	0	2	0	1	#NULL!	3.7	22100	0	0	1	#NULL!	1	0	0	#NULL!	#NULL!	917	25- 29.9	2.1	4.3	1.1	5.36	30	178.1	#NULL!	3	12336	#NULL!	30	#NULL!	#NULL!	0	0	#NULL!	#NULL!
41	27.4	#NULL!	0		58.1	45	0	1	1	2.34783	#NULL!	1	0	0	1	0	0	0	#NULL!	8.6	22081	1	0	0	#NULL!	1	0	0	106.957	3.5	908	25- 29.9	5.3	10.7	2.27	5.18	29	61	#NULL!	3	86	#NULL!	5	10	#NULL!	0	0	#NULL!	4100
51	24.3	25	0		65	32	2	1	1	1.89474	#NULL!	1	0	0	1	0	0	0	#NULL!	3.4	22080	1	0	0	#NULL!	0	0	0	106.842	6	907	18.5-24.9	#NULL!	5.1	1.07	8.21	40	256	#NULL!	4	100	#NULL!	#NULL!	#NULL!	#NULL!	#NULL!	0	#NULL!	#NULL!
33	24.77	25	0		204.4	44	2	1	1	#NULL!	#NULL!	1	0	0	1	0	0	0	#NULL!	3.1	22047	1	0	0	#NULL!	0	0	0	#NULL!	#NULL!	894	18.5-24.9	4.3	8.4	1.89	5.78	27	137.2	#NULL!	4	1118	#NULL!	#NULL!	#NULL!	#NULL!	0	#NULL!	#NULL!	1900
37	21.62	25	0		30	33	0	1	1	4.45455	#NULL!	1	0	0	1	0	0	0	#NULL!	3.9	22035	1	0	0	#NULL!	1	1	1	214.545	4	888	18.5-24.9	5.6	14.4	1.43	4.98	32	#NULL!	#NULL!	4	2721	#NULL!	3	#NULL!	#NULL!	0	0	#NULL!	3100
35	28.09	18	0		15	25	20	1	0	#NULL!	#NULL!	1	0	1	0	2	0	1	#NULL!	6.3	21991	0	0	1	#NULL!	1	0	0	#NULL!	#NULL!	872	25- 29.9	5.7	5.3	1.38	2.43	7.5	34.8	7	5	100	#NULL!	5	#NULL!	#NULL!	0	0	#NULL!	#NULL!
39	23.39	15	0		48.9	34	0	1	1	#NULL!	#NULL!	1	0	0	1	0	0	0	#NULL!	4.1	21983	1	0	0	#NULL!	0	0	0	#NULL!	#NULL!	868	18.5-24.9	4.1	5.7	1.76	4	30	145	7.1	5	120	#NULL!	#NULL!	#NULL!	#NULL!	#NULL!	#NULL!	#NULL!	3050
#NULL!	30.42	#NULL!	0		102	15	10	1	0	2.21429	#NULL!	1	0	1	0	2	0	1	#NULL!	#NULL!	21982	0	0	1	#NULL!	0	#NULL!	#NULL!	126.429	9	867	30+	2.89	8.3	1.24	2.95	11	#NULL!	#NULL!	6	0	#NULL!	#NULL!	#NULL!	#NULL!	#NULL!	#NULL!	#NULL!	#NULL!
36	29.01	20	0		60	25	7	1	0	2.58824	#NULL!	1	0	1	0	2	0	1	#NULL!	2.8	21961	0	0	1	#NULL!	0	0	0	133.529	2.5	856	25- 29.9	4.7	10.9	0.95	4.89	33	99.7	16.6	3	500	#NULL!	#NULL!	#NULL!	#NULL!	0	#NULL!	#NULL!	4000
36	28.73	25	0		41.9	41	3	1	1	2.10526	#NULL!	1	0	0	1	0	0	0	#NULL!	5.3	21956	1	0	0	#NULL!	0	0	0	133.684	3	852	25- 29.9	6.8	8.3	1.55	4.37	28	#NULL!	#NULL!	2	#NULL!	#NULL!	#NULL!	#NULL!	#NULL!	0	0	#NULL!	#NULL!
46	22.84	15	0		75.5	40	0	1	1	3.31579	#NULL!	1	0	0	1	0	0	0	#NULL!	3.7	21923	1	0	0	#NULL!	0	0	0	110	2.33333	841	18.5-24.9	2.9	4.4	1.76	5.11	33	267.9	14.1	3	1312	0.29	#NULL!	#NULL!	#NULL!	0	0	#NULL!	2800
41	32.49	25	0		58	30	80	1	0	0.965517	#NULL!	1	0	1	0	2	0	1	#NULL!	2.7	21904	0	0	1	#NULL!	0	0	0	84.4828	2	833	30+	5.1	8.1	1.24	4.84	26	95.9	6.1	3	#NULL!	#NULL!	#NULL!	#NULL!	#NULL!	#NULL!	#NULL!	#NULL!	4800
38	21.85	#NULL!	0		21	8	55	1	0	1.94118	#NULL!	1	0	1	0	2	0	1	#NULL!	6.8	21897	0	0	1	#NULL!	0	0	0	150	2	830	18.5-24.9	6.3	7.9	0.64	2.97	25	83.6	1.66	3	100	#NULL!	#NULL!	#NULL!	#NULL!	0	#NULL!	#NULL!	3600
42	21.97	#NULL!	0		146.1	34	0	1	1	2.19048	#NULL!	1	0	0	1	0	0	0	#NULL!	3.9	21881	1	0	0	#NULL!	1	0	0	122.381	4	822	18.5-24.9	3.2	5.5	1.24	4.66	38	171	#NULL!	2	#NULL!	#NULL!	13	#NULL!	#NULL!	0	0	#NULL!	#NULL!
43	25.06	#NULL!	0		47.5	29	19	1	0	#NULL!	#NULL!	1	0	1	0	2	0	1	#NULL!	4.3	21830	0	0	1	#NULL!	0	0	0	#NULL!	#NULL!	801	25- 29.9	4.9	11.5	#NULL!	4.46	#NULL!	121	#NULL!	2	#NULL!	#NULL!	#NULL!	#NULL!	#NULL!	0	0	#NULL!	3800
41	27.17	25	0		15	15	6	1	0	#NULL!	#NULL!	1	0	1	0	2	0	1	#NULL!	4.8	21810	0	0	1	#NULL!	0	0	0	#NULL!	#NULL!	793	25- 29.9	1.8	7	1.1	2.56	14	38.7	16.7	3	1200	0.02	#NULL!	#NULL!	#NULL!	#NULL!	#NULL!	#NULL!	#NULL!
38	29.91	25	0		40	25	8	1	0	#NULL!	#NULL!	1	0	1	0	2	0	1	#NULL!	#NULL!	21794	0	0	1	#NULL!	1	0	0	#NULL!	#NULL!	787	25- 29.9	#NULL!	#NULL!	#NULL!	#NULL!	#NULL!	#NULL!	#NULL!	2	#NULL!	#NULL!	#NULL!	#NULL!	#NULL!	#NULL!	#NULL!	#NULL!	#NULL!
34	20.23	15	0		23	7	10	1	0	1.28571	#NULL!	1	0	1	0	2	0	1	#NULL!	5.1	21775	0	0	1	#NULL!	0	0	0	150.714	3	782	18.5-24.9	3	5.7	1.15	6.46	35	83	8	1	0	#NULL!	#NULL!	#NULL!	#NULL!	#NULL!	#NULL!	#NULL!	4800
28	26.12	23	0		51.1	42	0	1	1	#NULL!	#NULL!	1	0	0	1	0	0	0	#NULL!	#NULL!	21744	1	0	0	#NULL!	0	0	0	#NULL!	#NULL!	774	25- 29.9	#NULL!	#NULL!	#NULL!	#NULL!	#NULL!	#NULL!	#NULL!	5	463	#NULL!	#NULL!	#NULL!	#NULL!	#NULL!	#NULL!	#NULL!	3600
48	23.77	20	0		95	50	1	1	1	1.47368	91.81	1	0	0	1	0	0	0	#NULL!	5.2	21723	1	0	0	1	1	0	0	87.8947	2	768	18.5-24.9	2.1	10.1	#NULL!	3.97	22	#NULL!	#NULL!	6	1097	#NULL!	#NULL!	#NULL!	#NULL!	0	0	#NULL!	3300
50	24.91	25	0		290	18	60	1	0	1.16667	6.44	1	0	1	0	2	0	1	#NULL!	5.5	21715	0	0	1	0	0	0	0	140.556	1.33333	762	18.5-24.9	3.4	8	2.37	7.86	34	#NULL!	#NULL!	3	5319	#NULL!	#NULL!	#NULL!	#NULL!	0	0	#NULL!	#NULL!
42	25.25	20	0		64.6	47	2	1	1	#NULL!	#NULL!	1	0	0	1	0	0	0	#NULL!	0.94	21713	1	0	0	#NULL!	0	0	0	#NULL!	#NULL!	761	25- 29.9	2.78	10.08	1.21	7.89	42.7	251.26	6.96	5	170	#NULL!	#NULL!	#NULL!	#NULL!	0	#NULL!	#NULL!	2950
35	24.21	23	0		50	30	6	1	0	#NULL!	#NULL!	1	0	1	0	2	0	1	#NULL!	#NULL!	21709	0	0	1	#NULL!	0	0	0	#NULL!	#NULL!	759	18.5-24.9	#NULL!	#NULL!	#NULL!	#NULL!	#NULL!	#NULL!	#NULL!	2	0	0.14	#NULL!	#NULL!	#NULL!	#NULL!	#NULL!	#NULL!	3200
32	23.1	#NULL!	0		22	30	65	1	0	#NULL!	#NULL!	1	0	1	0	2	0	1	#NULL!	3.79	21704	0	0	1	#NULL!	0	0	0	#NULL!	#NULL!	755	18.5-24.9	5.45	20.9	2.65	7.49	#NULL!	#NULL!	#NULL!	2	#NULL!	#NULL!	#NULL!	#NULL!	#NULL!	#NULL!	#NULL!	#NULL!	#NULL!
32	25.83	25	0		73.8	52	0	1	1	#NULL!	#NULL!	1	0	0	1	0	0	0	#NULL!	#NULL!	21683	1	0	0	#NULL!	0	1	1	#NULL!	#NULL!	748	25- 29.9	#NULL!	#NULL!	#NULL!	#NULL!	#NULL!	#NULL!	#NULL!	3	0	#NULL!	#NULL!	#NULL!	#NULL!	#NULL!	#NULL!	#NULL!	#NULL!
40	23.67	18	0		44.2	45	0	1	1	1.45833	#NULL!	1	0	0	1	0	0	0	#NULL!	2.8	21647	1	0	0	#NULL!	0	0	0	77.5	5	737	18.5-24.9	3	4.1	0.63	4.5	21	#NULL!	#NULL!	7	#NULL!	#NULL!	#NULL!	#NULL!	#NULL!	0	0	#NULL!	#NULL!
37	23.34	#NULL!	0		15	20	30	1	0	#NULL!	#NULL!	1	0	1	0	2	0	1	#NULL!	#NULL!	21621	0	0	1	#NULL!	0	0	0	#NULL!	#NULL!	725	18.5-24.9	#NULL!	#NULL!	#NULL!	#NULL!	#NULL!	#NULL!	#NULL!	#NULL!	#NULL!	#NULL!	#NULL!	#NULL!	#NULL!	#NULL!	#NULL!	#NULL!	#NULL!
47	21.8	18	0		55	24	20	1	0	2.21429	#NULL!	1	0	1	0	2	0	1	#NULL!	2.8	21599	0	0	1	#NULL!	0	0	0	132.857	1.5	715	18.5-24.9	2.4	8.9	1.58	6.38	46	166.3	10.1	3	0	#NULL!	#NULL!	#NULL!	#NULL!	0	#NULL!	#NULL!	#NULL!
30	20.57	20	0		61.3	7	4	1	0	#NULL!	#NULL!	1	0	1	0	2	0	1	#NULL!	#NULL!	21592	0	0	1	#NULL!	0	0	0	#NULL!	#NULL!	712	18.5-24.9	#NULL!	#NULL!	#NULL!	#NULL!	#NULL!	#NULL!	#NULL!	2	347	#NULL!	#NULL!	#NULL!	#NULL!	#NULL!	#NULL!	#NULL!	4000
41	26.87	20	0		39.9	65	2	1	1	#NULL!	#NULL!	1	0	0	1	0	0	0	#NULL!	#NULL!	21547	1	0	0	#NULL!	0	3	1	#NULL!	#NULL!	700	25- 29.9	#NULL!	#NULL!	#NULL!	#NULL!	#NULL!	#NULL!	#NULL!	5	2762	#NULL!	#NULL!	#NULL!	#NULL!	#NULL!	#NULL!	#NULL!	#NULL!
32	25.68	25	0		59.6	50	2	1	1	#NULL!	#NULL!	1	0	0	1	0	0	0	#NULL!	#NULL!	21545	1	0	0	#NULL!	0	1	1	#NULL!	#NULL!	698	25- 29.9	#NULL!	#NULL!	#NULL!	#NULL!	#NULL!	#NULL!	#NULL!	4	154	#NULL!	#NULL!	#NULL!	#NULL!	#NULL!	#NULL!	#NULL!	#NULL!
47	21.11	25	0		188.2	27	14	1	0	#NULL!	#NULL!	1	0	1	0	2	0	1	#NULL!	#NULL!	21542	0	0	1	#NULL!	0	0	0	#NULL!	#NULL!	696	18.5-24.9	#NULL!	#NULL!	#NULL!	#NULL!	#NULL!	#NULL!	#NULL!	1	#NULL!	0.3	#NULL!	#NULL!	#NULL!	#NULL!	#NULL!	#NULL!	3300
35	21.15	20	0		84.2	10	6	1	0	1.57692	#NULL!	1	0	1	0	2	0	1	#NULL!	2.2	21529	0	0	1	#NULL!	0	0	0	115	2.5	690	18.5-24.9	5.1	7.8	1.22	6.03	29	321.8	40.9	4	6458	0.01	#NULL!	#NULL!	#NULL!	#NULL!	#NULL!	#NULL!	3300
51	32.41	#NULL!	0		43	19	26	1	0	#NULL!	#NULL!	1	0	1	0	2	0	1	#NULL!	#NULL!	21522	0	0	1	#NULL!	1	0	0	#NULL!	#NULL!	687	30+	#NULL!	#NULL!	#NULL!	#NULL!	#NULL!	#NULL!	#NULL!	5	#NULL!	#NULL!	30	32	#NULL!	#NULL!	#NULL!	#NULL!	#NULL!
36	26.3	23	0		18.4	13	8	1	0	2.57895	10	1	0	1	0	2	0	1	#NULL!	#NULL!	21514	0	0	1	0	1	1	1	130.526	3	683	25- 29.9	#NULL!	#NULL!	#NULL!	#NULL!	#NULL!	#NULL!	#NULL!	3	#NULL!	#NULL!	5	#NULL!	#NULL!	#NULL!	#NULL!	#NULL!	#NULL!
38	26.87	15	0		106.5	6	10	1	0	1.14286	27.31	1	0	1	0	2	0	1	#NULL!	#NULL!	21496	0	0	1	0	0	0	0	114.643	1	672	25- 29.9	#NULL!	#NULL!	#NULL!	#NULL!	#NULL!	#NULL!	#NULL!	10	630	#NULL!	#NULL!	#NULL!	#NULL!	#NULL!	#NULL!	#NULL!	#NULL!
35	28.05	25	0		88.03	26	21	1	0	#NULL!	#NULL!	1	0	1	0	2	0	1	#NULL!	#NULL!	21495	0	0	1	#NULL!	0	0	0	#NULL!	#NULL!	671	25- 29.9	#NULL!	#NULL!	#NULL!	#NULL!	#NULL!	#NULL!	#NULL!	5	0	#NULL!	#NULL!	#NULL!	#NULL!	#NULL!	#NULL!	#NULL!	2500
40	26.22	23	0		123	46	0	1	1	4.69919	#NULL!	1	0	0	1	0	0	0	#NULL!	1.7	21483	1	0	0	#NULL!	1	1	1	230.081	6.25	664	25- 29.9	2.7	6	2.53	3.86	32	119.9	#NULL!	4	5010	#NULL!	#NULL!	#NULL!	#NULL!	0	#NULL!	#NULL!	3800
41	23.67	15	0		40.6	46	3	1	1	1.22222	#NULL!	1	0	0	1	0	0	0	#NULL!	2.5	21440	1	0	0	#NULL!	0	0	0	100.37	7	647	18.5-24.9	1.4	7.5	5.89	3.36	27	93	#NULL!	1	#NULL!	#NULL!	#NULL!	#NULL!	#NULL!	0	#NULL!	#NULL!	#NULL!
31	28.09	25	0		40	25	4	1	0	#NULL!	#NULL!	1	0	1	0	2	0	1	#NULL!	#NULL!	21433	0	0	1	#NULL!	0	0	0	#NULL!	#NULL!	643	25- 29.9	#NULL!	#NULL!	#NULL!	#NULL!	#NULL!	#NULL!	#NULL!	7	500	#NULL!	#NULL!	#NULL!	#NULL!	#NULL!	#NULL!	#NULL!	#NULL!
31	29.94	25	0		68.7	32	2	1	1	1.28571	#NULL!	1	0	0	1	0	0	0	#NULL!	2	21424	1	0	0	#NULL!	1	0	0	72.1429	1.33333	640	25- 29.9	1.3	6.6	2.22	2.84	23	139.4	#NULL!	3	5266	#NULL!	1	#NULL!	#NULL!	#NULL!	#NULL!	#NULL!	3000
36	21.8	23	0		125.8	18	14	1	0	#NULL!	#NULL!	1	0	1	0	2	0	1	#NULL!	#NULL!	21410	0	0	1	#NULL!	1	0	0	#NULL!	#NULL!	636	18.5-24.9	#NULL!	#NULL!	#NULL!	#NULL!	#NULL!	#NULL!	#NULL!	3	10736	0.29	10	#NULL!	#NULL!	#NULL!	#NULL!	#NULL!	#NULL!
33	33.14	#NULL!	0		70	10	13	1	0	#NULL!	#NULL!	1	0	1	0	2	0	1	#NULL!	#NULL!	21401	0	0	1	#NULL!	0	0	0	#NULL!	#NULL!	631	30+	#NULL!	#NULL!	#NULL!	#NULL!	#NULL!	#NULL!	#NULL!	2	#NULL!	0.1	#NULL!	#NULL!	#NULL!	#NULL!	#NULL!	#NULL!	4150
37	23.94	25	0		34	43	1	1	1	#NULL!	#NULL!	1	0	0	1	0	0	0	#NULL!	1.95	21399	1	0	0	#NULL!	1	1	1	#NULL!	#NULL!	630	18.5-24.9	2.36	4.1	1.53	8.35	71	308.4	10.5	2	1475	#NULL!	10	20	#NULL!	0	#NULL!	#NULL!	4000
44	24.93	25	0		23	0	10	1	0	1.86364	39.94	1	0	1	0	2	0	1	#NULL!	10.9	21357	0	0	1	1	0	0	0	102.273	1.25	612	18.5-24.9	4.5	6.1	0.64	6.76	32	146.6	#NULL!	3	1593	#NULL!	#NULL!	#NULL!	#NULL!	0	#NULL!	#NULL!	#NULL!
40	28.08	20	0		70	55	2	1	1	#NULL!	#NULL!	1	0	0	1	0	0	0	#NULL!	#NULL!	21341	1	0	0	#NULL!	0	0	0	#NULL!	#NULL!	608	25- 29.9	#NULL!	#NULL!	#NULL!	#NULL!	#NULL!	#NULL!	#NULL!	2	160	#NULL!	#NULL!	#NULL!	#NULL!	#NULL!	#NULL!	#NULL!	#NULL!
31	24.3	20	0		49.5	58	1	1	1	#NULL!	#NULL!	1	0	0	1	0	0	0	#NULL!	#NULL!	21334	1	0	0	#NULL!	0	0	0	#NULL!	#NULL!	606	18.5-24.9	#NULL!	#NULL!	#NULL!	#NULL!	#NULL!	#NULL!	#NULL!	6	0	#NULL!	#NULL!	#NULL!	#NULL!	#NULL!	#NULL!	#NULL!	#NULL!
39	29.05	#NULL!	0		36	33	0	1	1	#NULL!	#NULL!	1	0	0	1	0	0	0	#NULL!	5.2	21327	1	0	0	#NULL!	0	0	0	#NULL!	#NULL!	603	25- 29.9	3.1	6.7	3.5	4.06	21	#NULL!	#NULL!	3	#NULL!	#NULL!	#NULL!	#NULL!	#NULL!	0	0	#NULL!	4750
46	24.16	20	0		35.85	50	0	1	1	3.3	89.27	1	0	0	1	0	0	0	#NULL!	5.4	21298	1	0	0	1	0	1	1	140.5	4	591	18.5-24.9	2.5	7.5	2.55	4.86	31	70.7	#NULL!	1	1911	#NULL!	#NULL!	#NULL!	#NULL!	0	0	#NULL!	#NULL!
39	24.22	20	0		25	32	2	1	1	#NULL!	#NULL!	1	0	0	1	0	0	0	#NULL!	1.9	21292	1	0	0	#NULL!	0	0	0	#NULL!	#NULL!	590	18.5-24.9	2.2	8.7	0.66	3.25	34	239	37.48	4	0	#NULL!	#NULL!	#NULL!	#NULL!	0	#NULL!	#NULL!	3640
41	24.9	#NULL!	0		84.7	22	8	1	0	#NULL!	#NULL!	1	0	1	0	2	0	1	#NULL!	#NULL!	21255	0	0	1	#NULL!	1	0	0	#NULL!	#NULL!	574	18.5-24.9	#NULL!	#NULL!	#NULL!	#NULL!	#NULL!	#NULL!	#NULL!	3	#NULL!	#NULL!	20	#NULL!	#NULL!	#NULL!	#NULL!	#NULL!	#NULL!
33	24.39	#NULL!	0		53.5	17	32	1	0	#NULL!	#NULL!	1	0	1	0	2	0	1	#NULL!	#NULL!	21236	0	0	1	#NULL!	0	0	0	#NULL!	#NULL!	565	18.5-24.9	#NULL!	#NULL!	#NULL!	#NULL!	#NULL!	#NULL!	#NULL!	1	#NULL!	#NULL!	#NULL!	#NULL!	#NULL!	#NULL!	#NULL!	#NULL!	#NULL!
34	24.21	23	0		95	50	3	1	1	5.18182	#NULL!	1	0	0	1	0	0	0	#NULL!	2.5	21230	1	0	0	#NULL!	1	0	0	165.909	6.2	562	18.5-24.9	2.6	6.7	1.74	5.87	37	219.3	4.34	2	0	#NULL!	1	#NULL!	#NULL!	0	#NULL!	#NULL!	3400
37	24.84	20	0		25.3	60	0	1	1	1.92857	16.39	1	0	0	1	0	0	0	#NULL!	7.5	21222	1	0	0	0	0	0	0	124.286	3	558	18.5-24.9	8.1	6.1	1.65	5.88	44	#NULL!	#NULL!	0	504	#NULL!	#NULL!	#NULL!	#NULL!	#NULL!	#NULL!	#NULL!	#NULL!
38	21.88	#NULL!	0		35	15	10	1	0	#NULL!	#NULL!	1	0	1	0	2	0	1	#NULL!	3.4	21195	0	0	1	#NULL!	0	0	0	#NULL!	#NULL!	543	18.5-24.9	4.5	6	#NULL!	12.45	79	#NULL!	#NULL!	2	#NULL!	#NULL!	#NULL!	#NULL!	#NULL!	0	0	#NULL!	3750
38	22.79	20	0		138.8	24	8	1	0	1.74074	#NULL!	1	0	1	0	2	0	1	#NULL!	1.8	21185	0	0	1	#NULL!	1	0	0	117.407	4	540	18.5-24.9	1.8	3.6	1.67	3.9	26	356	4.76	3	2139	#NULL!	10	#NULL!	#NULL!	#NULL!	#NULL!	#NULL!	#NULL!
40	30.09	25	0		33.9	2	8	1	0	1.85	12.39	1	0	1	0	2	0	1	#NULL!	2.7	21180	0	0	1	0	1	4	1	117	1.5	535	30+	2.5	12	2.2	6.93	49	#NULL!	#NULL!	1	#NULL!	#NULL!	20	17	#NULL!	0	0	#NULL!	#NULL!
34	24.62	20	0		36	61	2	1	1	#NULL!	#NULL!	1	0	0	1	0	0	0	#NULL!	#NULL!	21140	1	0	0	#NULL!	1	0	0	#NULL!	#NULL!	515	18.5-24.9	#NULL!	4.21	0.74	6.48	45.4	148	1.13	3	#NULL!	#NULL!	20	#NULL!	#NULL!	0	#NULL!	#NULL!	3250
43	21.3	12	0		47	51	0	1	1	2.05263	32.79	1	0	0	1	0	0	0	#NULL!	4.9	21138	1	0	0	1	0	0	0	126.842	5	513	18.5-24.9	5	7.6	2.11	3.77	30	138.7	2.57	1	124	#NULL!	#NULL!	#NULL!	#NULL!	0	#NULL!	#NULL!	3300
34	21.91	20	0		91.1	63	2	1	1	1.55	#NULL!	1	0	0	1	0	0	0	#NULL!	#NULL!	21132	1	0	0	#NULL!	1	0	0	133	4	509	18.5-24.9	#NULL!	#NULL!	#NULL!	#NULL!	#NULL!	#NULL!	#NULL!	2	593	#NULL!	1	#NULL!	#NULL!	#NULL!	#NULL!	#NULL!	#NULL!
36	26.88	#NULL!	0		18.4	12	5	1	0	1.91304	#NULL!	1	0	1	0	2	0	1	#NULL!	3.95	21127	0	0	1	#NULL!	0	0	0	125.652	5	507	25- 29.9	2.01	21.71	2.14	4.5	19.4	#NULL!	#NULL!	#NULL!	#NULL!	#NULL!	#NULL!	#NULL!	#NULL!	0	0	#NULL!	#NULL!
40	30.61	25	0		50	36	2	1	1	1.78947	#NULL!	1	0	0	1	0	0	0	#NULL!	4.4	21073	1	0	0	#NULL!	0	0	0	123.684	5	486	30+	1.7	6.9	0.94	2.33	17	195.7	6.22	6	0	#NULL!	#NULL!	#NULL!	#NULL!	1	0	#NULL!	#NULL!
32	23.89	20	0		15.7	32	0	1	1	#NULL!	#NULL!	1	0	0	1	0	0	0	#NULL!	#NULL!	21072	1	0	0	#NULL!	0	0	0	#NULL!	#NULL!	485	18.5-24.9	#NULL!	#NULL!	#NULL!	#NULL!	#NULL!	#NULL!	#NULL!	3	#NULL!	#NULL!	#NULL!	#NULL!	#NULL!	#NULL!	#NULL!	#NULL!	3800
43	24.62	20	0		52.6	36	0	1	1	1.13043	#NULL!	1	0	0	1	0	0	0	#NULL!	3.5	21067	1	0	0	#NULL!	0	0	0	90.8696	4	481	18.5-24.9	1.7	6.8	2.42	5.21	45	238.2	#NULL!	1	293	#NULL!	#NULL!	#NULL!	#NULL!	0	#NULL!	#NULL!	#NULL!
31	24.69	25	0		99	0	6	1	0	1.36842	#NULL!	1	0	1	0	2	0	1	#NULL!	1.76	21058	0	0	1	#NULL!	0	0	0	121.053	5	476	18.5-24.9	2.24	8.77	2.23	5.93	27	294.1	7.06	2	2000	#NULL!	#NULL!	#NULL!	#NULL!	0	0	#NULL!	3500
34	19.94	20	0		39.2	24	24	1	0	#NULL!	1.46	1	0	1	0	2	0	1	#NULL!	4.2	21054	0	0	1	0	0	0	0	#NULL!	#NULL!	474	18.5-24.9	3.3	14.1	2.89	6.5	35	316.4	#NULL!	4	1930	#NULL!	#NULL!	#NULL!	#NULL!	0	0	#NULL!	3500
27	21.97	10	0		17.75	22	9	1	0	#NULL!	#NULL!	1	0	1	0	2	0	1	#NULL!	#NULL!	21038	0	0	1	#NULL!	0	0	0	#NULL!	#NULL!	466	18.5-24.9	#NULL!	#NULL!	#NULL!	#NULL!	#NULL!	#NULL!	#NULL!	3	1000	#NULL!	#NULL!	#NULL!	#NULL!	#NULL!	#NULL!	#NULL!	3000
36	27.16	25	0		214.8	49	0	1	1	1.80769	10.73	1	0	0	1	0	0	0	#NULL!	3	20994	1	0	0	0	1	0	0	87.3077	2	447	25- 29.9	3.2	11.8	2.36	4.36	#NULL!	136	5	1	2768	#NULL!	2	#NULL!	#NULL!	0	#NULL!	#NULL!	2800
27	26.06	#NULL!	0		47.5	18	12	1	0	#NULL!	#NULL!	1	0	1	0	2	0	1	#NULL!	4	20985	0	0	1	#NULL!	1	0	0	#NULL!	#NULL!	441	25- 29.9	#NULL!	11.2	2.76	6.8	32.7	#NULL!	#NULL!	4	#NULL!	#NULL!	5	#NULL!	#NULL!	0	0	#NULL!	#NULL!
37	25.76	25	0		51.2	0	8	1	0	1.70588	#NULL!	1	0	1	0	2	0	1	#NULL!	2.8	20971	0	0	1	#NULL!	0	0	0	121.176	1.66667	437	25- 29.9	4.5	5.6	1.27	5.18	23	#NULL!	#NULL!	1	1025	0.3	#NULL!	#NULL!	#NULL!	#NULL!	#NULL!	#NULL!	4000
45	30.41	25	0		82.4	45	0	1	1	1.59091	#NULL!	1	0	0	1	0	0	0	#NULL!	2.4	20969	1	0	0	#NULL!	0	0	0	85.9091	2.5	435	30+	3.5	7.8	4.66	3.02	18	81.3	#NULL!	2	1854	#NULL!	#NULL!	#NULL!	#NULL!	0	#NULL!	#NULL!	#NULL!
32	26.49	20	0		120	0	12	1	0	#NULL!	#NULL!	1	0	1	0	2	0	1	#NULL!	3.6	20960	0	0	1	#NULL!	0	0	0	#NULL!	#NULL!	432	25- 29.9	6.2	10.7	0.92	3.84	21	102.62	#NULL!	3	#NULL!	#NULL!	#NULL!	#NULL!	#NULL!	0	0	#NULL!	#NULL!
38	24.9	25	0		33	45	0	1	1	3.3	23.73	1	0	0	1	0	0	0	#NULL!	2.1	20958	1	0	0	0	1	0	0	140.5	4	431	18.5-24.9	4.1	7.5	2.73	5.08	17	215.3	#NULL!	3	1085	#NULL!	12	12	#NULL!	#NULL!	#NULL!	#NULL!	3500
42	21.31	25	0		120.6	40	0	1	1	0.88	#NULL!	1	0	0	1	0	0	0	#NULL!	#NULL!	20929	1	0	0	#NULL!	0	0	0	77.2	#NULL!	419	18.5-24.9	2	5.4	4.29	4.71	60	#NULL!	#NULL!	1	#NULL!	#NULL!	3	6	#NULL!	0	0	#NULL!	2100
32	27.16	25	0		23.4	24	8	1	0	2.375	#NULL!	1	0	1	0	2	0	1	#NULL!	7	20924	0	0	1	#NULL!	0	0	0	143.125	4.5	417	25- 29.9	6.5	3.2	1.11	5.62	#NULL!	77.4	#NULL!	4	654	#NULL!	#NULL!	#NULL!	#NULL!	0	0	#NULL!	3800
34	23.24	20	0		51.9	48	2	1	1	#NULL!	#NULL!	1	0	0	1	0	0	0	#NULL!	#NULL!	20923	1	0	0	#NULL!	0	0	0	#NULL!	#NULL!	416	18.5-24.9	#NULL!	#NULL!	#NULL!	#NULL!	#NULL!	#NULL!	#NULL!	4	1395	#NULL!	#NULL!	#NULL!	#NULL!	#NULL!	#NULL!	#NULL!	#NULL!
34	25.44	#NULL!	0		27	15	15	1	0	#NULL!	#NULL!	1	0	1	0	2	0	1	#NULL!	2.9	20913	0	0	1	#NULL!	0	0	0	#NULL!	#NULL!	411	25- 29.9	4.5	5.2	#NULL!	5.98	#NULL!	#NULL!	#NULL!	1	#NULL!	#NULL!	#NULL!	#NULL!	#NULL!	0	0	#NULL!	#NULL!
32	22.4	20	0		42.1	14	6	1	0	#NULL!	#NULL!	1	0	1	0	2	0	1	#NULL!	3.1	20912	0	0	1	#NULL!	0	0	0	#NULL!	#NULL!	410	18.5-24.9	2.3	3.8	1.08	4.81	28	94.1	6.1	4	220	#NULL!	#NULL!	#NULL!	#NULL!	0	#NULL!	#NULL!	4160
37	23.82	#NULL!	0		22.66	27	5	1	0	1.93333	#NULL!	1	0	1	0	2	0	1	#NULL!	3.8	20908	0	0	1	#NULL!	0	0	0	110	4	407	18.5-24.9	6.12	13.55	0.82	5.93	#NULL!	#NULL!	#NULL!	5	#NULL!	#NULL!	#NULL!	#NULL!	#NULL!	#NULL!	#NULL!	#NULL!	3300
44	24.22	23	0		63.7	33	0	1	1	#NULL!	#NULL!	1	0	0	1	0	0	0	#NULL!	3.5	20907	1	0	0	#NULL!	1	0	0	#NULL!	#NULL!	406	18.5-24.9	2.6	26.79	1.82	4.99	41.8	191.8	4.85	4	381	#NULL!	#NULL!	#NULL!	#NULL!	0	0	#NULL!	3068
31	24.84	15	0		84.7	32	0	1	1	#NULL!	#NULL!	1	0	0	1	0	0	0	#NULL!	#NULL!	20875	1	0	0	#NULL!	1	0	0	#NULL!	#NULL!	390	18.5-24.9	#NULL!	#NULL!	#NULL!	#NULL!	#NULL!	#NULL!	#NULL!	4	346	#NULL!	10	#NULL!	#NULL!	0	#NULL!	#NULL!	#NULL!
34	23.92	25	0		38.3	60	0	1	1	5	86.19	1	0	0	1	0	0	0	#NULL!	2.7	20874	1	0	0	1	0	0	0	264.286	#NULL!	389	18.5-24.9	1.7	5.7	1.94	5.66	#NULL!	163.6	8.27	8	800	#NULL!	#NULL!	#NULL!	#NULL!	0	#NULL!	#NULL!	3450
34	21.56	25	0		81.8	29	10	1	0	#NULL!	#NULL!	1	0	1	0	2	0	1	#NULL!	2.2	20856	0	0	1	#NULL!	0	0	0	#NULL!	#NULL!	379	18.5-24.9	1.9	8.4	1.6	7.1	75	266.3	5.3	5	191	0.02	#NULL!	#NULL!	#NULL!	#NULL!	#NULL!	#NULL!	4500
39	26.85	20	0		48	30	5	1	0	3.53333	#NULL!	1	0	1	0	2	0	1	#NULL!	3.03	20835	0	0	1	#NULL!	1	1	1	188.667	4	368	25- 29.9	3.15	20.8	2.74	4.58	23	86.8	#NULL!	3	0	#NULL!	#NULL!	#NULL!	#NULL!	#NULL!	#NULL!	#NULL!	#NULL!
50	26.83	14	0		18	12	4	1	0	2.08824	#NULL!	1	0	1	0	2	0	1	#NULL!	3	20814	0	0	1	#NULL!	1	0	0	63.5294	3	359	25- 29.9	1.9	2.6	2.21	2.62	25	120.9	3	3	0	#NULL!	13	#NULL!	#NULL!	#NULL!	#NULL!	#NULL!	2600
50	22.84	20	0		21.4	19	64	1	0	#NULL!	#NULL!	1	0	1	0	2	0	1	#NULL!	#NULL!	20811	0	0	1	#NULL!	0	0	0	#NULL!	#NULL!	358	18.5-24.9	#NULL!	#NULL!	#NULL!	#NULL!	#NULL!	#NULL!	#NULL!	2	455	#NULL!	#NULL!	#NULL!	#NULL!	#NULL!	#NULL!	#NULL!	4500
36	24.22	25	0		35	30	6	1	0	0.791667	10.07	1	0	1	0	2	0	1	#NULL!	2.6	20781	0	0	1	0	0	0	0	109.583	1.66667	344	18.5-24.9	3.3	12.2	1.92	5.02	33	#NULL!	#NULL!	5	#NULL!	#NULL!	#NULL!	#NULL!	#NULL!	0	0	#NULL!	3500
40	21.86	23	0		68	35	3	1	1	#NULL!	#NULL!	1	0	0	1	0	0	0	#NULL!	#NULL!	20760	1	0	0	#NULL!	1	0	0	#NULL!	#NULL!	336	18.5-24.9	#NULL!	#NULL!	#NULL!	#NULL!	#NULL!	#NULL!	#NULL!	3	#NULL!	#NULL!	#NULL!	#NULL!	#NULL!	#NULL!	#NULL!	#NULL!	#NULL!
39	29.4	18	0		15	6	28	1	0	#NULL!	#NULL!	1	0	1	0	2	0	1	#NULL!	2.3	20757	0	0	1	#NULL!	0	0	0	#NULL!	#NULL!	334	25- 29.9	1.7	7.1	1.72	2.54	42	98.7	4.61	7	#NULL!	#NULL!	#NULL!	#NULL!	#NULL!	0	0	#NULL!	3300
39	26.54	18	0		15	25	24	1	0	1.88	6.81	1	0	1	0	2	0	1	#NULL!	3.9	20738	0	0	1	0	0	0	0	81.2	1.75	328	25- 29.9	#NULL!	3.3	1.13	5.81	36	200.2	8.5	3	0	#NULL!	25	#NULL!	#NULL!	#NULL!	#NULL!	#NULL!	3700
37	33.24	#NULL!	0		18	10	4	1	0	#NULL!	#NULL!	1	0	1	0	2	0	1	#NULL!	5.5	20658	0	0	1	#NULL!	0	0	0	#NULL!	#NULL!	296	30+	2.8	6.2	1.2	4.8	32	#NULL!	#NULL!	2	#NULL!	#NULL!	#NULL!	#NULL!	#NULL!	0	#NULL!	#NULL!	#NULL!
41	23.12	18	0		39	29	4	1	0	#NULL!	#NULL!	1	0	1	0	2	0	1	#NULL!	#NULL!	20614	0	0	1	#NULL!	0	0	0	#NULL!	#NULL!	277	18.5-24.9	#NULL!	#NULL!	#NULL!	#NULL!	#NULL!	134.1	#NULL!	1	513	#NULL!	#NULL!	#NULL!	#NULL!	#NULL!	#NULL!	#NULL!	#NULL!
37	25.74	25	0		108.5	47	0	1	1	4.47826	85.14	1	0	0	1	0	0	0	#NULL!	31	20578	1	0	0	1	1	0	0	109.13	3.5	265	25- 29.9	#NULL!	#NULL!	#NULL!	#NULL!	#NULL!	#NULL!	#NULL!	2	#NULL!	#NULL!	10	20	#NULL!	#NULL!	#NULL!	#NULL!	#NULL!
33	22.84	25	0		69	13	14	1	0	1.52941	#NULL!	1	0	1	0	2	0	1	#NULL!	1.9	20572	0	0	1	#NULL!	0	0	0	85.2941	4	262	18.5-24.9	2	6.2	1.84	5.98	42	#NULL!	#NULL!	5	#NULL!	#NULL!	#NULL!	#NULL!	#NULL!	0	0	#NULL!	#NULL!
33	21.46	23	0		16	16	70	1	0	#NULL!	#NULL!	1	0	1	0	2	0	1	#NULL!	3.6	20558	0	0	1	#NULL!	0	0	0	#NULL!	#NULL!	253	18.5-24.9	1.7	15.8	#NULL!	3.81	#NULL!	#NULL!	#NULL!	3	496	#NULL!	#NULL!	#NULL!	#NULL!	#NULL!	#NULL!	#NULL!	3600
35	22.84	14	0		21.44	17	41	1	0	#NULL!	#NULL!	1	0	1	0	2	0	1	#NULL!	#NULL!	20552	0	0	1	#NULL!	0	0	0	#NULL!	#NULL!	250	18.5-24.9	#NULL!	#NULL!	#NULL!	#NULL!	#NULL!	#NULL!	#NULL!	1	0	#NULL!	#NULL!	#NULL!	#NULL!	#NULL!	#NULL!	#NULL!	3900
31	28.41	25	0		22.6	35	0	1	1	#NULL!	#NULL!	1	0	0	1	0	0	0	#NULL!	#NULL!	20527	1	0	0	#NULL!	1	0	0	#NULL!	#NULL!	238	25- 29.9	#NULL!	#NULL!	#NULL!	#NULL!	#NULL!	#NULL!	#NULL!	2	2430	#NULL!	#NULL!	#NULL!	#NULL!	#NULL!	#NULL!	#NULL!	#NULL!
32	23.15	25	0		46	19	10	1	0	#NULL!	#NULL!	1	0	1	0	2	0	1	#NULL!	1.09	20519	0	0	1	#NULL!	0	0	0	#NULL!	#NULL!	236	18.5-24.9	1.12	7.45	1.29	4.84	34	267.5	12	5	1000	0.01	#NULL!	#NULL!	#NULL!	#NULL!	#NULL!	#NULL!	#NULL!
30	28.25	#NULL!	0		130.6	40	3	1	1	#NULL!	#NULL!	1	0	0	1	0	0	0	#NULL!	3	20504	1	0	0	#NULL!	0	0	0	#NULL!	#NULL!	227	25- 29.9	3.9	5	1.57	4.84	16	#NULL!	#NULL!	3	#NULL!	#NULL!	#NULL!	#NULL!	#NULL!	0	#NULL!	#NULL!	3850
35	25.08	25	0		47.5	0	8	1	0	1.13043	#NULL!	1	0	1	0	2	0	1	#NULL!	2.6	20500	0	0	1	#NULL!	0	0	0	102.174	6	225	25- 29.9	2.9	17	2.04	6.38	38	38.7	#NULL!	0	3063	0.3	#NULL!	#NULL!	#NULL!	#NULL!	#NULL!	#NULL!	3700
36	21.74	12	0		27.2	13	4	1	0	1.7	#NULL!	1	0	1	0	2	0	1	#NULL!	4.9	20484	0	0	1	#NULL!	0	0	0	106	5	214	18.5-24.9	5.3	4	1.53	7.35	49	176.4	4.9	8	174	#NULL!	#NULL!	#NULL!	#NULL!	0	#NULL!	#NULL!	3000
42	26.75	#NULL!	0		31.3	65	0	1	1	2.30769	#NULL!	1	0	0	1	0	0	0	#NULL!	#NULL!	20475	1	0	0	#NULL!	0	0	0	170	3	210	25- 29.9	#NULL!	#NULL!	#NULL!	#NULL!	#NULL!	#NULL!	#NULL!	2	#NULL!	#NULL!	#NULL!	#NULL!	#NULL!	0	#NULL!	#NULL!	#NULL!
38	29.22	#NULL!	0		34.1	7	10	1	0	#NULL!	#NULL!	1	0	1	0	2	0	1	#NULL!	#NULL!	20442	0	0	1	#NULL!	1	0	0	#NULL!	#NULL!	197	25- 29.9	3.71	#NULL!	1.43	3.6	11	#NULL!	#NULL!	2	#NULL!	#NULL!	30	20	#NULL!	0	#NULL!	#NULL!	#NULL!
41	18.94	25	0		15	24	9	1	0	#NULL!	#NULL!	1	0	1	0	2	0	1	#NULL!	#NULL!	20438	0	0	1	#NULL!	0	0	0	#NULL!	#NULL!	195	18.5-24.9	#NULL!	#NULL!	#NULL!	#NULL!	#NULL!	#NULL!	#NULL!	4	#NULL!	#NULL!	#NULL!	#NULL!	#NULL!	0	#NULL!	#NULL!	4300
37	22.49	20	0		87.8	30	15	1	0	1.57692	#NULL!	1	0	1	0	2	0	1	#NULL!	2.6	20419	0	0	1	#NULL!	1	0	0	90.7692	8	186	18.5-24.9	3.3	4.7	1.3	7.23	35	159	#NULL!	2	#NULL!	#NULL!	20	#NULL!	#NULL!	0	0	#NULL!	#NULL!
35	22.4	#NULL!	0		19.9	37	0	1	1	#NULL!	#NULL!	1	0	0	1	0	0	0	#NULL!	4.7	20388	1	0	0	#NULL!	1	0	0	#NULL!	#NULL!	176	18.5-24.9	3.5	7.3	1.49	4.62	#NULL!	#NULL!	#NULL!	2	#NULL!	#NULL!	#NULL!	#NULL!	#NULL!	0	0	#NULL!	#NULL!
37	23.39	25	0		102.8	50	3	1	1	1.51724	93.27	1	0	0	1	0	0	0	#NULL!	2.4	20383	1	0	0	1	1	0	0	81.7241	3.5	172	18.5-24.9	4.3	3.9	1.72	5	34	#NULL!	#NULL!	1	#NULL!	#NULL!	20	#NULL!	#NULL!	0	#NULL!	#NULL!	2500
34	30.67	20	0		37.4	39	0	1	1	0.861111	#NULL!	1	0	0	1	0	0	0	#NULL!	3	20382	1	0	0	#NULL!	0	0	0	85.2778	4	171	30+	1.9	7.3	1.98	2.71	22	105	#NULL!	1	#NULL!	#NULL!	20	#NULL!	#NULL!	#NULL!	#NULL!	#NULL!	#NULL!
42	24.64	25	0		25	0	6	1	0	#NULL!	#NULL!	1	0	1	0	2	0	1	#NULL!	7.2	20375	0	0	1	#NULL!	0	0	0	#NULL!	#NULL!	167	18.5-24.9	6.8	7.8	#NULL!	4.97	#NULL!	#NULL!	#NULL!	5	100	#NULL!	#NULL!	#NULL!	#NULL!	#NULL!	0	#NULL!	4200
36	22.6	20	0		34.3	40	0	1	1	3.475	#NULL!	1	0	0	1	0	0	0	#NULL!	6.9	20331	1	0	0	#NULL!	0	0	0	204.167	1.72222	149	18.5-24.9	5.7	14.4	1.49	4.12	23	14	#NULL!	5	146	#NULL!	#NULL!	#NULL!	#NULL!	0	0	#NULL!	#NULL!
47	23.51	25	0		38	18	4	1	0	2.32	#NULL!	1	0	1	0	2	0	1	#NULL!	4.3	20330	0	0	1	#NULL!	0	0	0	154.8	5	148	18.5-24.9	3.1	8.7	1.5	5.56	18	152.8	4.42	3	80	#NULL!	#NULL!	#NULL!	#NULL!	0	#NULL!	#NULL!	#NULL!
39	34.26	13	0		38.8	34	0	1	1	1.02778	#NULL!	1	0	0	1	0	0	0	#NULL!	6.4	20292	1	0	0	#NULL!	0	0	0	84.4444	3.33333	130	30+	5.2	10	1.83	5.86	#NULL!	#NULL!	#NULL!	5	2294	#NULL!	20	#NULL!	#NULL!	#NULL!	#NULL!	#NULL!	1500
39	24.38	25	0		30.8	49	2	1	1	3.38462	#NULL!	1	0	0	1	0	0	0	#NULL!	3.3	20284	1	0	0	#NULL!	0	0	0	157.692	5	126	18.5-24.9	2.9	9.5	2.27	#NULL!	39	114	#NULL!	7	4735	#NULL!	#NULL!	#NULL!	#NULL!	0	0	#NULL!	#NULL!
31	34.32	20	0		60.7	19	6	1	0	1.57143	#NULL!	1	0	1	0	2	0	1	#NULL!	3.9	20281	0	0	1	#NULL!	0	0	0	85.7143	#NULL!	124	30+	6.4	22.1	1.62	2.93	20	113.5	#NULL!	2	1634	#NULL!	#NULL!	#NULL!	#NULL!	0	0	#NULL!	5200
34	30.8	#NULL!	0		20	10	7	1	0	#NULL!	#NULL!	1	0	1	0	2	0	1	#NULL!	8.04	20269	0	0	1	#NULL!	0	0	0	#NULL!	#NULL!	118	30+	8.91	5.09	2.12	5.01	25.6	#NULL!	#NULL!	1	#NULL!	#NULL!	#NULL!	#NULL!	#NULL!	0	0	#NULL!	4000
29	23.1	20	0		60	20	30	1	0	0.964286	#NULL!	1	0	1	0	2	0	1	#NULL!	5.2	20264	0	0	1	#NULL!	0	0	0	80	2.5	116	18.5-24.9	2.8	4.3	0.99	5.05	26	#NULL!	#NULL!	4	0	#NULL!	15	#NULL!	#NULL!	#NULL!	#NULL!	#NULL!	#NULL!
36	28.73	23	0		114	20	6	1	0	2.42857	#NULL!	1	0	1	0	2	0	1	#NULL!	4.9	20261	0	0	1	#NULL!	0	0	0	137.143	3	114	25- 29.9	6.3	24	1.05	5.16	22	#NULL!	#NULL!	4	1973	0.06	#NULL!	#NULL!	#NULL!	#NULL!	#NULL!	#NULL!	3000
39	26.17	18	0		117.9	52	2	1	1	1.68182	#NULL!	1	0	0	1	0	0	0	#NULL!	3.1	20258	1	0	0	#NULL!	0	0	0	120.909	4	113	25- 29.9	2.8	4.8	1.05	4.32	23	138	#NULL!	1	8901	#NULL!	#NULL!	#NULL!	#NULL!	0	0	#NULL!	#NULL!
30	25.47	#NULL!	0		57.5	62	3	1	1	1.78261	#NULL!	1	0	0	1	0	0	0	#NULL!	4.4	20254	1	0	0	#NULL!	1	0	0	87.3913	2	111	25- 29.9	3.1	4.6	2.26	4.17	26	#NULL!	#NULL!	5	3149	#NULL!	3	15	#NULL!	#NULL!	#NULL!	#NULL!	#NULL!
38	18.53	#NULL!	0		54	49	1	1	1	#NULL!	#NULL!	1	0	0	1	0	0	0	#NULL!	2.3	20240	1	0	0	#NULL!	0	1	1	#NULL!	#NULL!	105	18.5-24.9	2.2	12.6	#NULL!	4.8	24	#NULL!	#NULL!	5	#NULL!	#NULL!	#NULL!	#NULL!	#NULL!	#NULL!	#NULL!	#NULL!	#NULL!
35	23.53	20	0		68	55	0	1	1	1.43478	#NULL!	1	0	0	1	0	0	0	#NULL!	2.1	20237	1	0	0	#NULL!	1	0	0	119.565	2.33333	103	18.5-24.9	3.8	5.3	1.29	5.31	29	255.2	4.5	5	512	#NULL!	10	#NULL!	#NULL!	#NULL!	#NULL!	#NULL!	#NULL!
39	26.49	25	0		19.34	28	9	1	0	1.88235	#NULL!	1	0	1	0	2	0	1	#NULL!	3.2	20236	0	0	1	#NULL!	0	0	0	121.176	5	102	25- 29.9	2.9	8.6	2.31	3.17	26	106.6	#NULL!	4	621	#NULL!	#NULL!	#NULL!	#NULL!	#NULL!	#NULL!	94	#NULL!
44	26.88	25	0		34.2	37	0	1	1	1.06667	88.08	1	0	0	1	0	0	0	#NULL!	#NULL!	20207	1	0	0	1	1	1	1	71.6667	1.33333	96	25- 29.9	#NULL!	#NULL!	#NULL!	#NULL!	#NULL!	#NULL!	#NULL!	2	197	#NULL!	5	#NULL!	#NULL!	0	0	#NULL!	#NULL!
37	22.46	18	0		88.7	26	12	1	0	#NULL!	#NULL!	1	0	1	0	2	0	1	#NULL!	2.3	20173	0	0	1	#NULL!	0	0	0	#NULL!	#NULL!	83	18.5-24.9	3.81	12.4	1.55	4.07	20	223	#NULL!	3	3755	#NULL!	#NULL!	#NULL!	#NULL!	0	#NULL!	#NULL!	#NULL!
37	21.15	#NULL!	0		190.4	41	0	1	1	#NULL!	#NULL!	1	0	0	1	0	0	0	#NULL!	#NULL!	20166	1	0	0	#NULL!	0	0	0	#NULL!	#NULL!	78	18.5-24.9	#NULL!	#NULL!	2.2	#NULL!	#NULL!	#NULL!	#NULL!	2	#NULL!	#NULL!	#NULL!	#NULL!	#NULL!	0	0	#NULL!	2400
38	26.15	25	0		59	48	3	1	1	#NULL!	#NULL!	1	0	0	1	0	0	0	#NULL!	2.56	20158	1	0	0	#NULL!	0	0	0	#NULL!	#NULL!	72	25- 29.9	2.32	14.12	0.39	5.8	39.6	400.49	10.71	3	869	#NULL!	#NULL!	#NULL!	#NULL!	0	#NULL!	#NULL!	3350
37	22.53	20	0		31.7	27	10	1	0	1.66667	#NULL!	1	0	1	0	2	0	1	#NULL!	3.7	20152	0	0	1	#NULL!	0	0	0	174.667	2.5	69	18.5-24.9	4	14.9	1.9	5.17	27	#NULL!	#NULL!	4	48	0.01	#NULL!	#NULL!	#NULL!	#NULL!	#NULL!	#NULL!	3200
35	26.51	20	0		70	10	5	1	0	1.78947	#NULL!	1	0	1	0	2	0	1	#NULL!	2.1	20144	0	0	1	#NULL!	1	0	0	140.526	2	66	25- 29.9	11.4	8.4	1.15	8.73	58	185	11	3	2284	#NULL!	40	#NULL!	#NULL!	#NULL!	#NULL!	#NULL!	3700
43	23.84	25	0		129.6	45	0	1	1	1.4	90.05	1	0	0	1	0	0	0	#NULL!	4.4	20138	1	0	0	1	1	2	1	110.667	#NULL!	62	18.5-24.9	4.4	7.5	1.35	6.44	31	195.5	#NULL!	2	4513	#NULL!	#NULL!	#NULL!	#NULL!	0	0	#NULL!	5100
40	21.6	16	0		162.1	44	0	1	1	2.44444	#NULL!	1	0	0	1	0	0	0	#NULL!	4.1	20121	1	0	0	#NULL!	0	0	0	108.889	6	55	18.5-24.9	2.3	#NULL!	#NULL!	3.59	15	#NULL!	#NULL!	2	#NULL!	#NULL!	#NULL!	#NULL!	#NULL!	0	#NULL!	#NULL!	2350
43	20.75	14	0		52.3	43	0	1	1	#NULL!	#NULL!	1	0	0	1	0	0	0	#NULL!	7.9	20116	1	0	0	#NULL!	0	0	0	#NULL!	#NULL!	52	18.5-24.9	#NULL!	#NULL!	#NULL!	#NULL!	#NULL!	#NULL!	#NULL!	2	542	#NULL!	#NULL!	#NULL!	#NULL!	0	#NULL!	#NULL!	3400
40	25.06	25	0		31.7	30	10	1	0	0.875	#NULL!	1	0	1	0	2	0	1	#NULL!	2.6	20107	0	0	1	#NULL!	0	0	0	87.9167	1.5	49	25- 29.9	2.7	7.3	1.69	4.37	33	#NULL!	#NULL!	7	3596	#NULL!	#NULL!	#NULL!	#NULL!	0	#NULL!	#NULL!	3000
39	31.46	#NULL!	0		26.8	30	14	1	0	3.3125	#NULL!	1	0	1	0	2	0	1	#NULL!	4.1	20086	0	0	1	#NULL!	1	1	1	142.5	2.5	39	30+	3	3.5	2.51	3.37	20	#NULL!	#NULL!	2	#NULL!	#NULL!	#NULL!	#NULL!	#NULL!	0	#NULL!	#NULL!	#NULL!
39	23.77	25	0		59.2	33	2	1	1	#NULL!	#NULL!	1	0	0	1	0	0	0	#NULL!	#NULL!	20078	1	0	0	#NULL!	0	0	0	#NULL!	#NULL!	35	18.5-24.9	#NULL!	#NULL!	#NULL!	#NULL!	#NULL!	#NULL!	#NULL!	4	3400	#NULL!	#NULL!	#NULL!	#NULL!	#NULL!	#NULL!	#NULL!	#NULL!
35	25.91	16	0		15	30	4	1	0	#NULL!	#NULL!	1	0	1	0	2	0	1	#NULL!	4.2	20054	0	0	1	#NULL!	0	0	0	#NULL!	#NULL!	24	25- 29.9	4.6	6.6	6.04	5.63	#NULL!	#NULL!	#NULL!	1	#NULL!	#NULL!	#NULL!	#NULL!	#NULL!	#NULL!	#NULL!	#NULL!	1600
34	27.47	25	0		16.6	37	0	1	1	3.475	#NULL!	1	0	0	1	0	0	0	#NULL!	3	20051	1	0	0	#NULL!	0	0	0	204.167	1.72222	22	25- 29.9	5.3	8.5	2.01	4.22	21	#NULL!	#NULL!	3	#NULL!	#NULL!	#NULL!	#NULL!	#NULL!	0	0	#NULL!	#NULL!
34	27.03	#NULL!	0		30	30	44	1	0	#NULL!	#NULL!	1	0	1	0	2	0	1	#NULL!	#NULL!	20038	0	0	1	#NULL!	0	0	0	#NULL!	#NULL!	16	25- 29.9	#NULL!	#NULL!	#NULL!	#NULL!	#NULL!	#NULL!	#NULL!	2	#NULL!	#NULL!	#NULL!	#NULL!	#NULL!	#NULL!	#NULL!	#NULL!	#NULL!
45	26.2	20	0		17.8	42	2	1	1	1.54545	#NULL!	1	0	0	1	0	0	0	#NULL!	3.9	20037	1	0	0	#NULL!	0	0	0	108.182	4	15	25- 29.9	3.1	9.6	1.2	3.28	#NULL!	86.4	1.11	4	168	#NULL!	#NULL!	#NULL!	#NULL!	0	0	100	#NULL!
37	27.47	25	0		31.77	7	7	1	0	#NULL!	#NULL!	1	0	1	0	2	0	1	#NULL!	#NULL!	20033	0	0	1	#NULL!	0	0	0	#NULL!	#NULL!	14	25- 29.9	#NULL!	#NULL!	#NULL!	#NULL!	#NULL!	#NULL!	#NULL!	5	#NULL!	0.14	#NULL!	#NULL!	#NULL!	#NULL!	#NULL!	#NULL!	#NULL!
47	24.49	23	0		87	10	4	1	0	#NULL!	#NULL!	1	0	1	0	2	0	1	#NULL!	#NULL!	20027	0	0	1	#NULL!	0	0	0	#NULL!	#NULL!	12	18.5-24.9	#NULL!	#NULL!	#NULL!	#NULL!	#NULL!	#NULL!	#NULL!	3	#NULL!	#NULL!	#NULL!	#NULL!	#NULL!	#NULL!	#NULL!	#NULL!	#NULL!
38	26.2	25	0		240.8	7	20	1	0	2.33333	#NULL!	1	0	1	0	2	0	1	#NULL!	#NULL!	20008	0	0	1	#NULL!	0	0	0	166	4	5	25- 29.9	#NULL!	#NULL!	#NULL!	#NULL!	#NULL!	#NULL!	#NULL!	1	983	#NULL!	#NULL!	#NULL!	#NULL!	#NULL!	#NULL!	#NULL!	4500
32	36.3	25	0		64	39	6	1	0	#NULL!	#NULL!	0	0	0	0	3	0	0	#NULL!	#NULL!	2027198	0	0	0	#NULL!	1	0	0	#NULL!	#NULL!	3021	30+	#NULL!	#NULL!	#NULL!	#NULL!	#NULL!	#NULL!	#NULL!	3	#NULL!	#NULL!	20	#NULL!	#NULL!	#NULL!	#NULL!	#NULL!	#NULL!
33	25.62	#NULL!	0		80	67	4	1	0	#NULL!	#NULL!	0	0	0	0	3	0	0	#NULL!	#NULL!	2027059	0	0	0	#NULL!	0	2	1	#NULL!	#NULL!	3008	25- 29.9	#NULL!	#NULL!	3.33	#NULL!	#NULL!	#NULL!	#NULL!	#NULL!	#NULL!	#NULL!	#NULL!	#NULL!	#NULL!	#NULL!	#NULL!	#NULL!	#NULL!
36	29.76	#NULL!	0		52.7	33	90	1	0	#NULL!	#NULL!	0	0	0	0	3	0	0	#NULL!	#NULL!	2026900	0	0	0	#NULL!	1	0	0	#NULL!	#NULL!	2987	25- 29.9	#NULL!	#NULL!	#NULL!	#NULL!	#NULL!	#NULL!	#NULL!	5	#NULL!	#NULL!	#NULL!	#NULL!	#NULL!	#NULL!	#NULL!	#NULL!	#NULL!
39	20.23	#NULL!	0		26	50	6	1	0	#NULL!	#NULL!	0	0	0	0	3	0	0	#NULL!	#NULL!	2026847	0	0	0	#NULL!	0	0	0	#NULL!	#NULL!	2984	18.5-24.9	#NULL!	#NULL!	#NULL!	#NULL!	#NULL!	#NULL!	#NULL!	4	#NULL!	#NULL!	#NULL!	#NULL!	#NULL!	#NULL!	#NULL!	#NULL!	#NULL!
32	21.63	#NULL!	0		60	63	4	1	0	#NULL!	#NULL!	0	0	0	0	3	0	0	#NULL!	#NULL!	2026839	0	0	0	#NULL!	0	0	0	#NULL!	#NULL!	2981	18.5-24.9	#NULL!	#NULL!	#NULL!	#NULL!	#NULL!	#NULL!	#NULL!	5	#NULL!	#NULL!	#NULL!	#NULL!	#NULL!	#NULL!	#NULL!	#NULL!	#NULL!
39	25.54	25	0		38.4	37	22	1	0	#NULL!	#NULL!	0	0	0	0	3	0	0	#NULL!	2.64	2026567	0	0	0	#NULL!	0	0	0	#NULL!	#NULL!	2947	25- 29.9	1.78	11.35	1.62	4.29	#NULL!	#NULL!	#NULL!	3	100	#NULL!	#NULL!	#NULL!	#NULL!	#NULL!	#NULL!	101	#NULL!
41	24.78	15	0		67	38	5	1	0	1.66667	#NULL!	0	0	0	0	3	0	0	#NULL!	3.3	2026082	0	0	0	#NULL!	0	0	0	122.65	2.71429	2940	18.5-24.9	5.4	4.1	1.55	2.57	14.6	134.6	#NULL!	3	1000	#NULL!	#NULL!	#NULL!	#NULL!	#NULL!	#NULL!	103	#NULL!
45	23.37	20	0		45.1	62	27	1	0	0.964286	16.26	0	0	0	0	3	0	0	#NULL!	3.7	2025980	0	0	0	0	0	0	0	80	2.5	2933	18.5-24.9	5.9	6.8	1.78	5.16	50.6	178.8	6.03	3	1000	1	#NULL!	#NULL!	#NULL!	#NULL!	#NULL!	96.5	#NULL!
50	28.6	25	0		32	44	6	1	0	#NULL!	#NULL!	0	0	0	0	3	0	0	#NULL!	#NULL!	2025786	0	0	0	#NULL!	0	1	1	#NULL!	#NULL!	2919	25- 29.9	#NULL!	#NULL!	#NULL!	#NULL!	#NULL!	#NULL!	#NULL!	6	#NULL!	#NULL!	#NULL!	#NULL!	#NULL!	#NULL!	#NULL!	113	4500
41	24.78	15	0		67	38	5	1	0	#NULL!	#NULL!	0	0	0	0	3	0	0	#NULL!	3.3	2025441	0	0	0	#NULL!	0	0	0	#NULL!	#NULL!	2910	18.5-24.9	5.4	4.1	1.55	2.7	14.6	#NULL!	#NULL!	3	1000	#NULL!	#NULL!	#NULL!	#NULL!	#NULL!	#NULL!	103	#NULL!
43	25.13	20	0		16	47	11	1	0	0.905923	#NULL!	0	0	0	0	3	0	0	#NULL!	3.07	2025028	0	0	0	#NULL!	0	0	0	78.0488	2.09091	2871	25- 29.9	2.48	164	0.92	2.8	22	#NULL!	8.59	3	#NULL!	0.06	#NULL!	#NULL!	#NULL!	#NULL!	#NULL!	94	3500
51	21.15	#NULL!	0		86	50	6	1	0	#NULL!	#NULL!	0	0	0	0	3	0	0	#NULL!	#NULL!	2024790	0	0	0	#NULL!	0	2	1	#NULL!	#NULL!	2859	18.5-24.9	#NULL!	#NULL!	#NULL!	#NULL!	#NULL!	#NULL!	#NULL!	2	#NULL!	#NULL!	#NULL!	#NULL!	#NULL!	#NULL!	#NULL!	79	#NULL!
45	23.94	20	0		30	42	8	1	0	#NULL!	#NULL!	0	0	0	0	3	0	0	#NULL!	3.1	2024295	0	0	0	#NULL!	1	0	0	#NULL!	#NULL!	2836	18.5-24.9	1.6	197.16	0.82	4.93	42	301.9	3.42	3	2	0.3	4	26	#NULL!	#NULL!	#NULL!	97	3070
37	23.67	23	0		27	40	52	1	0	3.35606	38.15	0	0	0	0	3	0	0	#NULL!	10.1	2024283	0	0	0	1	1	0	0	130.303	1.86486	2826	18.5-24.9	3.7	14.2	#NULL!	4.16	#NULL!	#NULL!	#NULL!	3	#NULL!	#NULL!	30	24	#NULL!	#NULL!	#NULL!	88	4500
24	22.99	#NULL!	0		30	40	5	1	0	#NULL!	#NULL!	0	0	0	0	3	0	0	#NULL!	4.4	2023688	0	0	0	#NULL!	0	0	0	#NULL!	#NULL!	2807	18.5-24.9	7.8	6.4	1.72	6.34	28.4	118	10.02	4	#NULL!	#NULL!	#NULL!	#NULL!	#NULL!	#NULL!	#NULL!	86	#NULL!
36	22.53	12	0		25	58	44	1	0	2.10526	#NULL!	0	0	0	0	3	0	0	#NULL!	8.3	2023511	0	0	0	#NULL!	0	0	0	130	4	2794	18.5-24.9	3.2	6.8	1.12	3.3	48.4	68.1	4	2	1000000	0.8	#NULL!	#NULL!	#NULL!	#NULL!	#NULL!	88	3200
25	22.91	18	0		30	51	5	1	0	#NULL!	#NULL!	0	0	0	0	3	0	0	#NULL!	#NULL!	2023510	0	0	0	#NULL!	0	0	0	#NULL!	#NULL!	2793	18.5-24.9	#NULL!	#NULL!	#NULL!	#NULL!	#NULL!	#NULL!	#NULL!	4	1	#NULL!	#NULL!	#NULL!	#NULL!	#NULL!	#NULL!	#NULL!	#NULL!
33	25.56	20	0		77	55	13	1	0	2.25	#NULL!	0	0	0	0	3	0	0	#NULL!	1.9	2023497	0	0	0	#NULL!	0	0	0	169.375	2.5	2781	25- 29.9	1.3	5.7	3.74	4	57	104.3	5.69	4	#NULL!	0.7	#NULL!	#NULL!	#NULL!	#NULL!	#NULL!	88	#NULL!
44	20.53	15	0		27	40	4	1	0	1.75	#NULL!	0	0	0	0	3	0	0	#NULL!	6.7	2023481	0	0	0	#NULL!	0	0	0	92	5	2766	18.5-24.9	5.2	13.5	3.63	8.24	85	131.7	6.19	4	#NULL!	1.4	#NULL!	#NULL!	#NULL!	#NULL!	#NULL!	85	3850
42	#NULL!	#NULL!	0		76	39	16	1	0	#NULL!	#NULL!	0	0	0	0	3	0	0	#NULL!	#NULL!	2022816	0	0	0	#NULL!	0	0	0	#NULL!	#NULL!	2732		#NULL!	#NULL!	#NULL!	#NULL!	#NULL!	#NULL!	#NULL!	2	#NULL!	#NULL!	#NULL!	#NULL!	#NULL!	#NULL!	#NULL!	#NULL!	#NULL!
38	24.28	25	0		25	50	60	1	0	1.02083	#NULL!	0	0	0	0	3	0	0	#NULL!	3.4	2022781	0	0	0	#NULL!	0	0	0	81.25	1.2	2712	18.5-24.9	3.6	11.1	2.4	5.29	20	160.5	6.36	3	#NULL!	0.3	#NULL!	#NULL!	#NULL!	#NULL!	#NULL!	89	3300
30	25.93	25	0		80	76	5	1	0	#NULL!	#NULL!	0	0	0	0	3	0	0	#NULL!	#NULL!	2022091	0	0	0	#NULL!	1	0	0	#NULL!	#NULL!	2703	25- 29.9	#NULL!	#NULL!	#NULL!	#NULL!	#NULL!	#NULL!	#NULL!	2	#NULL!	#NULL!	#NULL!	#NULL!	#NULL!	#NULL!	#NULL!	85	#NULL!
21	22.13	20	0		82	32	4	1	0	#NULL!	#NULL!	0	0	0	0	3	0	0	#NULL!	#NULL!	2021558	0	0	0	#NULL!	1	0	0	#NULL!	#NULL!	2671	18.5-24.9	#NULL!	#NULL!	#NULL!	#NULL!	#NULL!	#NULL!	#NULL!	1	#NULL!	#NULL!	10	4	#NULL!	#NULL!	#NULL!	80	#NULL!
30	21.77	12	0		32	45	12	1	0	#NULL!	#NULL!	0	0	0	0	3	0	0	#NULL!	#NULL!	2021532	0	0	0	#NULL!	0	0	0	#NULL!	#NULL!	2658	18.5-24.9	#NULL!	#NULL!	#NULL!	#NULL!	#NULL!	#NULL!	#NULL!	3	#NULL!	#NULL!	#NULL!	#NULL!	#NULL!	#NULL!	#NULL!	92	#NULL!
29	21.6	10	0		21	36	6	1	0	#NULL!	#NULL!	0	0	0	0	3	0	0	#NULL!	6.8	2021529	0	0	0	#NULL!	0	0	0	#NULL!	#NULL!	2655	18.5-24.9	6.5	19	1.54	4.33	25	#NULL!	#NULL!	6	100	#NULL!	#NULL!	#NULL!	#NULL!	#NULL!	#NULL!	91	#NULL!
37	24.44	#NULL!	0		50	44	18	1	0	#NULL!	#NULL!	0	0	0	0	3	0	0	#NULL!	#NULL!	2021519	0	0	0	#NULL!	0	0	0	#NULL!	#NULL!	2648	18.5-24.9	#NULL!	#NULL!	#NULL!	#NULL!	#NULL!	#NULL!	#NULL!	2	1	#NULL!	#NULL!	#NULL!	#NULL!	#NULL!	#NULL!	#NULL!	#NULL!
56	26.59	25	0		30	35	10	1	0	2.27523	22.49	0	0	0	0	3	0	0	#NULL!	2.7	2021485	0	0	0	0	0	0	0	184.404	3.4	2641	25- 29.9	3.9	5.8	0.92	4.2	41	244.7	5.46	3	#NULL!	1	#NULL!	#NULL!	#NULL!	#NULL!	#NULL!	102	3750
36	23.89	12	0		18.9	72	16	1	0	2.57558	31.33	0	0	0	0	3	0	0	#NULL!	11.1	2021456	0	0	0	1	1	0	0	109.302	4.66667	2633	18.5-24.9	4.7	8.7	3.29	6.26	50	113.5	11.8	3	1	0	#NULL!	#NULL!	#NULL!	#NULL!	#NULL!	95	#NULL!
30	22.09	#NULL!	0		99.2	51	13	1	0	#NULL!	#NULL!	0	0	0	0	3	0	0	#NULL!	6.8	2021454	0	0	0	#NULL!	0	0	0	#NULL!	#NULL!	2631	18.5-24.9	8.2	#NULL!	#NULL!	#NULL!	#NULL!	#NULL!	#NULL!	2	1420	#NULL!	#NULL!	#NULL!	#NULL!	#NULL!	#NULL!	95	#NULL!
41	23.84	18	0		52	42	5	1	0	1.73913	39.31	0	0	0	0	3	0	0	#NULL!	8.7	2021432	0	0	0	1	0	0	0	117.391	5	2614	18.5-24.9	4.7	7.5	1.29	5.17	#NULL!	#NULL!	#NULL!	3	#NULL!	0.7	#NULL!	#NULL!	#NULL!	#NULL!	#NULL!	87	#NULL!
31	26.83	15	0		16	46	8	1	0	#NULL!	#NULL!	0	0	0	0	3	0	0	#NULL!	#NULL!	2021366	0	0	0	#NULL!	0	0	0	#NULL!	#NULL!	2580	25- 29.9	#NULL!	#NULL!	#NULL!	#NULL!	#NULL!	#NULL!	#NULL!	4	#NULL!	#NULL!	#NULL!	#NULL!	#NULL!	#NULL!	#NULL!	108	#NULL!
31	36.42	20	0		90	55	10	1	0	#NULL!	#NULL!	0	0	0	0	3	0	0	#NULL!	#NULL!	2020298	0	0	0	#NULL!	1	0	0	#NULL!	#NULL!	2506	30+	#NULL!	#NULL!	#NULL!	#NULL!	#NULL!	#NULL!	#NULL!	7	#NULL!	#NULL!	10	18	#NULL!	0	0	119	#NULL!
34	#NULL!	#NULL!	0		19.9	39	21	1	0	#NULL!	#NULL!	0	0	0	0	3	0	0	#NULL!	2.2	2020154	0	0	0	#NULL!	0	0	0	#NULL!	#NULL!	2491		2.8	14.1	3.91	7.78	24	#NULL!	#NULL!	3	149	#NULL!	#NULL!	#NULL!	#NULL!	#NULL!	#NULL!	#NULL!	#NULL!
39	31.56	18	0		27.4	44	5	1	0	#NULL!	#NULL!	0	0	0	0	3	0	0	#NULL!	#NULL!	2020093	0	0	0	#NULL!	1	0	0	#NULL!	#NULL!	2478	30+	#NULL!	#NULL!	#NULL!	#NULL!	#NULL!	#NULL!	#NULL!	5	#NULL!	#NULL!	30	25	#NULL!	#NULL!	#NULL!	#NULL!	3000
34	24.28	20	0		30	51	4	1	0	#NULL!	#NULL!	0	0	0	0	3	0	0	#NULL!	#NULL!	2019714	0	0	0	#NULL!	0	0	0	#NULL!	#NULL!	2458	18.5-24.9	#NULL!	#NULL!	#NULL!	#NULL!	#NULL!	#NULL!	#NULL!	4	#NULL!	#NULL!	#NULL!	#NULL!	#NULL!	#NULL!	#NULL!	92	#NULL!
38	21.68	20	0		120	42	4	1	0	#NULL!	#NULL!	0	0	0	0	3	0	0	#NULL!	#NULL!	2019712	0	0	0	#NULL!	0	0	0	#NULL!	#NULL!	2457	18.5-24.9	#NULL!	#NULL!	#NULL!	#NULL!	#NULL!	#NULL!	#NULL!	3	388	#NULL!	#NULL!	#NULL!	#NULL!	#NULL!	#NULL!	90	4800
48	27.7	20	0		47	43	6	1	0	#NULL!	#NULL!	0	0	0	0	3	0	0	#NULL!	#NULL!	2019703	0	0	0	#NULL!	0	1	1	#NULL!	#NULL!	2450	25- 29.9	#NULL!	#NULL!	#NULL!	#NULL!	#NULL!	#NULL!	#NULL!	6	100	#NULL!	#NULL!	#NULL!	#NULL!	#NULL!	#NULL!	114	3800
44	20.57	15	0		82	48	5	1	0	#NULL!	#NULL!	0	0	0	0	3	0	0	#NULL!	#NULL!	2019696	0	0	0	#NULL!	0	0	0	#NULL!	#NULL!	2445	18.5-24.9	#NULL!	#NULL!	4.63	#NULL!	#NULL!	#NULL!	#NULL!	3	#NULL!	#NULL!	#NULL!	#NULL!	#NULL!	#NULL!	#NULL!	85	4000
43	22.16	20	0		26	71	4	1	0	3.81818	#NULL!	0	0	0	0	3	0	0	#NULL!	6	2019668	0	0	0	#NULL!	0	0	0	150	4	2430	18.5-24.9	8.7	9	1.62	4.79	45	#NULL!	10.58	6	#NULL!	#NULL!	#NULL!	#NULL!	#NULL!	0	#NULL!	88	1700
38	24.8	10	0		49	42	27	1	0	1.78947	#NULL!	0	0	0	0	3	0	0	#NULL!	0.8	2019125	0	0	0	#NULL!	0	0	0	94.2105	4	2397	18.5-24.9	6.8	#NULL!	1.34	3.93	30	122	5.5	4	1000	#NULL!	#NULL!	#NULL!	#NULL!	#NULL!	#NULL!	89	2700
35	27.77	14	0		48	55	4	1	0	#NULL!	#NULL!	0	0	0	0	3	0	0	#NULL!	#NULL!	2019110	0	0	0	#NULL!	0	0	0	#NULL!	#NULL!	2388	25- 29.9	#NULL!	#NULL!	#NULL!	#NULL!	#NULL!	#NULL!	#NULL!	3	#NULL!	#NULL!	#NULL!	#NULL!	#NULL!	#NULL!	#NULL!	102	3750
37	25.86	8	0		30	40	12	1	0	#NULL!	36.58	0	0	0	0	3	0	0	#NULL!	4.92	2019106	0	0	0	1	0	0	0	#NULL!	#NULL!	2385	25- 29.9	4.09	13.22	1.78	6.42	39.7	#NULL!	6.91	2	900	#NULL!	#NULL!	#NULL!	#NULL!	0	#NULL!	94	3200
31	17.82	16	0		67	47	32	1	0	#NULL!	#NULL!	0	0	0	0	3	0	0	#NULL!	#NULL!	2019097	0	0	0	#NULL!	0	0	0	#NULL!	#NULL!	2381	<18.5	#NULL!	#NULL!	#NULL!	#NULL!	#NULL!	#NULL!	#NULL!	3	1000	#NULL!	#NULL!	#NULL!	#NULL!	#NULL!	#NULL!	75	3150
40	27.08	15	0		30.6	68	9	1	0	#NULL!	38.33	0	0	0	0	3	0	0	#NULL!	5.95	2019083	0	0	0	1	0	0	0	#NULL!	#NULL!	2375	25- 29.9	3.14	8.73	2.89	6.04	40.6	113.9	#NULL!	2	#NULL!	#NULL!	#NULL!	#NULL!	#NULL!	0	#NULL!	99	#NULL!
0	31.09	25	0		43.75	75	13	1	0	2.71429	#NULL!	0	0	0	0	3	0	0	#NULL!	#NULL!	2019042	0	0	0	#NULL!	1	0	0	96.6667	5	2362	30+	#NULL!	#NULL!	#NULL!	#NULL!	#NULL!	#NULL!	#NULL!	3	1000	#NULL!	30	17	#NULL!	#NULL!	#NULL!	119	#NULL!
35	27.4	25	0		20	53	18	1	0	1.11538	20	0	0	0	0	3	0	0	#NULL!	5.5	2018986	0	0	0	0	0	0	0	71.9231	5	2352	25- 29.9	4.8	9	4.07	4.37	33	231.5	12.04	5	0	#NULL!	#NULL!	#NULL!	#NULL!	#NULL!	#NULL!	108	4500
29	24.67	15	0		140	48	8	1	0	1.55556	23.83	0	0	0	0	3	0	0	#NULL!	3.89	2018893	0	0	0	0	0	0	0	141.667	4	2346	18.5-24.9	5.03	12.24	1.68	6.56	38	167.4	34.35	3	#NULL!	#NULL!	#NULL!	#NULL!	#NULL!	0	#NULL!	99	3800
34	27.1	20	0		81	53	36	1	0	#NULL!	#NULL!	0	0	0	0	3	0	0	#NULL!	#NULL!	2018825	0	0	0	#NULL!	1	0	0	#NULL!	#NULL!	2330	25- 29.9	#NULL!	#NULL!	#NULL!	#NULL!	#NULL!	#NULL!	#NULL!	3	1000	#NULL!	8	22	#NULL!	#NULL!	#NULL!	101	3000
33	28.71	88	0		77.2	55	38	1	0	0.791667	#NULL!	0	0	0	0	3	0	0	#NULL!	1.3	2018048	0	0	0	#NULL!	0	0	0	109.583	1.66667	2318	25- 29.9	2.1	10.5	2.56	2.87	28	254.3	4.07	2	10	#NULL!	#NULL!	#NULL!	#NULL!	#NULL!	#NULL!	99	#NULL!
40	24.81	20	0		25	57	94	1	0	#NULL!	72.18	0	0	0	0	3	0	0	#NULL!	1.9	2017807	0	0	0	1	1	0	0	#NULL!	#NULL!	2291	18.5-24.9	1.9	8	2.02	3.75	37.5	188.8	4.14	5	100	#NULL!	#NULL!	#NULL!	#NULL!	0	#NULL!	99	3200
43	25.88	15	0		80	45	4	1	0	#NULL!	64.62	0	0	0	0	3	0	0	#NULL!	4.25	2017608	0	0	0	1	1	0	0	#NULL!	#NULL!	2278	25- 29.9	2.97	7.45	1.27	6.9	#NULL!	90.68	#NULL!	4	400	#NULL!	#NULL!	#NULL!	#NULL!	0	#NULL!	92	4050
40	27.17	11	0		45	42	12	1	0	0.676471	0.5	0	0	0	0	3	0	0	#NULL!	2	2017606	0	0	0	0	1	0	0	66.4706	2.33333	2276	25- 29.9	1.4	16.3	2.22	3.66	49	210.3	6.45	4	100	#NULL!	3	14	#NULL!	#NULL!	#NULL!	95	3100
40	24.11	12	0		62	40	10	1	0	#NULL!	#NULL!	0	0	0	0	3	0	0	#NULL!	4.89	2017597	0	0	0	#NULL!	1	0	0	#NULL!	#NULL!	2267	18.5-24.9	3.4	5.6	#NULL!	5.42	#NULL!	#NULL!	#NULL!	2	10	#NULL!	10	10	#NULL!	#NULL!	#NULL!	78	2900
39	24.16	25	0		455.3	50	4	1	0	#NULL!	#NULL!	0	0	0	0	3	0	0	#NULL!	2.1	2017350	0	0	0	#NULL!	1	0	0	#NULL!	#NULL!	2251	18.5-24.9	2.3	7.6	1.89	5.11	36	299.4	9.13	1	11296	#NULL!	20	7	#NULL!	0	#NULL!	87	#NULL!
37	24.06	8	0		62	46	5	1	0	1.11538	#NULL!	0	0	0	0	3	0	0	#NULL!	#NULL!	2017334	0	0	0	#NULL!	1	0	0	62.3077	6	2242	18.5-24.9	#NULL!	#NULL!	#NULL!	#NULL!	#NULL!	#NULL!	#NULL!	4	0	#NULL!	10	20	#NULL!	#NULL!	#NULL!	87	#NULL!
40	24.9	18	0		17	53	4	1	0	#NULL!	#NULL!	0	0	0	0	3	0	0	#NULL!	#NULL!	2017157	0	0	0	#NULL!	1	0	0	#NULL!	#NULL!	2237	18.5-24.9	#NULL!	#NULL!	#NULL!	#NULL!	#NULL!	#NULL!	#NULL!	6	1020	#NULL!	10	20	#NULL!	#NULL!	#NULL!	93	#NULL!
40	28.99	18	0		16	59	21	1	0	#NULL!	#NULL!	0	0	0	0	3	0	0	#NULL!	#NULL!	2017155	0	0	0	#NULL!	0	0	0	#NULL!	#NULL!	2236	25- 29.9	#NULL!	#NULL!	#NULL!	#NULL!	#NULL!	#NULL!	#NULL!	3	1620	#NULL!	#NULL!	#NULL!	#NULL!	#NULL!	#NULL!	107	#NULL!
36	24.73	20	0		100	48	22	1	0	#NULL!	#NULL!	0	0	0	0	3	0	0	#NULL!	#NULL!	2017004	0	0	0	#NULL!	1	0	0	#NULL!	#NULL!	2230	18.5-24.9	#NULL!	#NULL!	#NULL!	#NULL!	#NULL!	#NULL!	#NULL!	2	100	#NULL!	#NULL!	#NULL!	#NULL!	#NULL!	#NULL!	86	2800
34	25	25	0		20	41	8	1	0	#NULL!	#NULL!	0	0	0	0	3	0	0	#NULL!	#NULL!	2016704	0	0	0	#NULL!	0	0	0	#NULL!	#NULL!	2206	25- 29.9	#NULL!	#NULL!	#NULL!	#NULL!	#NULL!	#NULL!	#NULL!	3	0	#NULL!	#NULL!	#NULL!	#NULL!	#NULL!	#NULL!	97	#NULL!
38	23.84	15	0		180	65	59	1	0	#NULL!	#NULL!	0	0	0	0	3	0	0	#NULL!	2.7	2016643	0	0	0	#NULL!	1	0	0	#NULL!	#NULL!	2185	18.5-24.9	3.52	#NULL!	0.83	3.59	#NULL!	136.11	4.5	3	#NULL!	#NULL!	7	#NULL!	#NULL!	#NULL!	#NULL!	82	#NULL!
32	22.45	15	0		46	33	5	1	0	#NULL!	#NULL!	0	0	0	0	3	0	0	#NULL!	2.1	2016637	0	0	0	#NULL!	0	2	1	#NULL!	#NULL!	2180	18.5-24.9	4.3	8.2	#NULL!	3.84	#NULL!	#NULL!	#NULL!	7	10	#NULL!	#NULL!	#NULL!	#NULL!	#NULL!	#NULL!	88	3800
38	29.39	15	0		48	35	6	1	0	#NULL!	#NULL!	0	0	0	0	3	0	0	#NULL!	#NULL!	2016631	0	0	0	#NULL!	1	0	0	#NULL!	#NULL!	2177	25- 29.9	#NULL!	#NULL!	#NULL!	#NULL!	#NULL!	#NULL!	#NULL!	4	400	#NULL!	20	20	#NULL!	0	#NULL!	99	3200
41	23.03	15	0		20	55	4	1	0	3.83333	#NULL!	0	0	0	0	3	0	0	#NULL!	3.3	2016229	0	0	0	#NULL!	1	1	1	169.444	1.75	2151	18.5-24.9	4.7	8.5	1.56	4.28	39	247	8.24	2	1116	#NULL!	#NULL!	#NULL!	#NULL!	#NULL!	#NULL!	82	3400
35	19.75	20	0		74	37	7	1	0	1.10526	7.75	0	0	0	0	3	0	0	#NULL!	2.2	2016216	0	0	0	0	0	0	0	109.474	1.5	2142	18.5-24.9	2.4	3.5	1.67	4.01	40	290.7	6.62	3	0	#NULL!	#NULL!	#NULL!	#NULL!	0	#NULL!	106	2900
43	22.86	14	0		17	34	14	1	0	#NULL!	#NULL!	0	0	0	0	3	0	0	#NULL!	5.8	2016162	0	0	0	#NULL!	0	0	0	#NULL!	#NULL!	2129	18.5-24.9	3.4	135	#NULL!	5.8	29.9	151.3	6.5	6	54	#NULL!	#NULL!	#NULL!	#NULL!	0	#NULL!	92	3050
35	28.09	20	0		16	32	36	1	0	#NULL!	#NULL!	0	0	0	0	3	0	0	#NULL!	#NULL!	2015616	0	0	0	#NULL!	1	0	0	#NULL!	#NULL!	2122	25- 29.9	#NULL!	#NULL!	#NULL!	#NULL!	#NULL!	#NULL!	#NULL!	1	200	#NULL!	2	1	#NULL!	#NULL!	#NULL!	101	3370
43	22.65	25	0		33.84	47	11	1	0	0.964286	#NULL!	0	0	0	0	3	0	0	#NULL!	2.5	2015543	0	0	0	#NULL!	0	0	0	80	2.5	2099	18.5-24.9	4.3	12.1	1.67	4.81	29	240.5	5.64	7	100	#NULL!	#NULL!	#NULL!	#NULL!	#NULL!	#NULL!	101	#NULL!
53	23.78	25	0		300	55	85	1	0	1.52941	#NULL!	0	0	0	0	3	0	0	#NULL!	3.02	2015539	0	0	0	#NULL!	0	0	0	142.941	4	2097	18.5-24.9	2.23	18.51	1.79	3.17	47	185.1	7.27	1	0	#NULL!	#NULL!	#NULL!	#NULL!	0	#NULL!	84	4500
39	25.47	15	0		26	32	80	1	0	1.86957	#NULL!	0	0	0	0	3	0	0	#NULL!	2.5	2015156	0	0	0	#NULL!	0	0	0	114.348	5	2076	25- 29.9	1.4	8.8	1.67	2.57	22	140.7	1.15	3	200	#NULL!	#NULL!	#NULL!	20	0	#NULL!	97	3600
40	18.34	12	0		60	67	4	1	0	#NULL!	#NULL!	0	0	0	0	3	0	0	#NULL!	#NULL!	2015153	0	0	0	#NULL!	0	0	0	#NULL!	#NULL!	2074	<18.5	#NULL!	#NULL!	#NULL!	#NULL!	#NULL!	#NULL!	#NULL!	3	#NULL!	#NULL!	#NULL!	#NULL!	#NULL!	#NULL!	#NULL!	81	#NULL!
42	24.3	25	0		62	41	61	1	0	#NULL!	#NULL!	0	0	0	0	3	0	0	#NULL!	#NULL!	2015137	0	0	0	#NULL!	0	0	0	#NULL!	#NULL!	2072	18.5-24.9	#NULL!	#NULL!	#NULL!	#NULL!	#NULL!	#NULL!	#NULL!	5	#NULL!	#NULL!	#NULL!	#NULL!	#NULL!	#NULL!	#NULL!	91	#NULL!
40	25.93	12	0		58	55	22	1	0	#NULL!	#NULL!	0	0	0	0	3	0	0	#NULL!	#NULL!	2015126	0	0	0	#NULL!	0	0	0	#NULL!	#NULL!	2061	25- 29.9	#NULL!	#NULL!	#NULL!	#NULL!	#NULL!	#NULL!	#NULL!	2	#NULL!	#NULL!	#NULL!	#NULL!	#NULL!	#NULL!	#NULL!	103	3500
32	26.56	25	0		197.6	50	4	1	0	#NULL!	#NULL!	0	0	0	0	3	0	0	#NULL!	#NULL!	2014981	0	0	0	#NULL!	1	0	0	#NULL!	#NULL!	2051	25- 29.9	#NULL!	#NULL!	#NULL!	#NULL!	#NULL!	#NULL!	#NULL!	2	1457	#NULL!	20	#NULL!	#NULL!	#NULL!	#NULL!	99	3300
36	23.81	15	0		45	40	57	1	0	1.31579	6.44	0	0	0	0	3	0	0	#NULL!	#NULL!	2014977	0	0	0	0	1	0	0	118.421	#NULL!	2047	18.5-24.9	#NULL!	#NULL!	#NULL!	2.38	#NULL!	#NULL!	#NULL!	6	0	#NULL!	#NULL!	#NULL!	#NULL!	#NULL!	#NULL!	85	3600
36	25.15	20	0		37.1	45	4	1	0	#NULL!	#NULL!	0	0	0	0	3	0	0	#NULL!	4	2014973	0	0	0	#NULL!	0	0	0	#NULL!	#NULL!	2043	25- 29.9	2.9	6.4	#NULL!	7.49	#NULL!	#NULL!	#NULL!	5	93	#NULL!	#NULL!	#NULL!	#NULL!	#NULL!	#NULL!	90	4200
37	26.54	15	0		29.65	76	61	1	0	3.88235	#NULL!	0	0	0	0	3	0	0	#NULL!	4.9	2014968	0	0	0	#NULL!	1	1	1	194.706	1.2	2038	25- 29.9	4.9	8.3	0.14	4.74	26	149.1	1.17	3	1000	#NULL!	#NULL!	#NULL!	#NULL!	#NULL!	#NULL!	98	#NULL!
31	24.3	18	0		23.7	58	4	1	0	1.52	#NULL!	0	0	0	0	3	0	0	#NULL!	#NULL!	2014964	0	0	0	#NULL!	0	0	0	108.4	5	2034	18.5-24.9	#NULL!	#NULL!	#NULL!	#NULL!	#NULL!	#NULL!	#NULL!	5	248	#NULL!	#NULL!	#NULL!	#NULL!	#NULL!	#NULL!	94	3100
34	24.22	20	0		133.92	70	90	1	0	1.28	16.72	0	0	0	0	3	0	0	#NULL!	6.6	2014941	0	0	0	0	0	0	0	76	3	2016	18.5-24.9	4.1	6	2.17	4.81	42	142.9	6.63	3	1677	#NULL!	#NULL!	#NULL!	#NULL!	#NULL!	#NULL!	87	#NULL!
47	22.34	#NULL!	0		29.9	53	4	1	0	2.26667	4.63	0	0	0	0	3	0	0	#NULL!	5.4	2014916	0	0	0	0	0	0	0	163.333	7	2013	18.5-24.9	5	10.8	0.98	7.27	#NULL!	#NULL!	#NULL!	4	539	#NULL!	#NULL!	#NULL!	#NULL!	#NULL!	#NULL!	#NULL!	#NULL!
38	23.24	20	0		122	45	6	1	0	0.95	5.47	0	0	0	0	3	0	0	#NULL!	3.7	2014911	0	0	0	0	0	0	0	129.5	4	2008	18.5-24.9	4.2	9.5	2.06	6.13	45	132.9	#NULL!	5	1000	#NULL!	#NULL!	#NULL!	#NULL!	0	#NULL!	87	3600
38	26.4	12	0		58	60	68	1	0	#NULL!	#NULL!	0	0	0	0	3	0	0	#NULL!	#NULL!	2014910	0	0	0	#NULL!	1	0	0	#NULL!	#NULL!	2007	25- 29.9	#NULL!	#NULL!	#NULL!	#NULL!	#NULL!	#NULL!	#NULL!	2	#NULL!	#NULL!	#NULL!	#NULL!	#NULL!	#NULL!	#NULL!	#NULL!	5000
43	34.26	20	0		65	60	70	1	0	#NULL!	#NULL!	0	0	0	0	3	0	0	#NULL!	2.96	2014798	0	0	0	#NULL!	1	0	0	#NULL!	#NULL!	1971	30+	4.3	14.2	0.71	7.76	55.4	199.47	5.97	3	0	#NULL!	15	#NULL!	#NULL!	0	#NULL!	115	3500
43	25.59	20	0		68.4	44	15	1	0	#NULL!	#NULL!	0	0	0	0	3	0	0	#NULL!	4.2	2014776	0	0	0	#NULL!	0	0	0	#NULL!	#NULL!	1956	25- 29.9	2.2	5.7	0.72	4.37	23	129.89	3.03	4	4000	#NULL!	#NULL!	#NULL!	#NULL!	#NULL!	#NULL!	99	3500
28	25.85	25	0		140.1	40	22	1	0	#NULL!	#NULL!	0	0	0	0	3	0	0	#NULL!	8.2	2014703	0	0	0	#NULL!	0	0	0	#NULL!	#NULL!	1946	25- 29.9	6.7	11.8	#NULL!	3.98	42	169.6	3.61	4	43000	#NULL!	#NULL!	#NULL!	#NULL!	#NULL!	#NULL!	94	#NULL!
35	24.22	#NULL!	0		21.6	36	4	1	0	1.17241	#NULL!	0	0	0	0	3	0	0	#NULL!	6.3	2014516	0	0	0	#NULL!	0	0	0	73.7931	5	1918	18.5-24.9	3.5	10.1	1.82	2.36	18	99.2	2.99	4	255	#NULL!	#NULL!	#NULL!	#NULL!	0	#NULL!	90	2400
36	25	14	0		45.9	35	6	1	0	#NULL!	#NULL!	0	0	0	0	3	0	0	#NULL!	10.8	2014313	0	0	0	#NULL!	0	0	0	#NULL!	#NULL!	1886	25- 29.9	6.8	3.5	1.32	5.02	14.7	358.8	4.37	4	600	#NULL!	#NULL!	#NULL!	#NULL!	0	#NULL!	91	3400
31	22.49	10	0		16.7	51	4	1	0	1.625	#NULL!	0	0	0	0	3	0	0	#NULL!	9.4	2014025	0	0	0	#NULL!	0	0	0	135.625	#NULL!	1855	18.5-24.9	3.9	5.6	2.29	4.43	37	48.6	5.92	8	39	#NULL!	#NULL!	#NULL!	#NULL!	0	0	82	#NULL!
35	26.06	15	0		30	50	4	1	0	#NULL!	#NULL!	0	0	0	0	3	0	0	#NULL!	4.75	2014023	0	0	0	#NULL!	1	0	0	#NULL!	#NULL!	1854	25- 29.9	2.5	10.3	#NULL!	4.81	#NULL!	#NULL!	#NULL!	1	#NULL!	#NULL!	1	21	#NULL!	0	0	92	3420
29	22.88	20	0		32.4	35	22	1	0	#NULL!	#NULL!	0	0	0	0	3	0	0	#NULL!	4.7	2013869	0	0	0	#NULL!	1	0	0	#NULL!	#NULL!	1846	18.5-24.9	5.6	22	#NULL!	5.96	#NULL!	#NULL!	#NULL!	4	537	#NULL!	#NULL!	#NULL!	#NULL!	#NULL!	#NULL!	#NULL!	3600
31	23.29	12	0		84	75	15	1	0	#NULL!	#NULL!	0	0	0	0	3	0	0	#NULL!	#NULL!	2011390	0	0	0	#NULL!	0	0	0	#NULL!	#NULL!	1823	18.5-24.9	#NULL!	#NULL!	#NULL!	#NULL!	#NULL!	#NULL!	#NULL!	3	10	#NULL!	#NULL!	#NULL!	#NULL!	#NULL!	#NULL!	88	3500
33	29.39	10	0		46	42	83	1	0	#NULL!	#NULL!	0	0	0	0	3	0	0	#NULL!	15.3	2011388	0	0	0	#NULL!	0	0	0	#NULL!	#NULL!	1822	25- 29.9	2.4	8.3	1.25	1.84	#NULL!	#NULL!	#NULL!	3	0	#NULL!	#NULL!	#NULL!	#NULL!	0	0	101	#NULL!
42	21.45	15	0		38.4	50	16	1	0	1.23333	4.63	0	0	0	0	3	0	0	#NULL!	2.3	2011367	0	0	0	0	0	0	0	76.6667	1.75	1808	18.5-24.9	2.8	6.1	1.59	4.69	34	142	9.7	5	73	#NULL!	#NULL!	#NULL!	#NULL!	#NULL!	#NULL!	84	2900
32	26.56	25	0		197.6	50	4	1	0	#NULL!	#NULL!	0	0	0	0	3	0	0	#NULL!	#NULL!	2011366	0	0	0	#NULL!	1	0	0	#NULL!	#NULL!	1807	25- 29.9	#NULL!	#NULL!	#NULL!	#NULL!	#NULL!	#NULL!	#NULL!	2	1457	#NULL!	20	#NULL!	#NULL!	#NULL!	#NULL!	99	#NULL!
26	19.88	#NULL!	0		139.4	60	8	1	0	#NULL!	#NULL!	0	0	0	0	3	0	0	#NULL!	#NULL!	2011343	0	0	0	#NULL!	0	0	0	#NULL!	#NULL!	1791	18.5-24.9	#NULL!	#NULL!	#NULL!	#NULL!	#NULL!	#NULL!	#NULL!	4	247	#NULL!	#NULL!	#NULL!	#NULL!	#NULL!	#NULL!	#NULL!	#NULL!
41	23.84	12	0		28	51	12	1	0	#NULL!	#NULL!	0	0	0	0	3	0	0	#NULL!	#NULL!	2011288	0	0	0	#NULL!	1	0	0	#NULL!	#NULL!	1747	18.5-24.9	#NULL!	#NULL!	#NULL!	#NULL!	#NULL!	#NULL!	#NULL!	3	3700	#NULL!	10	#NULL!	#NULL!	#NULL!	#NULL!	#NULL!	#NULL!
35	25.47	25	0		103.9	50	12	1	0	1.5	#NULL!	0	0	0	0	3	0	0	#NULL!	6.6	2011274	0	0	0	#NULL!	1	0	0	117.5	1.33333	1738	25- 29.9	5.1	9.3	#NULL!	4.62	39	#NULL!	#NULL!	3	369	#NULL!	10	#NULL!	#NULL!	#NULL!	#NULL!	#NULL!	3450
32	#NULL!	#NULL!	0		86.8	60	35	1	0	1.57143	#NULL!	0	0	0	0	3	0	0	#NULL!	5.4	2011267	0	0	0	#NULL!	0	0	0	69.2857	1.25	1731		4.1	5.2	1.75	#NULL!	33	183.6	#NULL!	2	2219	#NULL!	#NULL!	#NULL!	#NULL!	#NULL!	#NULL!	#NULL!	#NULL!
34	21.6	25	0		44.6	60	20	1	0	#NULL!	#NULL!	0	0	0	0	3	0	0	#NULL!	#NULL!	2011248	0	0	0	#NULL!	0	0	0	#NULL!	#NULL!	1715	18.5-24.9	#NULL!	#NULL!	#NULL!	#NULL!	#NULL!	#NULL!	#NULL!	5	0	#NULL!	#NULL!	#NULL!	#NULL!	0	#NULL!	#NULL!	#NULL!
39	21.62	10	0		25.6	40	25	1	0	#NULL!	#NULL!	0	0	0	0	3	0	0	#NULL!	#NULL!	2011246	0	0	0	#NULL!	1	0	0	#NULL!	#NULL!	1714	18.5-24.9	#NULL!	#NULL!	#NULL!	#NULL!	#NULL!	#NULL!	#NULL!	7	#NULL!	#NULL!	2	#NULL!	#NULL!	#NULL!	#NULL!	#NULL!	#NULL!
30	26.51	19	0		53	58	40	1	0	#NULL!	#NULL!	0	0	0	0	3	0	0	#NULL!	#NULL!	2011227	0	0	0	#NULL!	0	0	0	#NULL!	#NULL!	1695	25- 29.9	#NULL!	#NULL!	#NULL!	#NULL!	#NULL!	#NULL!	#NULL!	3	#NULL!	#NULL!	#NULL!	#NULL!	#NULL!	#NULL!	#NULL!	#NULL!	5000
32	23.15	25	0		198.4	62	6	1	0	#NULL!	#NULL!	0	0	0	0	3	0	0	#NULL!	2.5	2011204	0	0	0	#NULL!	1	0	0	#NULL!	#NULL!	1682	18.5-24.9	2.7	8.7	1.3	3.59	31	136.5	14.8	5	749	#NULL!	1	#NULL!	#NULL!	0	#NULL!	#NULL!	3250
36	22.22	18	0		55	70	4	1	0	#NULL!	#NULL!	0	0	0	0	3	0	0	#NULL!	3.52	2011194	0	0	0	#NULL!	0	0	0	#NULL!	#NULL!	1672	18.5-24.9	2.97	8.64	2.65	4.2	23	114.7	#NULL!	3	#NULL!	#NULL!	#NULL!	#NULL!	#NULL!	0	0	#NULL!	#NULL!
43	26.84	25	0		39	36	4	1	0	#NULL!	#NULL!	0	0	0	0	3	0	0	#NULL!	2.2	2011190	0	0	0	#NULL!	0	0	0	#NULL!	#NULL!	1669	25- 29.9	1.9	5.3	0.08	3.73	29	237.2	#NULL!	3	0	#NULL!	#NULL!	#NULL!	#NULL!	#NULL!	#NULL!	#NULL!	#NULL!
56	22.65	15	0		63	53	12	1	0	#NULL!	#NULL!	0	0	0	0	3	0	0	#NULL!	#NULL!	2011180	0	0	0	#NULL!	0	0	0	#NULL!	#NULL!	1659	18.5-24.9	1.44	#NULL!	#NULL!	3.48	#NULL!	96	#NULL!	2	200	#NULL!	#NULL!	#NULL!	#NULL!	#NULL!	0	#NULL!	#NULL!
36	22.47	15	0		45	39	8	1	0	1.84615	4.63	0	0	0	0	3	0	0	#NULL!	7.1	2011179	0	0	0	0	0	0	0	82.6923	5	1658	18.5-24.9	2.9	6.4	1.89	6.58	47	16.9	4.3	3	100	#NULL!	#NULL!	#NULL!	#NULL!	#NULL!	#NULL!	#NULL!	#NULL!
46	30.8	#NULL!	0		48	55	29	1	0	#NULL!	#NULL!	0	0	0	0	3	0	0	#NULL!	3.3	2011169	0	0	0	#NULL!	0	0	0	#NULL!	#NULL!	1652	30+	0.94	5.63	#NULL!	4.01	#NULL!	#NULL!	#NULL!	2	#NULL!	#NULL!	#NULL!	#NULL!	#NULL!	#NULL!	#NULL!	#NULL!	#NULL!
40	28.05	18	0		80	60	22	1	0	#NULL!	#NULL!	0	0	0	0	3	0	0	#NULL!	3.95	2011167	0	0	0	#NULL!	0	0	0	#NULL!	#NULL!	1650	25- 29.9	1.58	#NULL!	1.33	3.37	#NULL!	#NULL!	#NULL!	2	630	#NULL!	#NULL!	#NULL!	#NULL!	#NULL!	#NULL!	#NULL!	3500
42	29.36	23	0		100	75	7	1	0	#NULL!	#NULL!	0	0	0	0	3	0	0	#NULL!	#NULL!	2011160	0	0	0	#NULL!	0	0	0	#NULL!	#NULL!	1648	25- 29.9	#NULL!	#NULL!	#NULL!	#NULL!	#NULL!	#NULL!	#NULL!	1	753	#NULL!	#NULL!	#NULL!	#NULL!	#NULL!	#NULL!	94	#NULL!
41	24.3	17	0		19	35	4	1	0	1.3	4.63	0	0	0	0	3	0	0	#NULL!	8.81	2011141	0	0	0	0	1	0	0	131.5	2.5	1641	18.5-24.9	5.4	9.62	1.27	8.08	#NULL!	#NULL!	#NULL!	6	#NULL!	#NULL!	3	#NULL!	#NULL!	0	#NULL!	#NULL!	#NULL!
32	23.45	#NULL!	0		109.9	52	22	1	0	#NULL!	#NULL!	0	0	0	0	3	0	0	#NULL!	5.4	2011112	0	0	0	#NULL!	0	0	0	#NULL!	#NULL!	1633	18.5-24.9	3.1	#NULL!	1.08	4.39	34	#NULL!	#NULL!	2	#NULL!	#NULL!	#NULL!	#NULL!	#NULL!	#NULL!	#NULL!	#NULL!	#NULL!
33	25.25	10	0		38	42	55	1	0	#NULL!	#NULL!	0	0	0	0	3	0	0	#NULL!	4.6	2011111	0	0	0	#NULL!	0	0	0	#NULL!	#NULL!	1632	25- 29.9	4.1	7.64	#NULL!	9.88	#NULL!	#NULL!	#NULL!	6	#NULL!	#NULL!	#NULL!	#NULL!	#NULL!	#NULL!	#NULL!	#NULL!	#NULL!
40	27.44	#NULL!	0		16.3	47	54	1	0	#NULL!	#NULL!	0	0	0	0	3	0	0	#NULL!	9.2	2011082	0	0	0	#NULL!	0	0	0	#NULL!	#NULL!	1611	25- 29.9	4.8	5.7	3.08	2.8	11	#NULL!	#NULL!	4	#NULL!	#NULL!	#NULL!	#NULL!	#NULL!	0	0	#NULL!	#NULL!
35	24.72	25	0		80	51	16	1	0	#NULL!	#NULL!	0	0	0	0	3	0	0	#NULL!	#NULL!	2011054	0	0	0	#NULL!	0	0	0	#NULL!	#NULL!	1601	18.5-24.9	#NULL!	8.16	1.69	3.45	19	290	9.1	2	1000	#NULL!	#NULL!	#NULL!	#NULL!	0	0	#NULL!	3200
40	25.71	18	0		107	37	31	1	0	#NULL!	#NULL!	0	0	0	0	3	0	0	#NULL!	3.34	2011033	0	0	0	#NULL!	0	0	0	#NULL!	#NULL!	1591	25- 29.9	5.17	8.19	1.38	3.93	31.7	202.5	4.2	3	100	#NULL!	#NULL!	#NULL!	#NULL!	0	0	#NULL!	#NULL!
30	23.57	#NULL!	0		35	49	14	1	0	#NULL!	#NULL!	0	0	0	0	3	0	0	#NULL!	2.04	2011030	0	0	0	#NULL!	0	0	0	#NULL!	#NULL!	1588	18.5-24.9	4	1.08	0.57	6.12	29	#NULL!	#NULL!	2	#NULL!	#NULL!	#NULL!	#NULL!	#NULL!	0	0	#NULL!	3300
34	22.86	25	0		35	41	55	1	0	#NULL!	#NULL!	0	0	0	0	3	0	0	#NULL!	#NULL!	2011024	0	0	0	#NULL!	0	0	0	#NULL!	#NULL!	1582	18.5-24.9	#NULL!	#NULL!	#NULL!	#NULL!	#NULL!	#NULL!	#NULL!	4	#NULL!	#NULL!	#NULL!	#NULL!	#NULL!	#NULL!	#NULL!	#NULL!	#NULL!
49	27.1	#NULL!	0		60	35	65	1	0	#NULL!	#NULL!	0	0	0	0	3	0	0	#NULL!	3.43	2011022	0	0	0	#NULL!	0	0	0	#NULL!	#NULL!	1580	25- 29.9	4.7	8.45	1.12	7.46	43.7	#NULL!	#NULL!	4	#NULL!	#NULL!	#NULL!	#NULL!	#NULL!	0	#NULL!	#NULL!	#NULL!
43	#NULL!	#NULL!	0		27	53	5	1	0	#NULL!	#NULL!	0	0	0	0	3	0	0	#NULL!	#NULL!	2011021	0	0	0	#NULL!	0	0	0	#NULL!	#NULL!	1579		#NULL!	#NULL!	#NULL!	#NULL!	#NULL!	#NULL!	#NULL!	5	#NULL!	#NULL!	#NULL!	#NULL!	#NULL!	#NULL!	#NULL!	#NULL!	#NULL!
36	24.38	20	0		66	36	40	1	0	2.46154	14.92	0	0	0	0	3	0	0	#NULL!	2.9	2011011	0	0	0	0	1	0	0	204.615	2	1574	18.5-24.9	4.1	9.6	0.65	5.02	20	#NULL!	#NULL!	5	#NULL!	#NULL!	10	#NULL!	#NULL!	0	0	#NULL!	3500
33	24.44	25	0		52	34	14	1	0	#NULL!	#NULL!	0	0	0	0	3	0	0	#NULL!	2.8	2011002	0	0	0	#NULL!	0	0	0	#NULL!	#NULL!	1567	18.5-24.9	1.5	4.9	1.16	5.34	50	#NULL!	#NULL!	3	#NULL!	#NULL!	#NULL!	#NULL!	#NULL!	0	0	#NULL!	#NULL!
30	22.84	15	0		25	50	30	1	0	0.851852	5.47	0	0	0	0	3	0	0	#NULL!	8.4	2010996	0	0	0	0	0	0	0	82.2222	7	1561	18.5-24.9	4.3	#NULL!	1.13	3.97	#NULL!	#NULL!	#NULL!	2	#NULL!	#NULL!	#NULL!	#NULL!	#NULL!	#NULL!	#NULL!	#NULL!	#NULL!
34	27.78	23	0		96.7	42	6	1	0	#NULL!	#NULL!	0	0	0	0	3	0	0	#NULL!	#NULL!	2010952	0	0	0	#NULL!	0	0	0	#NULL!	#NULL!	1528	25- 29.9	#NULL!	#NULL!	#NULL!	#NULL!	#NULL!	#NULL!	#NULL!	2	306	#NULL!	#NULL!	#NULL!	#NULL!	#NULL!	#NULL!	100	3200
42	24.76	23	0		88	57	9	1	0	1.38095	#NULL!	0	0	0	0	3	0	0	#NULL!	#NULL!	2010931	0	0	0	#NULL!	0	0	0	102.857	4	1507	18.5-24.9	#NULL!	#NULL!	#NULL!	#NULL!	#NULL!	#NULL!	#NULL!	2	#NULL!	#NULL!	#NULL!	#NULL!	#NULL!	#NULL!	#NULL!	96	#NULL!
38	41.66	25	0		26	50	6	1	0	1.88889	5.2	0	0	0	0	3	0	0	#NULL!	3.1	2010910	0	0	0	0	0	0	0	135.926	4	1495	30+	3.2	8.7	2.6	2.47	18	94.2	2.52	3	81	#NULL!	#NULL!	#NULL!	#NULL!	0	#NULL!	135	3700
37	27.17	14	0		34	85	25	1	0	#NULL!	#NULL!	0	0	0	0	3	0	0	#NULL!	#NULL!	2010888	0	0	0	#NULL!	0	0	0	#NULL!	#NULL!	1483	25- 29.9	#NULL!	#NULL!	#NULL!	#NULL!	#NULL!	#NULL!	#NULL!	5	0	#NULL!	#NULL!	#NULL!	#NULL!	#NULL!	#NULL!	#NULL!	#NULL!
39	24.22	13	0		22	39	13	1	0	#NULL!	#NULL!	0	0	0	0	3	0	0	#NULL!	13.4	2010577	0	0	0	#NULL!	1	0	0	#NULL!	#NULL!	1426	18.5-24.9	12.4	9.6	1.03	6.91	33.1	5	#NULL!	3	1000	#NULL!	#NULL!	#NULL!	#NULL!	0	#NULL!	#NULL!	2900
39	22.53	20	0		60	38	68	1	0	2.86364	#NULL!	0	0	0	0	3	0	0	#NULL!	3.7	2010576	0	0	0	#NULL!	0	0	0	104.091	3.5	1425	18.5-24.9	3.8	8	0.67	3.23	#NULL!	#NULL!	#NULL!	2	10	#NULL!	15	26	#NULL!	0	#NULL!	#NULL!	3650
33	27.76	14	0		22.3	34	31	1	0	#NULL!	#NULL!	0	0	0	0	3	0	0	#NULL!	#NULL!	2010529	0	0	0	#NULL!	0	0	0	#NULL!	#NULL!	1420	25- 29.9	#NULL!	#NULL!	#NULL!	#NULL!	#NULL!	#NULL!	#NULL!	3	0	#NULL!	#NULL!	#NULL!	#NULL!	0	#NULL!	#NULL!	3000
30	23.46	#NULL!	0		28.9	40	32	1	0	#NULL!	#NULL!	0	0	0	0	3	0	0	#NULL!	2.3	2010496	0	0	0	#NULL!	0	0	0	#NULL!	#NULL!	1415	18.5-24.9	1.7	#NULL!	#NULL!	#NULL!	#NULL!	#NULL!	#NULL!	6	#NULL!	#NULL!	#NULL!	#NULL!	#NULL!	#NULL!	#NULL!	#NULL!	#NULL!
33	24.09	25	0		121.3	38	6	1	0	5.75	#NULL!	0	0	0	0	3	0	0	#NULL!	5.2	2010458	0	0	0	#NULL!	1	3	1	220.833	4	1411	18.5-24.9	3.6	6.8	1.15	8.82	45	#NULL!	#NULL!	7	7624	#NULL!	#NULL!	#NULL!	#NULL!	#NULL!	#NULL!	#NULL!	#NULL!
35	18.87	15	0		48	35	16	1	0	#NULL!	#NULL!	0	0	0	0	3	0	0	#NULL!	3.1	2010455	0	0	0	#NULL!	0	0	0	#NULL!	#NULL!	1408	18.5-24.9	2.8	12.5	1.24	9.68	75.2	#NULL!	#NULL!	4	0	#NULL!	#NULL!	#NULL!	#NULL!	#NULL!	#NULL!	#NULL!	#NULL!
32	28.09	#NULL!	0		102	69	42	1	0	0.703704	#NULL!	0	0	0	0	3	0	0	#NULL!	1.3	2010431	0	0	0	#NULL!	0	0	0	89.2593	2.5	1402	25- 29.9	3.5	16	2.04	5.82	30	#NULL!	#NULL!	3	#NULL!	#NULL!	20	#NULL!	#NULL!	0	0	#NULL!	#NULL!
39	27.97	#NULL!	0		50	47	9	1	0	#NULL!	#NULL!	0	0	0	0	3	0	0	#NULL!	#NULL!	2010367	0	0	0	#NULL!	0	0	0	#NULL!	#NULL!	1396	25- 29.9	#NULL!	#NULL!	#NULL!	#NULL!	#NULL!	#NULL!	#NULL!	2	#NULL!	#NULL!	#NULL!	#NULL!	#NULL!	#NULL!	#NULL!	#NULL!	#NULL!
35	24.98	#NULL!	0		70.8	45	30	1	0	#NULL!	#NULL!	0	0	0	0	3	0	0	#NULL!	#NULL!	2010359	0	0	0	#NULL!	0	0	0	#NULL!	#NULL!	1392	18.5-24.9	#NULL!	#NULL!	#NULL!	#NULL!	#NULL!	#NULL!	#NULL!	2	#NULL!	#NULL!	#NULL!	#NULL!	#NULL!	#NULL!	#NULL!	#NULL!	#NULL!
45	24.49	15	0		100	51	91	1	0	#NULL!	#NULL!	0	0	0	0	3	0	0	#NULL!	12.3	2010355	0	0	0	#NULL!	0	0	0	#NULL!	#NULL!	1388	18.5-24.9	3.3	8.2	2.29	5.6	36	18	#NULL!	4	#NULL!	#NULL!	#NULL!	#NULL!	#NULL!	0	0	#NULL!	#NULL!
37	21.47	#NULL!	0		70	34	11	1	0	#NULL!	#NULL!	0	0	0	0	3	0	0	#NULL!	1.9	2010216	0	0	0	#NULL!	1	0	0	#NULL!	#NULL!	1369	18.5-24.9	3.9	16.5	1.43	6.77	37	176	#NULL!	1	1000	#NULL!	20	#NULL!	#NULL!	#NULL!	#NULL!	#NULL!	2500
38	25.39	#NULL!	0		98	35	49	1	0	#NULL!	#NULL!	0	0	0	0	3	0	0	#NULL!	2.87	2010210	0	0	0	#NULL!	0	0	0	#NULL!	#NULL!	1364	25- 29.9	3.56	11.5	1.94	5.67	#NULL!	#NULL!	#NULL!	#NULL!	#NULL!	#NULL!	#NULL!	#NULL!	#NULL!	0	#NULL!	#NULL!	#NULL!
31	33.53	18	0		24.9	54	6	1	0	1.47368	#NULL!	0	0	0	0	3	0	0	#NULL!	#NULL!	23065	0	0	0	#NULL!	0	0	0	104.211	4	1339	30+	#NULL!	#NULL!	#NULL!	#NULL!	#NULL!	#NULL!	#NULL!	3	#NULL!	#NULL!	#NULL!	#NULL!	#NULL!	#NULL!	#NULL!	#NULL!	#NULL!
39	26.6	18	0		16	38	36	1	0	1.90476	5.37	0	0	0	0	3	0	0	#NULL!	4.8	23060	0	0	0	0	0	0	0	110.952	4	1338	25- 29.9	3	21.5	3.98	2.4	21	#NULL!	#NULL!	4	2800	#NULL!	#NULL!	#NULL!	#NULL!	0	#NULL!	#NULL!	4800
35	25.31	#NULL!	0		28.8	40	27	1	0	#NULL!	#NULL!	0	0	0	0	3	0	0	#NULL!	#NULL!	23034	0	0	0	#NULL!	0	0	0	#NULL!	#NULL!	1326	25- 29.9	#NULL!	#NULL!	#NULL!	#NULL!	#NULL!	#NULL!	#NULL!	4	#NULL!	#NULL!	#NULL!	#NULL!	#NULL!	#NULL!	#NULL!	#NULL!	#NULL!
34	26.28	23	0		126.8	43	10	1	0	3	22.19	0	0	0	0	3	0	0	#NULL!	#NULL!	23015	0	0	0	0	0	0	0	132.353	1.5	1317	25- 29.9	2.2	9.7	1.06	6.93	54	117	4.5	1	352	#NULL!	#NULL!	#NULL!	#NULL!	0	#NULL!	#NULL!	4500
40	33.33	#NULL!	0		38	45	10	1	0	1.59259	#NULL!	0	0	0	0	3	0	0	#NULL!	#NULL!	23008	0	0	0	#NULL!	0	0	0	97.7778	3.5	1315	30+	#NULL!	#NULL!	#NULL!	#NULL!	#NULL!	#NULL!	#NULL!	3	1000	#NULL!	#NULL!	#NULL!	#NULL!	#NULL!	#NULL!	#NULL!	4500
41	20.06	15	0		187.8	34	4	1	0	1.64706	13.8	0	0	0	0	3	0	0	#NULL!	2.9	22939	0	0	0	0	0	0	0	127.647	4	1277	18.5-24.9	0.8	5.9	4.17	4.28	53	105	16.4	3	697	#NULL!	#NULL!	#NULL!	#NULL!	0	#NULL!	#NULL!	#NULL!
33	21.16	25	0		30	32	13	1	0	1.06452	#NULL!	0	0	0	0	3	0	0	#NULL!	7.9	22934	0	0	0	#NULL!	0	0	0	102.903	3	1274	18.5-24.9	5.9	7.3	1.78	4.84	32	#NULL!	#NULL!	4	1592	#NULL!	12	#NULL!	#NULL!	0	#NULL!	#NULL!	3950
37	24.91	25	0		123.1	49	10	1	0	1.89286	5.2	0	0	0	0	3	0	0	#NULL!	#NULL!	22910	0	0	0	0	1	0	0	67.8571	3	1267	18.5-24.9	#NULL!	#NULL!	#NULL!	#NULL!	#NULL!	#NULL!	#NULL!	3	672	#NULL!	20	#NULL!	#NULL!	#NULL!	#NULL!	#NULL!	#NULL!
40	25.06	23	0		110	38	11	1	0	#NULL!	#NULL!	0	0	0	0	3	0	0	#NULL!	#NULL!	22905	0	0	0	#NULL!	0	0	0	#NULL!	#NULL!	1265	25- 29.9	#NULL!	#NULL!	#NULL!	#NULL!	#NULL!	#NULL!	#NULL!	3	#NULL!	#NULL!	#NULL!	#NULL!	#NULL!	0	#NULL!	#NULL!	#NULL!
40	27.46	#NULL!	0		72.6	59	4	1	0	#NULL!	#NULL!	0	0	0	0	3	0	0	#NULL!	4	22884	0	0	0	#NULL!	0	0	0	#NULL!	#NULL!	1257	25- 29.9	3	12	1.33	10	60	#NULL!	#NULL!	3	#NULL!	#NULL!	#NULL!	#NULL!	#NULL!	#NULL!	0	#NULL!	#NULL!
33	25.5	25	0		115	34	6	1	0	2.4	#NULL!	0	0	0	0	3	0	0	#NULL!	1.8	22880	0	0	0	#NULL!	1	0	0	113	2	1255	25- 29.9	2.9	8.2	#NULL!	4.22	#NULL!	#NULL!	#NULL!	2	#NULL!	#NULL!	15	14	#NULL!	#NULL!	#NULL!	#NULL!	4300
37	26.64	12	0		45	38	30	1	0	#NULL!	#NULL!	0	0	0	0	3	0	0	#NULL!	5	22868	0	0	0	#NULL!	0	0	0	#NULL!	#NULL!	1249	25- 29.9	3.3	9.1	#NULL!	6.02	#NULL!	#NULL!	#NULL!	4	1500	#NULL!	#NULL!	#NULL!	#NULL!	#NULL!	#NULL!	#NULL!	3200
40	21.79	15	0		57	53	11	1	0	#NULL!	#NULL!	0	0	0	0	3	0	0	#NULL!	1.94	22781	0	0	0	#NULL!	0	0	0	#NULL!	#NULL!	1215	18.5-24.9	5.55	8	0.28	6.33	#NULL!	#NULL!	#NULL!	6	1000	#NULL!	#NULL!	#NULL!	#NULL!	#NULL!	#NULL!	#NULL!	3100
36	28.37	23	0		51	39	58	1	0	#NULL!	#NULL!	0	0	0	0	3	0	0	#NULL!	#NULL!	22762	0	0	0	#NULL!	1	0	0	#NULL!	#NULL!	1206	25- 29.9	#NULL!	#NULL!	#NULL!	#NULL!	#NULL!	#NULL!	#NULL!	3	#NULL!	#NULL!	15	#NULL!	#NULL!	#NULL!	#NULL!	#NULL!	#NULL!
42	25.61	18	0		23	56	6	1	0	#NULL!	#NULL!	0	0	0	0	3	0	0	#NULL!	#NULL!	22737	0	0	0	#NULL!	1	0	0	#NULL!	#NULL!	1193	25- 29.9	#NULL!	#NULL!	#NULL!	#NULL!	#NULL!	#NULL!	#NULL!	3	#NULL!	#NULL!	20	#NULL!	#NULL!	#NULL!	#NULL!	#NULL!	#NULL!
35	23.77	20	0		97.2	47	12	1	0	#NULL!	#NULL!	0	0	0	0	3	0	0	#NULL!	#NULL!	22711	0	0	0	#NULL!	1	0	0	#NULL!	#NULL!	1180	18.5-24.9	#NULL!	#NULL!	#NULL!	#NULL!	#NULL!	#NULL!	#NULL!	4	987	#NULL!	15	#NULL!	#NULL!	#NULL!	#NULL!	#NULL!	#NULL!
35	24.62	18	0		119.7	40	8	1	0	#NULL!	#NULL!	0	0	0	0	3	0	0	#NULL!	#NULL!	22679	0	0	0	#NULL!	0	0	0	#NULL!	#NULL!	1165	18.5-24.9	#NULL!	#NULL!	#NULL!	#NULL!	#NULL!	#NULL!	#NULL!	2	743	#NULL!	#NULL!	#NULL!	#NULL!	#NULL!	#NULL!	#NULL!	#NULL!
40	23.04	20	0		34	33	25	1	0	#NULL!	#NULL!	0	0	0	0	3	0	0	#NULL!	#NULL!	22658	0	0	0	#NULL!	0	0	0	#NULL!	#NULL!	1161	18.5-24.9	#NULL!	#NULL!	#NULL!	#NULL!	#NULL!	#NULL!	#NULL!	7	#NULL!	#NULL!	#NULL!	#NULL!	#NULL!	#NULL!	#NULL!	#NULL!	#NULL!
35	22.84	25	0		72	51	11	1	0	#NULL!	#NULL!	0	0	0	0	3	0	0	#NULL!	#NULL!	22639	0	0	0	#NULL!	0	0	0	#NULL!	#NULL!	1153	18.5-24.9	#NULL!	#NULL!	#NULL!	#NULL!	#NULL!	#NULL!	#NULL!	3	#NULL!	#NULL!	#NULL!	#NULL!	#NULL!	#NULL!	#NULL!	#NULL!	#NULL!
36	28.39	15	0		46.7	53	8	1	0	1.33333	#NULL!	0	0	0	0	3	0	0	#NULL!	1.3	22633	0	0	0	#NULL!	0	0	0	82.0833	3	1151	25- 29.9	2.9	8.2	2.36	2.96	13	79.4	7.4	4	71	#NULL!	#NULL!	#NULL!	#NULL!	0	0	#NULL!	2800
42	21.95	#NULL!	0		34.8	43	8	1	0	#NULL!	#NULL!	0	0	0	0	3	0	0	#NULL!	5.7	22620	0	0	0	#NULL!	0	0	0	#NULL!	#NULL!	1144	18.5-24.9	5.5	11.6	1.45	5.42	15	#NULL!	#NULL!	3	#NULL!	#NULL!	#NULL!	#NULL!	#NULL!	0	0	#NULL!	3300
43	25.71	23	0		50	40	50	1	0	1.04167	#NULL!	0	0	0	0	3	0	0	#NULL!	3.4	22618	0	0	0	#NULL!	0	0	0	69.1667	4	1143	25- 29.9	6	12.9	2.86	2.63	19	#NULL!	#NULL!	1	#NULL!	#NULL!	#NULL!	#NULL!	#NULL!	0	0	#NULL!	#NULL!
28	21.91	#NULL!	0		65.5	40	8	1	0	#NULL!	#NULL!	0	0	0	0	3	0	0	#NULL!	2.8	22590	0	0	0	#NULL!	0	0	0	#NULL!	#NULL!	1133	18.5-24.9	7.1	7.7	#NULL!	7.49	35	#NULL!	#NULL!	2	#NULL!	#NULL!	#NULL!	#NULL!	#NULL!	0	#NULL!	#NULL!	#NULL!
34	27.17	18	0		40	50	40	1	0	#NULL!	#NULL!	0	0	0	0	3	0	0	#NULL!	5.4	22584	0	0	0	#NULL!	0	0	0	#NULL!	#NULL!	1131	25- 29.9	5.6	10.4	0.82	4.96	29.4	153.7	#NULL!	5	1100	#NULL!	#NULL!	#NULL!	#NULL!	0	0	#NULL!	3300
36	24.22	20	0		70	35	10	1	0	#NULL!	#NULL!	0	0	0	0	3	0	0	#NULL!	3	22554	0	0	0	#NULL!	0	0	0	#NULL!	#NULL!	1117	18.5-24.9	2.8	6.6	#NULL!	6.49	#NULL!	#NULL!	#NULL!	2	500	#NULL!	#NULL!	#NULL!	#NULL!	#NULL!	#NULL!	#NULL!	#NULL!
43	28.74	25	0		20	61	19	1	0	#NULL!	#NULL!	0	0	0	0	3	0	0	#NULL!	#NULL!	22524	0	0	0	#NULL!	0	1	1	#NULL!	#NULL!	1104	25- 29.9	#NULL!	#NULL!	#NULL!	#NULL!	#NULL!	#NULL!	#NULL!	4	#NULL!	#NULL!	#NULL!	#NULL!	#NULL!	0	0	#NULL!	#NULL!
41	23.5	25	0		78	44	10	1	0	1.73684	#NULL!	0	0	0	0	3	0	0	#NULL!	1.9	22519	0	0	0	#NULL!	0	0	0	137.368	3	1099	18.5-24.9	3.2	#NULL!	2.16	4.23	23	#NULL!	#NULL!	3	#NULL!	#NULL!	#NULL!	#NULL!	#NULL!	0	0	#NULL!	#NULL!
33	24.3	25	0		20.1	62	6	1	0	#NULL!	#NULL!	0	0	0	0	3	0	0	#NULL!	#NULL!	22490	0	0	0	#NULL!	0	0	0	#NULL!	#NULL!	1089	18.5-24.9	#NULL!	#NULL!	#NULL!	#NULL!	#NULL!	#NULL!	#NULL!	5	#NULL!	#NULL!	#NULL!	#NULL!	#NULL!	#NULL!	#NULL!	#NULL!	#NULL!
38	28.08	#NULL!	0		160	50	6	1	0	#NULL!	#NULL!	0	0	0	0	3	0	0	#NULL!	2.6	22411	0	0	0	#NULL!	0	0	0	#NULL!	#NULL!	1048	25- 29.9	4	12.7	#NULL!	3.44	22	#NULL!	#NULL!	1	#NULL!	#NULL!	#NULL!	#NULL!	#NULL!	0	0	#NULL!	3550
40	20.88	25	0		22	55	70	1	0	1	#NULL!	0	0	0	0	3	0	0	#NULL!	1.7	22406	0	0	0	#NULL!	0	0	0	100	2	1045	18.5-24.9	2.6	7.4	2.13	6.94	38	#NULL!	#NULL!	3	322	#NULL!	#NULL!	#NULL!	#NULL!	0	0	#NULL!	3500
34	28.4	#NULL!	0		50.9	36	23	1	0	#NULL!	#NULL!	0	0	0	0	3	0	0	#NULL!	2.5	22381	0	0	0	#NULL!	0	0	0	#NULL!	#NULL!	1036	25- 29.9	1.2	5.1	1.32	2.9	12	#NULL!	#NULL!	1	#NULL!	#NULL!	#NULL!	#NULL!	#NULL!	0	0	#NULL!	#NULL!
37	20.06	23	0		304	61	46	1	0	#NULL!	#NULL!	0	0	0	0	3	0	0	#NULL!	1.47	22372	0	0	0	#NULL!	0	0	0	#NULL!	#NULL!	1027	18.5-24.9	3.69	#NULL!	#NULL!	5.34	#NULL!	#NULL!	#NULL!	2	#NULL!	#NULL!	#NULL!	#NULL!	15	#NULL!	#NULL!	#NULL!	#NULL!
30	33.91	20	0		84	45	31	1	0	1.61538	95.33	0	0	0	0	3	0	0	#NULL!	1.7	22344	0	0	0	1	1	0	0	101.923	4	1011	30+	2.1	5	1.1	2.42	19	65.9	7.7	2	480	#NULL!	#NULL!	#NULL!	#NULL!	0	#NULL!	#NULL!	#NULL!
37	22.99	20	0		50	89	58	1	0	1.85714	4.87	0	0	0	0	3	0	0	#NULL!	#NULL!	22268	0	0	0	0	0	0	0	93.8095	3	986	18.5-24.9	#NULL!	#NULL!	#NULL!	#NULL!	#NULL!	#NULL!	#NULL!	1	200	#NULL!	#NULL!	#NULL!	#NULL!	#NULL!	#NULL!	#NULL!	#NULL!
43	24.39	#NULL!	0		58.9	54	72	1	0	#NULL!	#NULL!	0	0	0	0	3	0	0	#NULL!	3.9	22253	0	0	0	#NULL!	0	0	0	#NULL!	#NULL!	978	18.5-24.9	4.9	10.6	1.18	7.68	71	#NULL!	#NULL!	3	#NULL!	#NULL!	#NULL!	#NULL!	#NULL!	0	#NULL!	#NULL!	#NULL!
32	30.07	25	0		80	35	14	1	0	1.17647	#NULL!	0	0	0	0	3	0	0	#NULL!	#NULL!	22249	0	0	0	#NULL!	0	0	0	54.4118	1.25	977	30+	#NULL!	#NULL!	#NULL!	#NULL!	#NULL!	#NULL!	#NULL!	4	#NULL!	#NULL!	#NULL!	#NULL!	#NULL!	#NULL!	#NULL!	#NULL!	#NULL!
34	23.72	16	0		28.16	32	4	1	0	2.29412	#NULL!	0	0	0	0	3	0	0	#NULL!	6	22228	0	0	0	#NULL!	0	0	0	187.647	0.8	966	18.5-24.9	3.9	5	1.3	3.77	30	#NULL!	#NULL!	3	#NULL!	#NULL!	#NULL!	#NULL!	#NULL!	0	0	#NULL!	#NULL!
36	25.06	20	0		29.4	62	25	1	0	#NULL!	#NULL!	0	0	0	0	3	0	0	#NULL!	3.8	22225	0	0	0	#NULL!	0	0	0	#NULL!	#NULL!	964	25- 29.9	3.8	11.5	1.14	6.5	#NULL!	#NULL!	#NULL!	4	341	#NULL!	#NULL!	#NULL!	#NULL!	0	#NULL!	#NULL!	#NULL!
38	22.01	25	0		62.3	68	5	1	0	#NULL!	#NULL!	0	0	0	0	3	0	0	#NULL!	#NULL!	22172	0	0	0	#NULL!	0	0	0	#NULL!	#NULL!	944	18.5-24.9	#NULL!	#NULL!	#NULL!	#NULL!	#NULL!	#NULL!	#NULL!	2	2078	#NULL!	#NULL!	#NULL!	#NULL!	#NULL!	#NULL!	#NULL!	#NULL!
46	21.39	15	0		80.6	48	8	1	0	#NULL!	#NULL!	0	0	0	0	3	0	0	#NULL!	#NULL!	22162	0	0	0	#NULL!	0	0	0	#NULL!	#NULL!	941	18.5-24.9	#NULL!	#NULL!	#NULL!	#NULL!	#NULL!	#NULL!	#NULL!	5	153	#NULL!	#NULL!	#NULL!	#NULL!	#NULL!	#NULL!	86	#NULL!
38	23.55	25	0		95	33	26	1	0	1.53571	#NULL!	0	0	0	0	3	0	0	#NULL!	2.2	22108	0	0	0	#NULL!	0	0	0	76.7857	#NULL!	920	18.5-24.9	1.8	3.8	1.47	5.41	26	169.7	10.1	3	0	#NULL!	#NULL!	#NULL!	#NULL!	0	#NULL!	#NULL!	3000
35	27.68	#NULL!	0		55.7	52	70	1	0	#NULL!	#NULL!	0	0	0	0	3	0	0	#NULL!	#NULL!	22086	0	0	0	#NULL!	0	0	0	#NULL!	#NULL!	910	25- 29.9	#NULL!	#NULL!	#NULL!	#NULL!	#NULL!	#NULL!	#NULL!	2	#NULL!	#NULL!	#NULL!	#NULL!	#NULL!	0	#NULL!	#NULL!	3400
38	24.84	20	0		24.7	36	13	1	0	#NULL!	#NULL!	0	0	0	0	3	0	0	#NULL!	#NULL!	22061	0	0	0	#NULL!	0	0	0	#NULL!	#NULL!	899	18.5-24.9	#NULL!	#NULL!	#NULL!	#NULL!	#NULL!	#NULL!	#NULL!	3	#NULL!	#NULL!	#NULL!	#NULL!	#NULL!	#NULL!	#NULL!	#NULL!	#NULL!
33	23.39	18	0		51.2	48	75	1	0	2.46667	#NULL!	0	0	0	0	3	0	0	#NULL!	3.6	22036	0	0	0	#NULL!	1	0	0	104	3	889	18.5-24.9	2.4	6.3	1.01	3.28	21	#NULL!	#NULL!	4	100	#NULL!	15	#NULL!	#NULL!	0	#NULL!	#NULL!	#NULL!
35	22.99	#NULL!	0		26	43	8	1	0	#NULL!	#NULL!	0	0	0	0	3	0	0	#NULL!	2	22018	0	0	0	#NULL!	0	0	0	#NULL!	#NULL!	881	18.5-24.9	3.7	14.8	2.11	5.44	22	#NULL!	#NULL!	2	#NULL!	#NULL!	#NULL!	#NULL!	#NULL!	0	0	#NULL!	#NULL!
35	#NULL!	#NULL!	0		64.5	56	38	1	0	#NULL!	#NULL!	0	0	0	0	3	0	0	#NULL!	#NULL!	22002	0	0	0	#NULL!	0	0	0	#NULL!	#NULL!	877		#NULL!	#NULL!	#NULL!	#NULL!	#NULL!	#NULL!	#NULL!	2	#NULL!	#NULL!	#NULL!	#NULL!	#NULL!	#NULL!	#NULL!	#NULL!	#NULL!
32	25.48	#NULL!	0		72	56	14	1	0	#NULL!	#NULL!	0	0	0	0	3	0	0	#NULL!	#NULL!	21954	0	0	0	#NULL!	1	0	0	#NULL!	#NULL!	851	25- 29.9	#NULL!	#NULL!	#NULL!	#NULL!	#NULL!	#NULL!	#NULL!	5	#NULL!	#NULL!	2	#NULL!	#NULL!	#NULL!	#NULL!	#NULL!	#NULL!
42	23.36	20	0		23.7	52	32	1	0	#NULL!	#NULL!	0	0	0	0	3	0	0	#NULL!	4.1	21945	0	0	0	#NULL!	0	0	0	#NULL!	#NULL!	848	18.5-24.9	2.3	3.4	2.49	4.77	#NULL!	#NULL!	#NULL!	5	211	#NULL!	#NULL!	#NULL!	#NULL!	#NULL!	#NULL!	#NULL!	3200
38	22.97	#NULL!	0		80	42	13	1	0	#NULL!	#NULL!	0	0	0	0	3	0	0	#NULL!	#NULL!	21941	0	0	0	#NULL!	0	0	0	#NULL!	#NULL!	847	18.5-24.9	#NULL!	#NULL!	#NULL!	#NULL!	#NULL!	#NULL!	#NULL!	5	#NULL!	#NULL!	#NULL!	#NULL!	#NULL!	#NULL!	#NULL!	#NULL!	#NULL!
58	32.74	15	0		65	36	6	1	0	1.76471	43.63	0	0	0	0	3	0	0	#NULL!	10.5	21913	0	0	0	1	1	0	0	110	2	836	30+	4	12.8	2.51	4.33	29	82.4	#NULL!	2	#NULL!	#NULL!	#NULL!	#NULL!	#NULL!	0	#NULL!	#NULL!	#NULL!
40	28.36	23	0		135	40	26	1	0	1	#NULL!	0	0	0	0	3	0	0	#NULL!	1.4	21906	0	0	0	#NULL!	0	0	0	119.545	#NULL!	834	25- 29.9	2.8	21.6	0.95	3.51	30	262.8	#NULL!	3	1395	#NULL!	#NULL!	#NULL!	#NULL!	0	0	#NULL!	#NULL!
38	27.47	25	0		37.03	41	8	1	0	1.86667	4.87	0	0	0	0	3	0	0	#NULL!	5.2	21898	0	0	0	0	0	0	0	188	4	831	25- 29.9	2.6	22.4	2.4	4.57	24	114	7.8	2	865	#NULL!	#NULL!	#NULL!	#NULL!	0	0	#NULL!	#NULL!
35	#NULL!	#NULL!	0		33.9	32	22	1	0	1.2	6.81	0	0	0	0	3	0	0	#NULL!	#NULL!	21858	0	0	0	0	0	0	0	92	1.5	812		#NULL!	#NULL!	#NULL!	#NULL!	#NULL!	#NULL!	#NULL!	4	#NULL!	#NULL!	#NULL!	#NULL!	#NULL!	0	#NULL!	#NULL!	#NULL!
50	23.67	20	0		60	43	13	1	0	#NULL!	#NULL!	0	0	0	0	3	0	0	#NULL!	#NULL!	21836	0	0	0	#NULL!	1	0	0	#NULL!	#NULL!	805	18.5-24.9	#NULL!	#NULL!	#NULL!	#NULL!	#NULL!	#NULL!	#NULL!	3	300	#NULL!	15	#NULL!	#NULL!	#NULL!	#NULL!	#NULL!	#NULL!
30	23.94	25	0		63.8	60	5	1	0	#NULL!	#NULL!	0	0	0	0	3	0	0	#NULL!	2.4	21823	0	0	0	#NULL!	0	1	1	#NULL!	#NULL!	798	18.5-24.9	3.2	7.9	1.31	6.51	26	263.2	#NULL!	3	188	#NULL!	#NULL!	#NULL!	#NULL!	0	0	#NULL!	#NULL!
51	26.78	#NULL!	0		40	35	36	1	0	#NULL!	#NULL!	0	0	0	0	3	0	0	#NULL!	3.3	21813	0	0	0	#NULL!	1	0	0	#NULL!	#NULL!	795	25- 29.9	2.1	5.8	1.37	4.96	32	#NULL!	#NULL!	2	#NULL!	#NULL!	20	5	#NULL!	0	0	#NULL!	#NULL!
32	28.4	25	0		123.6	34	6	1	0	#NULL!	#NULL!	0	0	0	0	3	0	0	#NULL!	2	21785	0	0	0	#NULL!	0	2	1	#NULL!	#NULL!	785	25- 29.9	2.3	5.2	0.93	3.58	27	303	8.5	4	328	#NULL!	#NULL!	#NULL!	#NULL!	0	#NULL!	#NULL!	3650
32	35.18	14	0		20	50	15	1	0	1.05714	#NULL!	0	0	0	0	3	0	0	#NULL!	7.77	21774	0	0	0	#NULL!	0	0	0	70.8571	1.5	781	30+	2.69	9.4	2.5	2.91	11	#NULL!	#NULL!	3	0	#NULL!	20	#NULL!	#NULL!	0	0	#NULL!	#NULL!
42	24.24	20	0		54.9	55	40	1	0	#NULL!	#NULL!	0	0	0	0	3	0	0	#NULL!	1.6	21768	0	0	0	#NULL!	1	0	0	#NULL!	#NULL!	779	18.5-24.9	1.56	11	2	3.63	22	#NULL!	#NULL!	3	94	#NULL!	5	22	#NULL!	0	#NULL!	#NULL!	2950
38	24.22	23	0		65.6	50	14	1	0	#NULL!	#NULL!	0	0	0	0	3	0	0	#NULL!	3.1	21749	0	0	0	#NULL!	0	0	0	#NULL!	#NULL!	775	18.5-24.9	3	#NULL!	3.68	7.24	46	#NULL!	7.7	4	0	#NULL!	#NULL!	#NULL!	#NULL!	0	#NULL!	#NULL!	3300
39	26.42	8	0		18.7	34	8	1	0	1.6087	#NULL!	0	0	0	0	3	0	0	#NULL!	5.5	21705	0	0	0	#NULL!	0	2	1	87.8261	6	756	25- 29.9	7.3	8.2	3.26	4.84	#NULL!	#NULL!	#NULL!	5	#NULL!	#NULL!	#NULL!	#NULL!	#NULL!	#NULL!	#NULL!	#NULL!	#NULL!
31	20.9	#NULL!	0		76.6	50	12	1	0	#NULL!	#NULL!	0	0	0	0	3	0	0	#NULL!	1.3	21702	0	0	0	#NULL!	0	0	0	#NULL!	#NULL!	754	18.5-24.9	3.1	6.7	2.77	7.58	43	#NULL!	#NULL!	7	#NULL!	#NULL!	#NULL!	#NULL!	#NULL!	#NULL!	#NULL!	#NULL!	3200
44	21.63	15	0		23	42	52	1	0	1.5	46.05	0	0	0	0	3	0	0	#NULL!	8.4	21622	0	0	0	1	0	0	0	126.25	2	726	18.5-24.9	3.9	11.3	1.01	4.9	27	136.5	#NULL!	5	3	#NULL!	#NULL!	#NULL!	#NULL!	0	#NULL!	#NULL!	3200
36	24.05	18	0		50	40	4	1	0	#NULL!	#NULL!	0	0	0	0	3	0	0	#NULL!	8.5	21607	0	0	0	#NULL!	0	0	0	#NULL!	#NULL!	720	18.5-24.9	5.9	6.4	1.65	#NULL!	#NULL!	#NULL!	#NULL!	4	1500	#NULL!	#NULL!	#NULL!	#NULL!	0	#NULL!	#NULL!	3900
27	29.01	25	0		48	50	12	1	0	#NULL!	#NULL!	0	0	0	0	3	0	0	#NULL!	#NULL!	21551	0	0	0	#NULL!	1	0	0	#NULL!	#NULL!	702	25- 29.9	#NULL!	#NULL!	#NULL!	#NULL!	#NULL!	#NULL!	#NULL!	8	#NULL!	#NULL!	7	6	#NULL!	#NULL!	#NULL!	#NULL!	#NULL!
30	26.09	25	0		220.8	52	40	1	0	1.28	17.14	0	0	0	0	3	0	0	#NULL!	#NULL!	21548	0	0	0	0	1	0	0	86	2	701	25- 29.9	#NULL!	#NULL!	#NULL!	#NULL!	#NULL!	#NULL!	#NULL!	2	1378	#NULL!	7	#NULL!	#NULL!	#NULL!	#NULL!	#NULL!	3200
31	26.78	12	0		18.6	39	4	1	0	1.8	53.54	0	0	0	0	3	0	0	#NULL!	13.1	21516	0	0	0	1	0	0	0	74.5	#NULL!	684	25- 29.9	3.4	4	1.89	5.06	49	70.1	2.8	1	536	#NULL!	#NULL!	#NULL!	#NULL!	0	0	#NULL!	#NULL!
38	25.14	25	0		17	76	12	1	0	1.25	#NULL!	0	0	0	0	3	0	0	#NULL!	#NULL!	21513	0	0	0	#NULL!	0	0	0	147	4	682	25- 29.9	#NULL!	#NULL!	#NULL!	#NULL!	#NULL!	#NULL!	#NULL!	6	#NULL!	#NULL!	#NULL!	#NULL!	#NULL!	#NULL!	#NULL!	#NULL!	#NULL!
42	28.73	20	0		50.5	42	8	1	0	1.52632	#NULL!	0	0	0	0	3	0	0	#NULL!	3.5	21471	0	0	0	#NULL!	0	0	0	110	1.5	656	25- 29.9	4.3	9.4	1.65	2.92	16	182.8	3.4	3	81	#NULL!	#NULL!	#NULL!	#NULL!	#NULL!	#NULL!	#NULL!	3500
38	28.41	25	0		23.5	57	20	1	0	#NULL!	#NULL!	0	0	0	0	3	0	0	#NULL!	3.3	21462	0	0	0	#NULL!	0	0	0	#NULL!	#NULL!	654	25- 29.9	2.4	14.2	0.77	5.58	30.4	#NULL!	#NULL!	1	8034	#NULL!	#NULL!	#NULL!	#NULL!	0	0	#NULL!	#NULL!
31	22.91	23	0		69.2	45	14	1	0	#NULL!	#NULL!	0	0	0	0	3	0	0	#NULL!	#NULL!	21434	0	0	0	#NULL!	1	0	0	#NULL!	#NULL!	644	18.5-24.9	#NULL!	#NULL!	#NULL!	#NULL!	#NULL!	#NULL!	#NULL!	5	895	#NULL!	7	#NULL!	#NULL!	#NULL!	#NULL!	#NULL!	#NULL!
44	25.24	#NULL!	0		34	38	23	1	0	#NULL!	#NULL!	0	0	0	0	3	0	0	#NULL!	#NULL!	21409	0	0	0	#NULL!	0	0	0	#NULL!	#NULL!	635	25- 29.9	#NULL!	#NULL!	#NULL!	#NULL!	#NULL!	#NULL!	#NULL!	3	#NULL!	#NULL!	#NULL!	#NULL!	#NULL!	#NULL!	#NULL!	#NULL!	#NULL!
35	21.72	20	0		90	70	24	1	0	#NULL!	#NULL!	0	0	0	0	3	0	0	#NULL!	#NULL!	21377	0	0	0	#NULL!	0	0	0	#NULL!	#NULL!	620	18.5-24.9	#NULL!	#NULL!	#NULL!	#NULL!	#NULL!	#NULL!	#NULL!	3	0	#NULL!	#NULL!	#NULL!	#NULL!	#NULL!	#NULL!	#NULL!	#NULL!
36	29.45	25	0		236.1	45	8	1	0	0.96875	#NULL!	0	0	0	0	3	0	0	#NULL!	2.7	21376	0	0	0	#NULL!	0	0	0	110.312	1	619	25- 29.9	1.5	4.3	1.44	4.55	17	227.2	#NULL!	2	1965	#NULL!	#NULL!	#NULL!	#NULL!	0	#NULL!	#NULL!	#NULL!
33	22.49	#NULL!	0		32	40	80	1	0	#NULL!	#NULL!	0	0	0	0	3	0	0	#NULL!	#NULL!	21369	0	0	0	#NULL!	0	0	0	#NULL!	#NULL!	617	18.5-24.9	#NULL!	#NULL!	#NULL!	#NULL!	#NULL!	#NULL!	#NULL!	2	#NULL!	#NULL!	#NULL!	#NULL!	#NULL!	#NULL!	#NULL!	#NULL!	#NULL!
37	23.15	14	0		28.9	53	50	1	0	#NULL!	#NULL!	0	0	0	0	3	0	0	#NULL!	5.4	21365	0	0	0	#NULL!	0	1	1	#NULL!	#NULL!	616	18.5-24.9	7	12.4	1.2	6.06	34	#NULL!	#NULL!	5	247	#NULL!	#NULL!	#NULL!	#NULL!	#NULL!	#NULL!	#NULL!	#NULL!
35	21.45	25	0		32.6	46	10	1	0	1.875	5.04	0	0	0	0	3	0	0	#NULL!	8.5	21348	0	0	0	0	0	0	0	129.375	3	610	18.5-24.9	3.5	17.6	1.64	5.18	33	#NULL!	#NULL!	4	1254	#NULL!	#NULL!	#NULL!	#NULL!	0	0	#NULL!	3200
32	26.99	25	0		50	44	6	1	0	1.24	23.23	0	0	0	0	3	0	0	#NULL!	3.3	21306	0	0	0	0	1	0	0	94.8	1.5	595	25- 29.9	8.5	6.6	1.14	5.31	50	191.8	18.67	4	1010	#NULL!	20	15	#NULL!	0	#NULL!	#NULL!	3400
42	29.3	#NULL!	0		16	38	18	1	0	1.63158	#NULL!	0	0	0	0	3	0	0	#NULL!	3.9	21285	0	0	0	#NULL!	0	0	0	134.211	4	586	25- 29.9	4.4	2.6	0.96	3.09	17	#NULL!	#NULL!	2	#NULL!	#NULL!	#NULL!	#NULL!	#NULL!	0	0	#NULL!	4500
37	23.39	23	0		75	68	5	1	0	#NULL!	#NULL!	0	0	0	0	3	0	0	#NULL!	#NULL!	21277	0	0	0	#NULL!	1	0	0	#NULL!	#NULL!	582	18.5-24.9	#NULL!	#NULL!	#NULL!	#NULL!	#NULL!	#NULL!	#NULL!	7	100	#NULL!	20	#NULL!	#NULL!	#NULL!	#NULL!	#NULL!	3400
34	24.93	20	0		26	65	85	1	0	#NULL!	#NULL!	0	0	0	0	3	0	0	#NULL!	6.1	21276	0	0	0	#NULL!	1	0	0	#NULL!	#NULL!	581	18.5-24.9	2.5	9.6	0.8	6.7	36	155.4	5.7	3	315	#NULL!	#NULL!	#NULL!	#NULL!	0	#NULL!	#NULL!	2200
46	39.18	#NULL!	0		55.4	37	20	1	0	#NULL!	#NULL!	0	0	0	0	3	0	0	#NULL!	2.3	21266	0	0	0	#NULL!	0	0	0	#NULL!	#NULL!	578	30+	1	16.6	0.62	2.3	20	#NULL!	#NULL!	3	#NULL!	#NULL!	#NULL!	#NULL!	#NULL!	0	#NULL!	#NULL!	#NULL!
39	23.66	15	0		58.6	55	4	1	0	#NULL!	#NULL!	0	0	0	0	3	0	0	#NULL!	#NULL!	21238	0	0	0	#NULL!	0	0	0	#NULL!	#NULL!	566	18.5-24.9	#NULL!	#NULL!	#NULL!	#NULL!	#NULL!	#NULL!	#NULL!	4	2088	#NULL!	#NULL!	#NULL!	#NULL!	#NULL!	#NULL!	#NULL!	#NULL!
35	21.91	#NULL!	0		15	40	20	1	0	1.61111	23	0	0	0	0	3	0	0	#NULL!	4.9	21219	0	0	0	0	0	0	0	136.667	4	556	18.5-24.9	3.7	6.9	0.82	5.83	40	81	#NULL!	3	#NULL!	#NULL!	#NULL!	#NULL!	#NULL!	0	0	#NULL!	#NULL!
31	23.72	18	0		36	46	5	1	0	1.25	#NULL!	0	0	0	0	3	0	0	#NULL!	2.4	21205	0	0	0	#NULL!	1	0	0	86.5	2	549	18.5-24.9	2.5	5.7	1.99	4.29	26	109.6	8	3	0	#NULL!	10	#NULL!	#NULL!	0	#NULL!	#NULL!	2850
42	25.93	#NULL!	0		50	47	9	1	0	#NULL!	#NULL!	0	0	0	0	3	0	0	#NULL!	#NULL!	21183	0	0	0	#NULL!	0	2	1	#NULL!	#NULL!	538	25- 29.9	#NULL!	#NULL!	#NULL!	#NULL!	#NULL!	#NULL!	#NULL!	2	#NULL!	#NULL!	#NULL!	#NULL!	#NULL!	#NULL!	#NULL!	#NULL!	#NULL!
34	23.74	20	0		33	41	48	1	0	1.66667	#NULL!	0	0	0	0	3	0	0	#NULL!	6.7	21182	0	0	0	#NULL!	0	0	0	125.556	4	537	18.5-24.9	2.9	7.6	2.03	6.76	34	#NULL!	#NULL!	6	0	#NULL!	#NULL!	#NULL!	#NULL!	0	0	#NULL!	#NULL!
38	30.35	25	0		60	35	5	1	0	#NULL!	#NULL!	0	0	0	0	3	0	0	#NULL!	#NULL!	21162	0	0	0	#NULL!	1	0	0	#NULL!	#NULL!	529	30+	#NULL!	#NULL!	#NULL!	#NULL!	#NULL!	#NULL!	#NULL!	4	500	#NULL!	#NULL!	#NULL!	#NULL!	#NULL!	#NULL!	#NULL!	#NULL!
39	28.2	20	0		46.4	65	15	1	0	#NULL!	#NULL!	0	0	0	0	3	0	0	#NULL!	1.3	21158	0	0	0	#NULL!	0	0	0	#NULL!	#NULL!	526	25- 29.9	2	13.4	5.43	3.11	26	137.7	#NULL!	4	1463	#NULL!	#NULL!	#NULL!	#NULL!	0	0	#NULL!	3800
54	24.54	25	0		72	60	69	1	0	1.64286	#NULL!	0	0	0	0	3	0	0	#NULL!	7.1	21151	0	0	0	#NULL!	0	0	0	178.571	4	523	18.5-24.9	4.5	6.2	0.42	5.16	37	120.6	#NULL!	5	0	#NULL!	#NULL!	#NULL!	#NULL!	0	0	#NULL!	#NULL!
35	28.09	15	0		89.6	52	6	1	0	1.46429	14.19	0	0	0	0	3	0	0	#NULL!	#NULL!	21146	0	0	0	0	0	0	0	76.4286	2.33333	519	25- 29.9	#NULL!	#NULL!	#NULL!	#NULL!	#NULL!	#NULL!	#NULL!	1	6616	#NULL!	#NULL!	#NULL!	#NULL!	#NULL!	#NULL!	#NULL!	3100
32	24.07	#NULL!	0		20.6	34	13	1	0	#NULL!	#NULL!	0	0	0	0	3	0	0	#NULL!	3.3	21133	0	0	0	#NULL!	0	0	0	#NULL!	#NULL!	510	18.5-24.9	#NULL!	5.6	#NULL!	5.58	35.7	#NULL!	#NULL!	3	#NULL!	#NULL!	#NULL!	#NULL!	#NULL!	0	0	#NULL!	3500
31	23.46	25	0		115	40	5	1	0	#NULL!	#NULL!	0	0	0	0	3	0	0	#NULL!	#NULL!	21105	0	0	0	#NULL!	0	0	0	#NULL!	#NULL!	501	18.5-24.9	#NULL!	#NULL!	#NULL!	#NULL!	#NULL!	#NULL!	#NULL!	2	0	#NULL!	#NULL!	#NULL!	#NULL!	#NULL!	#NULL!	#NULL!	4000
32	21.55	20	0		78.4	36	30	1	0	2.4375	28.35	0	0	0	0	3	0	0	#NULL!	2.9	21098	0	0	0	0	0	0	0	111.875	2	499	18.5-24.9	2.3	4.2	1.51	3.44	28	242	7.9	2	1044	#NULL!	#NULL!	#NULL!	#NULL!	0	0	#NULL!	3300
32	23.46	18	0		115	40	5	1	0	#NULL!	#NULL!	0	0	0	0	3	0	0	#NULL!	2.2	21092	0	0	0	#NULL!	0	0	0	#NULL!	#NULL!	496	18.5-24.9	7.1	15.1	0.94	8.4	#NULL!	#NULL!	#NULL!	2	0	#NULL!	#NULL!	#NULL!	#NULL!	#NULL!	#NULL!	#NULL!	#NULL!
41	21.88	15	0		35	35	34	1	0	#NULL!	#NULL!	0	0	0	0	3	0	0	#NULL!	#NULL!	21089	0	0	0	#NULL!	0	0	0	#NULL!	#NULL!	495	18.5-24.9	#NULL!	#NULL!	#NULL!	#NULL!	#NULL!	#NULL!	#NULL!	5	52	#NULL!	#NULL!	#NULL!	#NULL!	#NULL!	#NULL!	#NULL!	#NULL!
42	23.37	25	0		90	50	5	1	0	#NULL!	#NULL!	0	0	0	0	3	0	0	#NULL!	1	21042	0	0	0	#NULL!	1	0	0	#NULL!	#NULL!	467	18.5-24.9	3.8	11.2	1.56	9.29	61.5	#NULL!	#NULL!	3	#NULL!	#NULL!	4	#NULL!	#NULL!	#NULL!	#NULL!	#NULL!	#NULL!
32	25.56	25	0		83.5	50	14	1	0	#NULL!	#NULL!	0	0	0	0	3	0	0	#NULL!	1.7	21035	0	0	0	#NULL!	1	0	0	#NULL!	#NULL!	465	25- 29.9	1.9	6.5	2.24	4.11	20	202.7	4.07	3	336	#NULL!	20	#NULL!	#NULL!	#NULL!	#NULL!	#NULL!	#NULL!
36	24.07	25	0		23	35	40	1	0	1.52174	#NULL!	0	0	0	0	3	0	0	#NULL!	1.7	21034	0	0	0	#NULL!	0	1	1	73.913	6	464	18.5-24.9	1.8	9.3	1.35	5.82	46	170.4	#NULL!	4	0	#NULL!	#NULL!	#NULL!	#NULL!	0	#NULL!	#NULL!	#NULL!
41	21.6	20	0		16.7	42	9	1	0	4.45	26	0	0	0	0	3	0	0	#NULL!	3.5	21030	0	0	0	0	0	0	0	173	3	463	18.5-24.9	3.8	5.7	1.03	8.16	16	135.1	4.58	6	43	#NULL!	#NULL!	#NULL!	#NULL!	0	0	#NULL!	4000
30	23.31	25	0		148.2	40	28	1	0	#NULL!	#NULL!	0	0	0	0	3	0	0	#NULL!	6	21004	0	0	0	#NULL!	1	0	0	#NULL!	#NULL!	452	18.5-24.9	7.3	11.1	#NULL!	9.9	#NULL!	#NULL!	#NULL!	3	990	#NULL!	#NULL!	#NULL!	#NULL!	#NULL!	#NULL!	#NULL!	3200
36	25.06	25	0		61.4	40	38	1	0	#NULL!	#NULL!	0	0	0	0	3	0	0	#NULL!	5.1	20998	0	0	0	#NULL!	0	0	0	#NULL!	#NULL!	450	25- 29.9	7.5	36.6	2.59	6.6	27	#NULL!	#NULL!	4	#NULL!	#NULL!	#NULL!	#NULL!	#NULL!	#NULL!	#NULL!	#NULL!	#NULL!
36	26.47	#NULL!	0		125	37	13	1	0	#NULL!	#NULL!	0	0	0	0	3	0	0	#NULL!	#NULL!	20997	0	0	0	#NULL!	0	0	0	#NULL!	#NULL!	449	25- 29.9	#NULL!	#NULL!	#NULL!	#NULL!	#NULL!	#NULL!	#NULL!	3	#NULL!	#NULL!	#NULL!	#NULL!	#NULL!	0	#NULL!	#NULL!	2800
38	36.78	25	0		48	32	10	1	0	1.2	#NULL!	0	0	0	0	3	0	0	#NULL!	2.6	20843	0	0	0	#NULL!	1	0	0	72.6667	7	373	30+	5.3	5.4	1.77	4.05	28	126	#NULL!	3	6574	#NULL!	3	#NULL!	#NULL!	0	0	#NULL!	#NULL!
36	23.46	15	0		49.6	46	12	1	0	1.57143	#NULL!	0	0	0	0	3	0	0	#NULL!	4.7	20836	0	0	0	#NULL!	0	0	0	147.857	2	369	18.5-24.9	2.8	8.5	1.36	4.45	28	177.9	9.57	7	119	#NULL!	#NULL!	#NULL!	#NULL!	0	#NULL!	#NULL!	3640
38	25.73	12	0		25	60	44	1	0	1.5	12	0	0	0	0	3	0	0	#NULL!	5.7	20832	0	0	0	0	0	0	0	118.75	1.66667	367	25- 29.9	2.5	3.8	0.42	4.94	25	77.2	1.64	2	220	#NULL!	#NULL!	#NULL!	#NULL!	0	#NULL!	#NULL!	3300
38	24.82	#NULL!	0		16.8	58	20	1	0	#NULL!	#NULL!	0	0	0	0	3	0	0	#NULL!	1.8	20815	0	0	0	#NULL!	0	0	0	#NULL!	#NULL!	360	18.5-24.9	2.5	9.2	2.06	4.65	#NULL!	#NULL!	#NULL!	2	#NULL!	#NULL!	#NULL!	#NULL!	#NULL!	0	0	#NULL!	#NULL!
32	29.32	14	0		70	72	4	1	0	#NULL!	#NULL!	0	0	0	0	3	0	0	#NULL!	#NULL!	20801	0	0	0	#NULL!	0	0	0	#NULL!	#NULL!	353	25- 29.9	#NULL!	#NULL!	#NULL!	#NULL!	#NULL!	#NULL!	#NULL!	2	0	#NULL!	#NULL!	#NULL!	#NULL!	#NULL!	#NULL!	#NULL!	3800
[truncated: 625 more rows]
[truncated: 49 more columns]
